# Supplementary material for: Structural basis for Mis18 complex assembly and its implications for centromere maintenance
Source: EMBO Rep. 2024 Jul 1;25(8):13. doi: 10.1038/s44319-024-00183-w (PMC11315898; doi:10.1038/s44319-024-00183-w)
Supplement: Supplementary file 5 — Source data Fig. 3 [file 44319_2024_183_MOESM5_ESM.zip]

Archive with 13 entries (10 files):
- Figure3/
- Figure3/3C/
- Figure3/.DS_Store
- __MACOSX/Figure3/._.DS_Store
- Figure3/3A/
- Figure3/3C/.DS_Store
- __MACOSX/Figure3/3C/._.DS_Store
- Figure3/3C/CENPA_SNAP.xlsx
- __MACOSX/Figure3/3C/._CENPA_SNAP.xlsx
- Figure3/3A/.DS_Store
- __MACOSX/Figure3/3A/._.DS_Store
- Figure3/3A/Colocalisation.xlsx
- __MACOSX/Figure3/3A/._Colocalisation.xlsx
