# Supplementary material for: Structural basis for Mis18 complex assembly and its implications for centromere maintenance
Source: EMBO Rep. 2024 Jul 1;25(8):13. doi: 10.1038/s44319-024-00183-w (PMC11315898; doi:10.1038/s44319-024-00183-w)
Supplement: Supplementary file 5 — Source data Fig. 3 [file 44319_2024_183_MOESM5_ESM.zip › Figure3/3C/CENPA_SNAP.xlsx]

## Sheet: Control siRNA WT
Original				Normalised
1	2	3		1	2	3	Replicates
103	413	2455		5.87055	23.5392	139.924
136	364	101		7.75141	20.7464	5.75656
174	424	133		9.91724	24.1662	7.58042
124	276	136		7.06746	15.7308	7.75141
1389	712	92		79.167	40.5809	5.2436
143	261	105		8.15038	14.8759	5.98454
151	354	120		8.60634	20.1765	6.83948
950	440	138		54.1459	25.0781	7.8654
4026	891	102		229.464	50.7831	5.81356
119	122	2577		6.78248	6.95347	146.878
150	206	1271		8.54935	11.7411	72.4415
668	184	98		38.0731	10.4872	5.58557
177	392	1723		10.0882	22.3423	98.2035
1011	436	7531		57.6226	24.8501	429.234
272	483	1172		15.5028	27.5289	66.7989
1898	363	2393		108.178	20.6894	136.391
1593	396	94		90.7941	22.5703	5.35759
131	280	149		7.46643	15.9588	8.49235
1107	220	8840		63.0942	12.539	503.842
1937	337	101		110.401	19.2075	5.75656
258	210	115		14.7049	11.9691	6.5545
1375	1870	111		78.369	106.582	6.32652
157	1699	121		8.94832	96.8356	6.89647
198	1462	148		11.2851	83.3276	8.43536
200	1335	4404		11.3991	76.0892	251.009
145	2296	93		8.26437	130.862	5.3006
129	566	91		7.35244	32.2595	5.1866
208	1765	118		11.8551	100.597	6.72549
110	1562	155		6.26952	89.0272	8.83433
2218	1280	2498		126.416	72.9544	142.375
3731	1045	75		212.651	59.5605	4.27467
1752	724	1529		99.8564	41.2648	87.1463
491	2434	1574		27.9849	138.727	89.7111
129	1578	191		7.35244	89.9391	10.8862
147	2181	108		8.37836	124.308	6.15553
2333	620	103		132.971	35.3373	5.87055
108	1802	2668		6.15553	102.706	152.064
257	1046	3217		14.6479	59.6174	183.355
212	1666	2887		12.0831	94.9547	164.546
2586	879	114		147.391	50.0992	6.4975
1269	2029	92		72.3275	115.644	5.2436
203	615	123		11.5701	35.0523	7.01046
145	2968	130		8.26437	169.163	7.40943
172	1760	3326		9.80325	100.312	189.568
203	3283	2633		11.5701	187.117	150.07
202	1663	2683		11.5131	94.7838	152.919
151	2917	77		8.60634	166.256	4.38866
115	1361	710		6.5545	77.5711	40.4669
312	742	254		17.7826	42.2908	14.4769
235	1449	114		13.394	82.5867	6.4975
142	1223	134		8.09338	69.7057	7.63742
113	111	90		6.44051	6.32652	5.12961
126	182	137		7.18145	10.3732	7.8084
1073	135	199		61.1563	7.69441	11.3421
2121	820	102		120.888	46.7364	5.81356
460	158	352		26.218	9.00531	20.0625
741	140	374		42.2338	7.97939	21.3164
1229	698	163		70.0477	39.783	9.29029
128	123	119		7.29544	7.01046	6.78248
161	2559	183		9.1763	145.852	10.4302
1582	596	212		90.1671	33.9694	12.0831
231	786	151		13.166	44.7986	8.60634
873	2110	163		49.7572	120.261	9.29029
1655	161	249		94.3278	9.1763	14.1919
618	1991	169		35.2233	113.478	9.63226
138	115	272		7.8654	6.5545	15.5028
142	1009	260		8.09338	57.5086	14.8189
159	1068	147		9.06231	60.8714	8.37836
1274	138	333		72.6125	7.8654	18.9796
1706	1224	475		97.2346	69.7627	27.0729
1715	2926	144		97.7475	166.769	8.20737
112	121	754		6.38351	6.89647	42.9747
1113	2483	427		63.4362	141.52	24.3371
1411	1046	236		80.4209	59.6174	13.451
955	150	304		54.4308	8.54935	17.3267
142	158	300		8.09338	9.00531	17.0987
141	124	222		8.03639	7.06746	12.653
1917	1073	231		109.261	61.1563	13.166
635	1812	203		36.1922	103.276	11.5701
172	187	360		9.80325	10.6582	20.5184
113	164	235		6.44051	9.34729	13.394
398	2014	478		22.6843	114.789	27.2439
428	1917	304		24.3941	109.261	17.3267
191	179	154		10.8862	10.2022	8.77733
235	1667	431		13.394	95.0117	24.5651
547	130	144		31.1766	7.40943	8.20737
311	218	738		17.7256	12.4251	42.0628
922	172	144		52.55	9.80325	8.20737
348	1359	421		19.8345	77.4571	23.9952
130	2089	747		7.40943	119.064	42.5757
347	127	752		19.7775	7.23845	42.8607
297	144	855		16.9277	8.20737	48.7313
366	134	105		20.8604	7.63742	5.98454
462	3835	176		26.332	218.578	10.0312
606	1132	997		34.5394	64.5191	56.8247
336	828	581		19.1505	47.1924	33.1145
484	171	1593		27.5859	9.74626	90.7941
315	1994	1063		17.9536	113.649	60.5864
460	1205	1210		26.218	68.6798	68.9647
364	3236	1062		20.7464	184.438	60.5294
206	11997	5849		11.7411	683.777	333.368
447	10319	9647		25.4771	588.138	549.837
673	942	8369		38.3581	53.6899	476.997
603	13557	5003		34.3684	772.69	285.149
256	11928	2726		14.5909	679.844	155.37
372	14555	10589		21.2024	829.572	603.527
412	6237	9428		23.4822	355.482	537.355
501	17541	12768		28.5548	999.761	727.72
223	11474	11183		12.71	653.968	637.382
140	14152	14968		7.97939	806.602	853.111
101	16859	5478		5.75656	960.89	312.222
1419	13865	615		80.8768	790.245	35.0523
757	19213	6737		43.1457	1095.06	383.98
578	8779	14310		32.9435	500.365	815.608
811	246	11298		46.2235	14.0209	643.937
925	226	15111		52.721	12.881	861.261
1354	1320	6634		77.1721	75.2343	378.109
973	680	11168		55.4568	38.757	636.527
1346	991	13577		76.7161	56.4827	773.83
751	399	1809		42.8037	22.7413	103.105
857	808	14629		48.8453	46.0525	833.789
782	711	6053		44.5706	40.5239	344.995
1166	2481	10395		66.4569	141.406	592.47
701	2092	5494		39.9539	119.235	313.134
371	165	17055		21.1454	9.40428	972.061
1293	200	14463		73.6954	11.3991	824.328
610	2755	4063		34.7673	157.023	231.573
814	319	3906		46.3945	18.1816	222.625
1200	688	4313		68.3948	39.213	245.822
767	998	2681		43.7157	56.8817	152.805
1799	1221	4063		102.535	69.5917	231.573
517	670	2642		29.4667	38.1871	150.582
668	568	6065		38.0731	32.3735	345.679
676	151	2745		38.5291	8.60634	156.453
650	1054	7408		37.0472	60.0734	422.224
435	1345	3097		24.7931	76.6591	176.516
1223	816	1426		69.7057	46.5084	81.2758
1131	931	3427		64.4621	53.0629	195.324
580	725	4577		33.0575	41.3218	260.869
1127	3052	4561		64.2341	173.951	259.957
1144	966	3788		65.203	55.0578	215.9
492	2064	4983		28.0419	117.639	284.009
2181	162	5482		124.308	9.23329	312.45
1844	1806	6185		105.1	102.934	352.518
619	1356	5118		35.2803	77.2861	291.704
1376	734	4678		78.426	41.8348	266.626
1795	1114	5342		102.307	63.4932	304.471
1015	740	5358		57.8506	42.1768	305.383
1102	507	3076		62.8092	28.8968	175.319
1042	517	3020		59.3895	29.4667	172.127
651	409	4483		37.1042	23.3112	255.511
1132	666	4088		64.5191	37.9591	232.998
1068	358	2385		60.8714	20.4044	135.935
1171	435	766		66.7419	24.7931	43.6587
2149	403	807		122.484	22.9692	45.9955
1735	312	701		98.8874	17.7826	39.9539
868	364	426		49.4722	20.7464	24.2801
1651	538	396		94.0998	30.6637	22.5703
152	264	423		8.66334	15.0469	24.1092
1440	272	294		82.0737	15.5028	16.7567
131	280	536		7.46643	15.9588	30.5497
2277	249	1297		129.779	14.1919	73.9234
2153	325	503		122.712	18.5236	28.6688
773	198	923		44.0576	11.2851	52.607
1776	318	1203		101.224	18.1246	68.5658
1019	507	522		58.0786	28.8968	29.7517
1202	634	360		68.5088	36.1352	20.5184
539	697	265		30.7207	39.726	15.1038
156	1067	739		8.89132	60.8144	42.1198
1059	419	307		60.3584	23.8812	17.4977
1206	745	195		68.7368	42.4618	11.1142
3986	348	675		227.185	19.8345	38.4721
102	745	368		5.81356	42.4618	20.9744
5302	1169	586		302.191	66.6279	33.3994
4155	872	560		236.817	49.7002	31.9176
5636	574	176		321.227	32.7155	10.0312
2242	821	405		127.784	46.7934	23.0832
3485	906	374		198.63	51.6381	21.3164
4158	409	705		236.988	23.3112	40.1819
3145	399	458		179.251	22.7413	26.104
3537	834	755		201.594	47.5344	43.0317
2302	1001	638		131.204	57.0526	36.3632
2920	1106	400		166.427	63.0372	22.7983
4205	4488	870		239.667	255.796	49.5862
3365	2716	337		191.79	154.8	19.2075
269	3180	595		15.3318	181.246	33.9124
4496	2267	215		256.252	129.209	12.2541
4420	2087	354		251.921	118.95	20.1765
8762	4274	352		499.396	243.599	20.0625
114	2271	957		6.4975	129.437	54.5448
4598	4256	696		262.066	242.573	39.669
147	6432	480		8.37836	366.596	27.3579
392	2774	346		22.3423	158.106	19.7205
315	3998	461		17.9536	227.869	26.275
550	4178	801		31.3476	238.128	45.6535
225	3149	903		12.824	179.479	51.4671
618	4855	819		35.2233	276.714	46.6794
964	4155	483		54.9438	236.817	27.5289
582	3929	873		33.1715	223.936	49.7572
91	6212	100		5.1866	354.057	5.69956
314	4184	180		17.8966	238.47	10.2592
887	4241	129		50.5551	241.719	7.35244
205	1955	168		11.6841	111.426	9.57527
193	3479	132		11.0002	198.288	7.52343
3012	4848	124		171.671	276.315	7.06746
174	1363	149		9.91724	77.6851	8.49235
202	3682	255		11.5131	209.858	14.5339
103	6068	144		5.87055	345.85	8.20737
111	7798	162		6.32652	444.452	9.23329
125	4419	265		7.12446	251.864	15.1038
236	6108	228		13.451	348.129	12.995
106	2693	130		6.04154	153.489	7.40943
251	2613	189		14.3059	148.93	10.7722
230	584	243		13.109	33.2855	13.8499
138	452	191		7.8654	25.762	10.8862
6416	1141	140		365.684	65.032	7.97939
5347	926	122		304.756	52.778	6.95347
3345	5657	244		190.65	322.424	13.9069
4156	511	133		236.874	29.1248	7.58042
3194	5401	201		182.044	307.833	11.4561
3394	3287	112		193.443	187.345	6.38351
5151	1823	106		293.585	103.903	6.04154
147	4051	156		8.37836	230.889	8.89132
3664	4255	194		208.832	242.516	11.0572
3858	3388	189		219.889	193.101	10.7722
6732	3147	116		383.695	179.365	6.6115
3590	3538	974		204.614	201.651	55.5138
2958	3155	1078		168.593	179.821	61.4413
4322	210	1384		246.335	11.9691	78.882
6000	319	310		341.974	18.1816	17.6687
4184	147	1071		238.47	8.37836	61.0423
4532	5775	1454		258.304	329.15	82.8717
7153	2006	662		407.69	114.333	37.7311
7237	7894	695		412.477	449.924	39.612
4365	144	423		248.786	8.20737	24.1092
5296	379	568		301.849	21.6014	32.3735
5271	4256	515		300.424	242.573	29.3528
9340	220	773		532.339	12.539	44.0576
2457	305	1153		140.038	17.3837	65.716
8498	159	1202		484.349	9.06231	68.5088
5604	2111	2650		319.404	120.318	151.038
9578	923	603		545.904	52.607	34.3684
8262	619	203		470.898	35.2803	11.5701
5554	675	502		316.554	38.4721	28.6118
3342	180	140		190.479	10.2592	7.97939
6526	1479	174		371.954	84.2966	9.91724
3761	794	1168		214.361	45.2545	66.5709
3763	162	877		214.475	9.23329	49.9852
6627	189	976		377.71	10.7722	55.6278
3797	170	689		216.412	9.68926	39.27
	176	1433			10.0312	81.6748
	577	646			32.8865	36.8192
	190	87			10.8292	4.95862
	1163	1119			66.2859	63.7781
	129	538			7.35244	30.6637
	1172	1644			66.7989	93.7008
	186	1539			10.6012	87.7163
	200	1159			11.3991	66.058
	108	547			6.15553	31.1766
	1844	139			105.1	7.92239
	705	160			40.1819	9.1193
	192	144			10.9432	8.20737
	1719	129			97.9755	7.35244
	123	273			7.01046	15.5598
	174	1346			9.91724	76.7161
	149	271			8.49235	15.4458
	168	245			9.57527	13.9639
	99	986			5.64257	56.1977
	149	820			8.49235	46.7364
	528	569			30.0937	32.4305
	107	1523			6.09853	86.8044
	274	177			15.6168	10.0882
	466	215			26.56	12.2541
	470	199			26.788	11.3421
	205	475			11.6841	27.0729
	193	153			11.0002	8.72033
	3012	1516			171.671	86.4054
	174	235			9.91724	13.394
	202	178			11.5131	10.1452
	103	3976			5.87055	226.615
	111	180			6.32652	10.2592
	125	6388			7.12446	364.088
	236	141			13.451	8.03639
	106	303			6.04154	17.2697
	251	157			14.3059	8.94832
	230	135			13.109	7.69441
	138	139			7.8654	7.92239
	6416	94			365.684	5.35759
	5347	161			304.756	9.1763
	3345	110			190.65	6.26952
	4156	171			236.874	9.74626
	3194	109			182.044	6.21253
	8762	164			499.396	9.34729
	114	119			6.4975	6.78248
	4598	151			262.066	8.60634
	147				8.37836
	369				21.0314
	2895				165.002
	3072				175.091
	138				7.8654
	137				7.8084
	146				8.32136
	103				5.87055
	3029				172.64
	2878				164.033
	128				7.29544
	119				6.78248
1570.32	1897.37	1761.96		89.5012	108.142	100.424	Average
	1754.52				100		Overall Average
	100						Normalised

## Sheet: Mis18a siRNA only
Original				Normalised
1	2	3		1	2	3	Replicates
91	95	117		5.1866	5.41459	6.66849
89	83	147		5.07261	4.73064	8.37836
81	99	109		4.61665	5.64257	6.21253
100	69	224		5.69956	3.9327	12.767
86	222	133		4.90163	12.653	7.58042
54	99	118		3.07776	5.64257	6.72549
73	106	146		4.16068	6.04154	8.32136
79	194	122		4.50266	11.0572	6.95347
61	202	133		3.47673	11.5131	7.58042
175	101	107		9.97424	5.75656	6.09853
74	169	179		4.21768	9.63226	10.2022
78	235	179		4.44566	13.394	10.2022
93	132	131		5.3006	7.52343	7.46643
103	72	141		5.87055	4.10369	8.03639
125	63	190		7.12446	3.59073	10.8292
90	65	202		5.12961	3.70472	11.5131
96	55	164		5.47158	3.13476	9.34729
111	49	136		6.32652	2.79279	7.75141
77	68	146		4.38866	3.8757	8.32136
90	54	112		5.12961	3.07776	6.38351
88	60	152		5.01562	3.41974	8.66334
107	70	234		6.09853	3.9897	13.337
82	74	145		4.67364	4.21768	8.26437
121	91	120		6.89647	5.1866	6.83948
176	66	145		10.0312	3.76171	8.26437
86	79	96		4.90163	4.50266	5.47158
129	74	86		7.35244	4.21768	4.90163
118	91	255		6.72549	5.1866	14.5339
131	81	124		7.46643	4.61665	7.06746
96	104	113		5.47158	5.92755	6.44051
53	115	109		3.02077	6.5545	6.21253
65	114	149		3.70472	6.4975	8.49235
81	215	121		4.61665	12.2541	6.89647
74	95	102		4.21768	5.41459	5.81356
74	79	139		4.21768	4.50266	7.92239
58	58	115		3.30575	3.30575	6.5545
113	80	170		6.44051	4.55965	9.68926
93	104	96		5.3006	5.92755	5.47158
76	575	130		4.33167	32.7725	7.40943
78	74	161		4.44566	4.21768	9.1763
85	65	114		4.84463	3.70472	6.4975
66	67	111		3.76171	3.81871	6.32652
104	257	117		5.92755	14.6479	6.66849
47	139	202		2.6788	7.92239	11.5131
71	174	126		4.04669	9.91724	7.18145
89	107	129		5.07261	6.09853	7.35244
99	304	121		5.64257	17.3267	6.89647
159	201	120		9.06231	11.4561	6.83948
91	141	249		5.1866	8.03639	14.1919
112	84	156		6.38351	4.78763	8.89132
67	106	142		3.81871	6.04154	8.09338
73	116	110		4.16068	6.6115	6.26952
74	179	132		4.21768	10.2022	7.52343
113	178	143		6.44051	10.1452	8.15038
151	51	124		8.60634	2.90678	7.06746
94	126	146		5.35759	7.18145	8.32136
90	80	118		5.12961	4.55965	6.72549
106	103	102		6.04154	5.87055	5.81356
90	121	98		5.12961	6.89647	5.58557
88	144	84		5.01562	8.20737	4.78763
74	136	169		4.21768	7.75141	9.63226
90	62	177		5.12961	3.53373	10.0882
80	82	111		4.55965	4.67364	6.32652
574	138	174		32.7155	7.8654	9.91724
157	137	122		8.94832	7.8084	6.95347
96	160	86		5.47158	9.1193	4.90163
157	296	127		8.94832	16.8707	7.23845
83	112	116		4.73064	6.38351	6.6115
103	192	110		5.87055	10.9432	6.26952
94	145	143		5.35759	8.26437	8.15038
181	1068	166		10.3162	60.8714	9.46128
149	97	215		8.49235	5.52858	12.2541
120	103	138		6.83948	5.87055	7.8654
88	230	142		5.01562	13.109	8.09338
258	149	128		14.7049	8.49235	7.29544
160	145	86		9.1193	8.26437	4.90163
229	158	173		13.052	9.00531	9.86025
82	291	120		4.67364	16.5857	6.83948
120	114	92		6.83948	6.4975	5.2436
98	155	157		5.58557	8.83433	8.94832
90	105	144		5.12961	5.98454	8.20737
82	203	111		4.67364	11.5701	6.32652
141	131	126		8.03639	7.46643	7.18145
82	106	150		4.67364	6.04154	8.54935
82	122	138		4.67364	6.95347	7.8654
77	82	189		4.38866	4.67364	10.7722
82	84	147		4.67364	4.78763	8.37836
65	133	139		3.70472	7.58042	7.92239
91	86	118		5.1866	4.90163	6.72549
174	107	139		9.91724	6.09853	7.92239
118	136	124		6.72549	7.75141	7.06746
141	96	144		8.03639	5.47158	8.20737
129	76	237		7.35244	4.33167	13.508
140	143	126		7.97939	8.15038	7.18145
152	87	151		8.66334	4.95862	8.60634
100	80	179		5.69956	4.55965	10.2022
50	118	143		2.84978	6.72549	8.15038
128	742	102		7.29544	42.2908	5.81356
96	86	110		5.47158	4.90163	6.26952
86	123	121		4.90163	7.01046	6.89647
78	84	141		4.44566	4.78763	8.03639
164	102	142		9.34729	5.81356	8.09338
74	111	103		4.21768	6.32652	5.87055
204	72	295		11.6271	4.10369	16.8137
125	203	172		7.12446	11.5701	9.80325
62	86	141		3.53373	4.90163	8.03639
129	85	77		7.35244	4.84463	4.38866
59	84	278		3.36274	4.78763	15.8448
83	164	127		4.73064	9.34729	7.23845
71	87	92		4.04669	4.95862	5.2436
104	143	104		5.92755	8.15038	5.92755
125	80	161		7.12446	4.55965	9.1763
79	64	144		4.50266	3.64772	8.20737
128	90	311		7.29544	5.12961	17.7256
130	113	164		7.40943	6.44051	9.34729
121	91	196		6.89647	5.1866	11.1711
220	77	150		12.539	4.38866	8.54935
124	132	126		7.06746	7.52343	7.18145
60	167	167		3.41974	9.51827	9.51827
83	165	171		4.73064	9.40428	9.74626
124	82	110		7.06746	4.67364	6.26952
69	144	121		3.9327	8.20737	6.89647
91	84	140		5.1866	4.78763	7.97939
74	107	224		4.21768	6.09853	12.767
78	189	116		4.44566	10.7722	6.6115
77	89	291		4.38866	5.07261	16.5857
116	66	133		6.6115	3.76171	7.58042
112	144	110		6.38351	8.20737	6.26952
183	177	191		10.4302	10.0882	10.8862
55	154	237		3.13476	8.77733	13.508
118	176	90		6.72549	10.0312	5.12961
86	128	171		4.90163	7.29544	9.74626
74	146	85		4.21768	8.32136	4.84463
136	150	131		7.75141	8.54935	7.46643
122	158	80		6.95347	9.00531	4.55965
79	137	97		4.50266	7.8084	5.52858
75	104	368		4.27467	5.92755	20.9744
109	92	212		6.21253	5.2436	12.0831
81	89	96		4.61665	5.07261	5.47158
83	532	134		4.73064	30.3217	7.63742
80	82	271		4.55965	4.67364	15.4458
99	135	113		5.64257	7.69441	6.44051
115	75	127		6.5545	4.27467	7.23845
106	111	115		6.04154	6.32652	6.5545
93	88	323		5.3006	5.01562	18.4096
96	106	100		5.47158	6.04154	5.69956
72	123	109		4.10369	7.01046	6.21253
94	179	161		5.35759	10.2022	9.1763
85	236	187		4.84463	13.451	10.6582
120	102	70		6.83948	5.81356	3.9897
114	146	131		6.4975	8.32136	7.46643
65	597	142		3.70472	34.0264	8.09338
146	202	258		8.32136	11.5131	14.7049
73	193	209		4.16068	11.0002	11.9121
135	200	97		7.69441	11.3991	5.52858
122	405	138		6.95347	23.0832	7.8654
96	171	141		5.47158	9.74626	8.03639
134	332	150		7.63742	18.9226	8.54935
114	212	191		6.4975	12.0831	10.8862
161	314	180		9.1763	17.8966	10.2592
80	585	135		4.55965	33.3425	7.69441
71	216	143		4.04669	12.3111	8.15038
108	196	165		6.15553	11.1711	9.40428
111	470	85		6.32652	26.788	4.84463
72	439	170		4.10369	25.0211	9.68926
125	102	134		7.12446	5.81356	7.63742
154	235	162		8.77733	13.394	9.23329
139	115	161		7.92239	6.5545	9.1763
110	106	148		6.26952	6.04154	8.43536
77	100	195		4.38866	5.69956	11.1142
62	115	172		3.53373	6.5545	9.80325
65	97	396		3.70472	5.52858	22.5703
81	107	328		4.61665	6.09853	18.6946
99	656	220		5.64257	37.3891	12.539
121	180	190		6.89647	10.2592	10.8292
88	87	123		5.01562	4.95862	7.01046
103	87	138		5.87055	4.95862	7.8654
49	102	227		2.79279	5.81356	12.938
70	63	190		3.9897	3.59073	10.8292
70	82	129		3.9897	4.67364	7.35244
111	147	253		6.32652	8.37836	14.4199
86	95	166		4.90163	5.41459	9.46128
110	127	193		6.26952	7.23845	11.0002
103	114	110		5.87055	6.4975	6.26952
94	73	106		5.35759	4.16068	6.04154
78	105	180		4.44566	5.98454	10.2592
117	81	189		6.66849	4.61665	10.7722
131	79	83		7.46643	4.50266	4.73064
62	139	151		3.53373	7.92239	8.60634
73	110	131		4.16068	6.26952	7.46643
71	107	218		4.04669	6.09853	12.4251
108	140	195		6.15553	7.97939	11.1142
86	228	96		4.90163	12.995	5.47158
68	97	243		3.8757	5.52858	13.8499
104	105	142		5.92755	5.98454	8.09338
83	151	119		4.73064	8.60634	6.78248
107	186	136		6.09853	10.6012	7.75141
116	107	222		6.6115	6.09853	12.653
97	146	110		5.52858	8.32136	6.26952
73	166	182		4.16068	9.46128	10.3732
92	146	156		5.2436	8.32136	8.89132
92	105	199		5.2436	5.98454	11.3421
96	339	115		5.47158	19.3215	6.5545
77	265	129		4.38866	15.1038	7.35244
64	179	198		3.64772	10.2022	11.2851
84	233	217		4.78763	13.28	12.3681
101	166	148		5.75656	9.46128	8.43536
132	137	228		7.52343	7.8084	12.995
88	200	142		5.01562	11.3991	8.09338
129	107	203		7.35244	6.09853	11.5701
152	79	140		8.66334	4.50266	7.97939
99	118	175		5.64257	6.72549	9.97424
177	114	89		10.0882	6.4975	5.07261
81	80	130		4.61665	4.55965	7.40943
114	84	135		6.4975	4.78763	7.69441
72	110	127		4.10369	6.26952	7.23845
99	87	217		5.64257	4.95862	12.3681
73	157	547		4.16068	8.94832	31.1766
107	92	195		6.09853	5.2436	11.1142
111	139	156		6.32652	7.92239	8.89132
80	104	79		4.55965	5.92755	4.50266
135	153	226		7.69441	8.72033	12.881
125	122	196		7.12446	6.95347	11.1711
110	145	289		6.26952	8.26437	16.4717
92	150	167		5.2436	8.54935	9.51827
106	68	265		6.04154	3.8757	15.1038
119	166	358		6.78248	9.46128	20.4044
97	148	165		5.52858	8.43536	9.40428
121	80	154		6.89647	4.55965	8.77733
101	177	102		5.75656	10.0882	5.81356
153	111	125		8.72033	6.32652	7.12446
146	117	188		8.32136	6.66849	10.7152
101	127	351		5.75656	7.23845	20.0055
318	106	100		18.1246	6.04154	5.69956
127	110	125		7.23845	6.26952	7.12446
182	139	118		10.3732	7.92239	6.72549
146	177	114		8.32136	10.0882	6.4975
98	118	111		5.58557	6.72549	6.32652
207	146	104		11.7981	8.32136	5.92755
330	107	126		18.8086	6.09853	7.18145
89	97	116		5.07261	5.52858	6.6115
87	210	203		4.95862	11.9691	11.5701
107	111	164		6.09853	6.32652	9.34729
94	90	131		5.35759	5.12961	7.46643
114	115	114		6.4975	6.5545	6.4975
73	114	122		4.16068	6.4975	6.95347
83	105	110		4.73064	5.98454	6.26952
93	135	159		5.3006	7.69441	9.06231
94	126	166		5.35759	7.18145	9.46128
134	288	161		7.63742	16.4147	9.1763
103	103	185		5.87055	5.87055	10.5442
116	134	232		6.6115	7.63742	13.223
114	125	182		6.4975	7.12446	10.3732
56	108	268		3.19176	6.15553	15.2748
91	244	225		5.1866	13.9069	12.824
107	154	151		6.09853	8.77733	8.60634
94	176	186		5.35759	10.0312	10.6012
92	186	101		5.2436	10.6012	5.75656
113	219	111		6.44051	12.482	6.32652
92	265	181		5.2436	15.1038	10.3162
91	180	147		5.1866	10.2592	8.37836
111	110	199		6.32652	6.26952	11.3421
86	114	146		4.90163	6.4975	8.32136
78	157	209		4.44566	8.94832	11.9121
114	197	161		6.4975	11.2281	9.1763
103	117	149		5.87055	6.66849	8.49235
132	132	150		7.52343	7.52343	8.54935
93	114	125		5.3006	6.4975	7.12446
81	157	214		4.61665	8.94832	12.1971
98	168	233		5.58557	9.57527	13.28
121	88	237		6.89647	5.01562	13.508
89	186	105		5.07261	10.6012	5.98454
98	100	189		5.58557	5.69956	10.7722
135	149	152		7.69441	8.49235	8.66334
68	107	186		3.8757	6.09853	10.6012
116	165	188		6.6115	9.40428	10.7152
190	119	129		10.8292	6.78248	7.35244
105	165	162		5.98454	9.40428	9.23329
184	138	191		10.4872	7.8654	10.8862
94	98	142		5.35759	5.58557	8.09338
103	157	168		5.87055	8.94832	9.57527
215	113	141		12.2541	6.44051	8.03639
112	107	240		6.38351	6.09853	13.679
130	90	240		7.40943	5.12961	13.679
182	156	208		10.3732	8.89132	11.8551
644	124	136		36.7052	7.06746	7.75141
158	110	172		9.00531	6.26952	9.80325
82	88	140		4.67364	5.01562	7.97939
90	99	169		5.12961	5.64257	9.63226
114	118	167		6.4975	6.72549	9.51827
134	119	91		7.63742	6.78248	5.1866
273	133	264		15.5598	7.58042	15.0469
196	161	208		11.1711	9.1763	11.8551
198	129	163		11.2851	7.35244	9.29029
98	115	221		5.58557	6.5545	12.596
63	150	222		3.59073	8.54935	12.653
87	137	132		4.95862	7.8084	7.52343
127	135	214		7.23845	7.69441	12.1971
109	135	297		6.21253	7.69441	16.9277
169	105	166		9.63226	5.98454	9.46128
111	168	134		6.32652	9.57527	7.63742
159	230	150		9.06231	13.109	8.54935
120	151	171		6.83948	8.60634	9.74626
130	117	169		7.40943	6.66849	9.63226
119	127	153		6.78248	7.23845	8.72033
158	135	136		9.00531	7.69441	7.75141
102	149	186		5.81356	8.49235	10.6012
127	93	141		7.23845	5.3006	8.03639
152	152	190		8.66334	8.66334	10.8292
135	167	93		7.69441	9.51827	5.3006
103	124	118		5.87055	7.06746	6.72549
128	251	174		7.29544	14.3059	9.91724
134	150	160		7.63742	8.54935	9.1193
152	238	158		8.66334	13.565	9.00531
154	120	125		8.77733	6.83948	7.12446
192	186	263		10.9432	10.6012	14.9899
164	187	133		9.34729	10.6582	7.58042
144	136	162		8.20737	7.75141	9.23329
125	128	138		7.12446	7.29544	7.8654
204	173	255		11.6271	9.86025	14.5339
164	177	187		9.34729	10.0882	10.6582
161	139	178		9.1763	7.92239	10.1452
142	146	119		8.09338	8.32136	6.78248
140	148	146		7.97939	8.43536	8.32136
142	157	196		8.09338	8.94832	11.1711
133	158	206		7.58042	9.00531	11.7411
121	124	155		6.89647	7.06746	8.83433
174	184	94		9.91724	10.4872	5.35759
129	194	155		7.35244	11.0572	8.83433
135	136	158		7.69441	7.75141	9.00531
260	259	218		14.8189	14.7619	12.4251
194	186	150		11.0572	10.6012	8.54935
141	135	145		8.03639	7.69441	8.26437
127	113	162		7.23845	6.44051	9.23329
203	250	163		11.5701	14.2489	9.29029
167	206	241		9.51827	11.7411	13.736
186	239	139		10.6012	13.622	7.92239
154	127	175		8.77733	7.23845	9.97424
86	139	142		4.90163	7.92239	8.09338
133	284	315		7.58042	16.1868	17.9536
131	161	90		7.46643	9.1763	5.12961
176	222	175		10.0312	12.653	9.97424
111	177	169		6.32652	10.0882	9.63226
142	242	122		8.09338	13.7929	6.95347
153	144	180		8.72033	8.20737	10.2592
146	245	170		8.32136	13.9639	9.68926
209	128	188		11.9121	7.29544	10.7152
121	230	138		6.89647	13.109	7.8654
158	166	130		9.00531	9.46128	7.40943
190	177	179		10.8292	10.0882	10.2022
202	175	123		11.5131	9.97424	7.01046
192	115	213		10.9432	6.5545	12.1401
154	142	137		8.77733	8.09338	7.8084
168	180	180		9.57527	10.2592	10.2592
128	278	170		7.29544	15.8448	9.68926
167	221	189		9.51827	12.596	10.7722
142	106	216		8.09338	6.04154	12.3111
167	228	132		9.51827	12.995	7.52343
111	483	144		6.32652	27.5289	8.20737
138	283	157		7.8654	16.1298	8.94832
161	151	200		9.1763	8.60634	11.3991
170	315	108		9.68926	17.9536	6.15553
154	122	142		8.77733	6.95347	8.09338
136	161	123		7.75141	9.1763	7.01046
124	219	139		7.06746	12.482	7.92239
166	137	164		9.46128	7.8084	9.34729
123	145	137		7.01046	8.26437	7.8084
101	138	139		5.75656	7.8654	7.92239
141	199	132		8.03639	11.3421	7.52343
92	478	138		5.2436	27.2439	7.8654
297	184	135		16.9277	10.4872	7.69441
145	204	115		8.26437	11.6271	6.5545
159	154	163		9.06231	8.77733	9.29029
143	161	121		8.15038	9.1763	6.89647
118	150	230		6.72549	8.54935	13.109
229	249	105		13.052	14.1919	5.98454
252	161	127		14.3629	9.1763	7.23845
165	205	101		9.40428	11.6841	5.75656
132	140	143		7.52343	7.97939	8.15038
251	231	149		14.3059	13.166	8.49235
96	129	191		5.47158	7.35244	10.8862
227	129	126		12.938	7.35244	7.18145
116	205	263		6.6115	11.6841	14.9899
124	126	173		7.06746	7.18145	9.86025
111	166	181		6.32652	9.46128	10.3162
196	140	230		11.1711	7.97939	13.109
152	111	142		8.66334	6.32652	8.09338
182	247	103		10.3732	14.0779	5.87055
233	185	216		13.28	10.5442	12.3111
137	270	139		7.8084	15.3888	7.92239
134	107	134		7.63742	6.09853	7.63742
150	185	208		8.54935	10.5442	11.8551
108	149	126		6.15553	8.49235	7.18145
169	158	141		9.63226	9.00531	8.03639
151	142	179		8.60634	8.09338	10.2022
180	189	207		10.2592	10.7722	11.7981
180	185	176		10.2592	10.5442	10.0312
195	134	82		11.1142	7.63742	4.67364
136	186	100		7.75141	10.6012	5.69956
125	124	143		7.12446	7.06746	8.15038
152	131	202		8.66334	7.46643	11.5131
213	212	142		12.1401	12.0831	8.09338
121	125	157		6.89647	7.12446	8.94832
138	154	137		7.8654	8.77733	7.8084
147	109	182		8.37836	6.21253	10.3732
140	166	158		7.97939	9.46128	9.00531
133	153	161		7.58042	8.72033	9.1763
96	185	115		5.47158	10.5442	6.5545
166	168	175		9.46128	9.57527	9.97424
198	112	146		11.2851	6.38351	8.32136
84	244	185		4.78763	13.9069	10.5442
154	165	200		8.77733	9.40428	11.3991
527	177	141		30.0367	10.0882	8.03639
106	198	175		6.04154	11.2851	9.97424
140	171	293		7.97939	9.74626	16.6997
163	213	133		9.29029	12.1401	7.58042
103	117	159		5.87055	6.66849	9.06231
116	169	283		6.6115	9.63226	16.1298
102	151	159		5.81356	8.60634	9.06231
203	189	130		11.5701	10.7722	7.40943
180	210	143		10.2592	11.9691	8.15038
181	226	142		10.3162	12.881	8.09338
204	288	498		11.6271	16.4147	28.3838
164	184	122		9.34729	10.4872	6.95347
179	252	176		10.2022	14.3629	10.0312
159	159	128		9.06231	9.06231	7.29544
160	123	178		9.1193	7.01046	10.1452
120	151	131		6.83948	8.60634	7.46643
165	270	156		9.40428	15.3888	8.89132
147	207	219		8.37836	11.7981	12.482
249	115	256		14.1919	6.5545	14.5909
197	168	176		11.2281	9.57527	10.0312
127	110	156		7.23845	6.26952	8.89132
161	120	635		9.1763	6.83948	36.1922
153	114	135		8.72033	6.4975	7.69441
142	161	198		8.09338	9.1763	11.2851
178	167	246		10.1452	9.51827	14.0209
240	109	255		13.679	6.21253	14.5339
172	113	150		9.80325	6.44051	8.54935
211	113	148		12.0261	6.44051	8.43536
290	175	190		16.5287	9.97424	10.8292
205	142	162		11.6841	8.09338	9.23329
128	129	187		7.29544	7.35244	10.6582
224	146	261		12.767	8.32136	14.8759
206	87	375		11.7411	4.95862	21.3734
419	145	172		23.8812	8.26437	9.80325
143	108	584		8.15038	6.15553	33.2855
114	116	221		6.4975	6.6115	12.596
126	158	273		7.18145	9.00531	15.5598
139	110	235		7.92239	6.26952	13.394
132	135	346		7.52343	7.69441	19.7205
223	145	462		12.71	8.26437	26.332
162	139	283		9.23329	7.92239	16.1298
179	168	188		10.2022	9.57527	10.7152
157	165	179		8.94832	9.40428	10.2022
140	108	188		7.97939	6.15553	10.7152
172	131	347		9.80325	7.46643	19.7775
153	105	231		8.72033	5.98454	13.166
198	239	165		11.2851	13.622	9.40428
120	123	181		6.83948	7.01046	10.3162
130	165	246		7.40943	9.40428	14.0209
270	165	290		15.3888	9.40428	16.5287
116	786	169		6.6115	44.7986	9.63226
219	145	326		12.482	8.26437	18.5806
153	225	365		8.72033	12.824	20.8034
165	130	367		9.40428	7.40943	20.9174
152	212	218		8.66334	12.0831	12.4251
195	257	165		11.1142	14.6479	9.40428
128	140	313		7.29544	7.97939	17.8396
189	130	561		10.7722	7.40943	31.9746
126	140	307		7.18145	7.97939	17.4977
194	159	208		11.0572	9.06231	11.8551
118	142	196		6.72549	8.09338	11.1711
133	133	210		7.58042	7.58042	11.9691
149	140	220		8.49235	7.97939	12.539
129	105	167		7.35244	5.98454	9.51827
161	120	452		9.1763	6.83948	25.762
125	156	243		7.12446	8.89132	13.8499
189	419	195		10.7722	23.8812	11.1142
147	183	239		8.37836	10.4302	13.622
135	151	155		7.69441	8.60634	8.83433
167	210	271		9.51827	11.9691	15.4458
132	236	142		7.52343	13.451	8.09338
160	119	414		9.1193	6.78248	23.5962
114	370	344		6.4975	21.0884	19.6065
97	569	165		5.52858	32.4305	9.40428
167	131	369		9.51827	7.46643	21.0314
110	117	249		6.26952	6.66849	14.1919
209	157	123		11.9121	8.94832	7.01046
130	137	114		7.40943	7.8084	6.4975
181	121	175		10.3162	6.89647	9.97424
141	179	165		8.03639	10.2022	9.40428
140	166	607		7.97939	9.46128	34.5964
133	113	141		7.58042	6.44051	8.03639
148	180	338		8.43536	10.2592	19.2645
121	238	142		6.89647	13.565	8.09338
100	122	127		5.69956	6.95347	7.23845
178	417	164		10.1452	23.7672	9.34729
183	145	127		10.4302	8.26437	7.23845
418	154	145		23.8242	8.77733	8.26437
226	186	140		12.881	10.6012	7.97939
401	124			22.8553	7.06746
335	104			19.0935	5.92755
158	117			9.00531	6.66849
215	144			12.2541	8.20737
130	125			7.40943	7.12446
138	119			7.8654	6.78248
330	141			18.8086	8.03639
148	160			8.43536	9.1193
113	109			6.44051	6.21253
209	147			11.9121	8.37836
159	111			9.06231	6.32652
134	162			7.63742	9.23329
133	178			7.58042	10.1452
150	103			8.54935	5.87055
191	115			10.8862	6.5545
118	126			6.72549	7.18145
139	144			7.92239	8.20737
278	118			15.8448	6.72549
156	118			8.89132	6.72549
106	173			6.04154	9.86025
125	170			7.12446	9.68926
225	116			12.824	6.6115
120	145			6.83948	8.26437
147	144			8.37836	8.20737
172	125			9.80325	7.12446
175	196			9.97424	11.1711
136	153			7.75141	8.72033
94	122			5.35759	6.95347
102	109			5.81356	6.21253
167	144			9.51827	8.20737
188	142			10.7152	8.09338
98	170			5.58557	9.68926
154	95			8.77733	5.41459
118	177			6.72549	10.0882
179	156			10.2022	8.89132
110	198			6.26952	11.2851
127	104			7.23845	5.92755
138	134			7.8654	7.63742
120	156			6.83948	8.89132
194	130			11.0572	7.40943
154	147			8.77733	8.37836
156	110			8.89132	6.26952
244	175			13.9069	9.97424
142	173			8.09338	9.86025
136	125			7.75141	7.12446
163	205			9.29029	11.6841
136	156			7.75141	8.89132
160	179			9.1193	10.2022
128	126			7.29544	7.18145
207	143			11.7981	8.15038
171	113			9.74626	6.44051
180	133			10.2592	7.58042
122	108			6.95347	6.15553
176	170			10.0312	9.68926
142	108			8.09338	6.15553
163	116			9.29029	6.6115
159	141			9.06231	8.03639
143	145			8.15038	8.26437
157	144			8.94832	8.20737
236	136			13.451	7.75141
177	174			10.0882	9.91724
157	302			8.94832	17.2127
155	153			8.83433	8.72033
145	157			8.26437	8.94832
209	169			11.9121	9.63226
141	243			8.03639	13.8499
118	117			6.72549	6.66849
111	99			6.32652	5.64257
171	128			9.74626	7.29544
129	160			7.35244	9.1193
134	163			7.63742	9.29029
138	153			7.8654	8.72033
127	123			7.23845	7.01046
208	150			11.8551	8.54935
114	172			6.4975	9.80325
148	117			8.43536	6.66849
109	139			6.21253	7.92239
168	212			9.57527	12.0831
274	114			15.6168	6.4975
280	205			15.9588	11.6841
168	111			9.57527	6.32652
1617	203			92.162	11.5701
255	119			14.5339	6.78248
208	148			11.8551	8.43536
813	149			46.3375	8.49235
103	100			5.87055	5.69956
113	167			6.44051	9.51827
133	138			7.58042	7.8654
117	127			6.66849	7.23845
184	161			10.4872	9.1763
139	178			7.92239	10.1452
153	149			8.72033	8.49235
142	160			8.09338	9.1193
147	193			8.37836	11.0002
179	159			10.2022	9.06231
101	172			5.75656	9.80325
150	160			8.54935	9.1193
123	276			7.01046	15.7308
198	91			11.2851	5.1866
120	194			6.83948	11.0572
124	155			7.06746	8.83433
172	159			9.80325	9.06231
136	131			7.75141	7.46643
191	154			10.8862	8.77733
264	91			15.0469	5.1866
152	198			8.66334	11.2851
84				4.78763
156				8.89132
189				10.7722
442				25.1921
170				9.68926
252				14.3629
185				10.5442
108				6.15553
139				7.92239
152				8.66334
197				11.2281
137				7.8084
141				8.03639
125				7.12446
166				9.46128
140				7.97939
188				10.7152
166				9.46128
162				9.23329
105				5.98454
111				6.32652
140.395	156.647	173.335		8.0019	8.92822	9.87936	Average
	155.584				8.86762		Overall Average
	8.86762						Normalised

## Sheet: Mis18a siRNA WT
Orginal				Normalised
1	2	3		1	2	3	Replicates
157	964	391		8.94832	54.9438	22.2853
186	287	816		10.6012	16.3578	46.5084
228	415	2957		12.995	23.6532	168.536
159	538	3094		9.06231	30.6637	176.345
266	121	302		15.1608	6.89647	17.2127
164	616	262		9.34729	35.1093	14.9329
127	119	579		7.23845	6.78248	33.0005
126	176	1065		7.18145	10.0312	60.7004
240	185	525		13.679	10.5442	29.9227
196	155	163		11.1711	8.83433	9.29029
172	192	1114		9.80325	10.9432	63.4932
229	102	924		13.052	5.81356	52.664
119	295	972		6.78248	16.8137	55.3998
252	201	1345		14.3629	11.4561	76.6591
271	270	1045		15.4458	15.3888	59.5605
617	127	1321		35.1663	7.23845	75.2912
139	410	254		7.92239	23.3682	14.4769
310	100	7875		17.6687	5.69956	448.841
363	340	4080		20.6894	19.3785	232.542
213	311	3505		12.1401	17.7256	199.77
148	99	5411		8.43536	5.64257	308.403
197	201	3959		11.2281	11.4561	225.646
320	352	2951		18.2386	20.0625	168.194
119	157	6629		6.78248	8.94832	377.824
164	90	4866		9.34729	5.12961	277.341
129	3719	5021		7.35244	211.967	286.175
91	3281	7683		5.1866	187.003	437.898
219	4140	146		12.482	235.962	8.32136
227	6040	1242		12.938	344.254	70.7886
133	209	240		7.58042	11.9121	13.679
198	3063	155		11.2851	174.578	8.83433
131	5073	467		7.46643	289.139	26.617
209	4000	1102		11.9121	227.983	62.8092
1009	3553	195		57.5086	202.506	11.1142
5495	2918	430		313.191	166.313	24.5081
10498	3131	124		598.34	178.453	7.06746
186	4905	603		10.6012	279.564	34.3684
286	690	327		16.3008	39.327	18.6376
1074	3756	119		61.2133	214.076	6.78248
155	3350	77		8.83433	190.935	4.38866
361	3234	205		20.5754	184.324	11.6841
199	5258	435		11.3421	299.683	24.7931
788	4805	202		44.9126	273.864	11.5131
949	1575	403		54.0889	89.7681	22.9692
1021	7136	1065		58.1926	406.721	60.7004
145	3655	74		8.26437	208.319	4.21768
1636	4047	293		93.2449	230.661	16.6997
3520	3827	986		200.625	218.122	56.1977
4665	2067	1119		265.885	117.81	63.7781
2008	8450	91		114.447	481.613	5.1866
1928	3095	574		109.888	176.402	32.7155
2758	5777	197		157.194	329.264	11.2281
838	5296	765		47.7624	301.849	43.6017
348	4813	317		19.8345	274.32	18.0676
2482	2263	542		141.463	128.981	30.8916
4482	5270	183		255.454	300.367	10.4302
294	4819	510		16.7567	274.662	29.0678
3683	4073	714		209.915	232.143	40.6949
5356	2581	1141		305.269	147.106	65.032
4154	6421	479		236.76	365.969	27.3009
3470	2424	711		197.775	138.157	40.5239
237	4235	956		13.508	241.377	54.4878
724	1494	196		41.2648	85.1515	11.1711
1517	1013	630		86.4624	57.7366	35.9073
2398	1402	421		136.676	79.9079	23.9952
3168	2033	1405		180.562	115.872	80.0789
5001	781	454		285.035	44.5136	25.876
6996	2788	444		398.742	158.904	25.3061
4785	1299	1048		272.724	74.0373	59.7314
2844	1469	490		162.096	83.7266	27.9279
6780	2387	729		386.43	136.049	41.5498
2901	2166	1547		165.344	123.453	88.1723
3839	1404	283		218.806	80.0219	16.1298
4446	514	123		253.403	29.2958	7.01046
1313	2477	1029		74.8353	141.178	58.6485
5305	1318	431		302.362	75.1203	24.5651
4031	1554	1433		229.749	88.5712	81.6748
2103	2248	591		119.862	128.126	33.6844
5706	1554	842		325.217	88.5712	47.9903
2640	2941	259		150.469	167.624	14.7619
3851	963	953		219.49	54.8868	54.3169
3980	1591	911		226.843	90.6801	51.923
4845	372	238		276.144	21.2024	13.565
2859	1520	795		162.951	86.6334	45.3115
4385	1632	859		249.926	93.0169	48.9593
5489	1288	144		312.849	73.4104	8.20737
2810	1171	156		160.158	66.7419	8.89132
1736	1479	243		98.9444	84.2966	13.8499
3543	583	228		201.936	33.2285	12.995
4060	2754	311		231.402	156.966	17.7256
4261	1975	710		242.858	112.566	40.4669
919	2825	69		52.379	161.013	3.9327
497	610	60		28.3268	34.7673	3.41974
278	1758	1314		15.8448	100.198	74.8923
652	909	54		37.1612	51.809	3.07776
449	2255	1634		25.591	128.525	93.1309
430	3348	1745		24.5081	190.821	99.4574
313	2102	372		17.8396	119.805	21.2024
592	942	379		33.7414	53.6899	21.6014
426	1330	526		24.2801	75.8042	29.9797
849	870	258		48.3893	49.5862	14.7049
4931	1003	205		281.046	57.1666	11.6841
890	404	732		50.7261	23.0262	41.7208
886	1599	409		50.4981	91.136	23.3112
4272	1411	776		243.485	80.4209	44.2286
283	901	654		16.1298	51.3531	37.2752
1220	1519	656		69.5347	86.5764	37.3891
1926	2253	55		109.774	128.411	3.13476
174	2078	55		9.91724	118.437	3.13476
1502	1752	815		85.6075	99.8564	46.4515
108	1959	65		6.15553	111.654	3.70472
105	2929	421		5.98454	166.94	23.9952
129	5184	145		7.35244	295.465	8.26437
2196	4363	87		125.162	248.672	4.95862
246	2692	906		14.0209	153.432	51.6381
128	1196	1149		7.29544	68.1668	65.488
165	3041	74		9.40428	173.324	4.21768
316	3559	1724		18.0106	202.848	98.2605
1727	3903	985		98.4315	222.454	56.1407
1817	660	58		103.561	37.6171	3.30575
110	467	102		6.26952	26.617	5.81356
1814	4449	93		103.39	253.574	5.3006
1680	2634	51		95.7527	150.127	2.90678
2444	2879	95		139.297	164.09	5.41459
1277	296	123		72.7834	16.8707	7.01046
4060	2212	58		231.402	126.074	3.30575
2468	1387	81		140.665	79.053	4.61665
1102	2360	60		62.8092	134.51	3.41974
1191	2964	92		67.8818	168.935	5.2436
2834	4061	78		161.526	231.459	4.44566
3412	1811	81		194.469	103.219	4.61665
2052	1589	617		116.955	90.5661	35.1663
1576	636	112		89.8251	36.2492	6.38351
123	3670	97		7.01046	209.174	5.52858
263	1995	625		14.9899	113.706	35.6223
251	4049	662		14.3059	230.775	37.7311
282	118	994		16.0728	6.72549	56.6537
3367	110	451		191.904	6.26952	25.705
1611	148	1334		91.82	8.43536	76.0322
1405	238	387		80.0789	13.565	22.0573
4495	191	92		256.195	10.8862	5.2436
3841	119	227		218.92	6.78248	12.938
4718	115	1328		268.905	6.5545	75.6902
421	274	1230		23.9952	15.6168	70.1046
1742	169	70		99.2864	9.63226	3.9897
1734	165	66		98.8305	9.40428	3.76171
195	128	95		11.1142	7.29544	5.41459
3762	205	70		214.418	11.6841	3.9897
4106	183	151		234.024	10.4302	8.60634
1402	253	80		79.9079	14.4199	4.55965
1408	269	92		80.2499	15.3318	5.2436
584	638	147		33.2855	36.3632	8.37836
909	5154	174		51.809	293.756	9.91724
124	1702	143		7.06746	97.0066	8.15038
1148	1719	95		65.431	97.9755	5.41459
731	2227	113		41.6638	126.929	6.44051
1302	1167	238		74.2083	66.5139	13.565
2230	2327	83		127.1	132.629	4.73064
1281	2154	119		73.0114	122.769	6.78248
1492	3751	146		85.0375	213.791	8.32136
2184	1795	69		124.478	102.307	3.9327
707	3469	68		40.2959	197.718	3.8757
1927	1183	95		109.831	67.4259	5.41459
1890	1163	208		107.722	66.2859	11.8551
1025	1310	216		58.4205	74.6643	12.3111
482	1033	110		27.4719	58.8765	6.26952
809	1181	102		46.1095	67.3119	5.81356
2443	1659	134		139.24	94.5558	7.63742
1468	2604	101		83.6696	148.417	5.75656
1847	1221	87		105.271	69.5917	4.95862
2497	955	1736		142.318	54.4308	98.9444
1224	2553	62		69.7627	145.51	3.53373
3657	2725	1158		208.433	155.313	66.001
117	1662	101		6.66849	94.7268	5.75656
3032	3903	178		172.811	222.454	10.1452
3683	1825	289		209.915	104.017	16.4717
2034	438	50		115.929	24.9641	2.84978
1676	1330	62		95.5247	75.8042	3.53373
3142	224	113		179.08	12.767	6.44051
1556	786	55		88.6852	44.7986	3.13476
4583	937	52		261.211	53.4049	2.96377
1467	1285	454		83.6126	73.2394	25.876
1345	471	693		76.6591	26.8449	39.498
2824	549	663		160.956	31.2906	37.7881
4752	1165	911		270.843	66.3999	51.923
903	822	103		51.4671	46.8504	5.87055
5822	593	109		331.829	33.7984	6.21253
2493	1951	68		142.09	111.199	3.8757
615	546	1247		35.0523	31.1196	71.0736
4354	1360	567		248.159	77.5141	32.3165
2338	699	697		133.256	39.84	39.726
1241	620	84		70.7316	35.3373	4.78763
457	1511	1120		26.047	86.1204	63.8351
2116	150	579		120.603	8.54935	33.0005
227	363	924		12.938	20.6894	52.664
536	176	553		30.5497	10.0312	31.5186
522	139	814		29.7517	7.92239	46.3945
3070	1760	966		174.977	100.312	55.0578
1491	2611	670		84.9805	148.816	38.1871
767	1667	63		43.7157	95.0117	3.59073
632	2113	96		36.0212	120.432	5.47158
1349	968	918		76.8871	55.1718	52.322
1870	760	56		106.582	43.3167	3.19176
426	490	1807		24.2801	27.9279	102.991
134	2149	138		7.63742	122.484	7.8654
953	1121	133		54.3169	63.8921	7.58042
756	1701	861		43.0887	96.9496	49.0733
177	766	523		10.0882	43.6587	29.8087
156	1813	1387		8.89132	103.333	79.053
220	2049	1403		12.539	116.784	79.9649
177	991	495		10.0882	56.4827	28.2128
399	1640	1072		22.7413	93.4729	61.0993
258	180	805		14.7049	10.2592	45.8815
122	1039	1387		6.95347	59.2185	79.053
173	602	1546		9.86025	34.3114	88.1153
1410	223	93		80.3639	12.71	5.3006
591	284	555		33.6844	16.1868	31.6326
180	1486	333		10.2592	84.6955	18.9796
2679	2688	1960		152.691	153.204	111.711
341	212	140		19.4355	12.0831	7.97939
139	1418	233		7.92239	80.8198	13.28
1758	1077	805		100.198	61.3843	45.8815
699	1596	1191		39.84	90.9651	67.8818
74	4120	1133		4.21768	234.822	64.5761
577	1318	401		32.8865	75.1203	22.8553
84	1388	229		4.78763	79.11	13.052
466	884	345		26.56	50.3842	19.6635
1165	1176	430		66.3999	67.0269	24.5081
1194	174	181		68.0528	9.91724	10.3162
83	2721	117		4.73064	155.085	6.66849
154	4225	157		8.77733	240.807	8.94832
1206	3231	212		68.7368	184.153	12.0831
1128	7556	129		64.2911	430.659	7.35244
48	5220	160		2.73579	297.517	9.1193
76	2934	98		4.33167	167.225	5.58557
93	3763	173		5.3006	214.475	9.86025
1138	1794	136		64.861	102.25	7.75141
1151	7275	145		65.602	414.643	8.26437
245	6785	439		13.9639	386.715	25.0211
345	109	1382		19.6635	6.21253	78.768
46	11664	153		2.6218	664.797	8.72033
881	6723	300		50.2132	383.182	17.0987
84	8749	604		4.78763	498.655	34.4254
906	6647	315		51.6381	378.85	17.9536
73	10619	1446		4.16068	605.237	82.4157
917	7942	689		52.265	452.659	39.27
85	1109	195		4.84463	63.2082	11.1142
85	7116	202		4.84463	405.581	11.5131
565	9761	819		32.2025	556.335	46.6794
692	279	11511		39.441	15.9018	656.077
1212	206	11466		69.0787	11.7411	653.512
100	126	8328		5.69956	7.18145	474.66
60	353	7437		3.41974	20.1195	423.877
169	589	9872		9.63226	33.5704	562.661
176	147	9790		10.0312	8.37836	557.987
654	478	10523		37.2752	27.2439	599.765
266	784	1431		15.1608	44.6846	81.5608
897	496	5811		51.1251	28.2698	331.202
308	401	10994		17.5547	22.8553	626.61
185	494	11452		10.5442	28.1558	652.714
205	249	168		11.6841	14.1919	9.57527
489	179	132		27.8709	10.2022	7.52343
201	1583	175		11.4561	90.2241	9.97424
627	220	5840		35.7363	12.539	332.855
604	463	235		34.4254	26.389	13.394
514	374	133		29.2958	21.3164	7.58042
310	422	255		17.6687	24.0522	14.5339
546	472	137		31.1196	26.9019	7.8084
372	972	439		21.2024	55.3998	25.0211
609	415	4921		34.7103	23.6532	280.476
68	179	6554		3.8757	10.2022	373.549
142	366	5785		8.09338	20.8604	329.72
342	657	2393		19.4925	37.4461	136.391
699	573	1112		39.84	32.6585	63.3792
314	759	5958		17.8966	43.2597	339.58
177	339	2460		10.0882	19.3215	140.209
369	173	3612		21.0314	9.86025	205.868
491	708	5481		27.9849	40.3529	312.393
1263	255	4037		71.9855	14.5339	230.091
1196	163	8310		68.1668	9.29029	473.634
1247	100	4711		71.0736	5.69956	268.506
48	927	2036		2.73579	52.835	116.043
625	1189	3229		35.6223	67.7678	184.039
986	189	2386		56.1977	10.7722	135.992
136	1434	7605		7.75141	81.7318	433.452
1485	892	2075		84.6385	50.8401	118.266
	804	82			45.8245	4.67364
	579	354			33.0005	20.1765
	577	488			32.8865	27.8139
	359	298			20.4614	16.9847
	302	141			17.2127	8.03639
	239	306			13.622	17.4407
	630	600			35.9073	34.1974
	465	274			26.503	15.6168
	142	563			8.09338	32.0885
	114	250			6.4975	14.2489
	186	200			10.6012	11.3991
	595	357			33.9124	20.3474
	319	465			18.1816	26.503
	888	438			50.6121	24.9641
	2243	192			127.841	10.9432
	1575	525			89.7681	29.9227
	2884	632			164.375	36.0212
	929				52.949
	451				25.705
	734				41.8348
	1229				70.0477
1416.46	1823.75	1192.58		80.7321	103.946	67.9719	Average
	1480.3				84.3709		Overall Average
	84.3709						Normalised

## Sheet: Mis18a siRNA I201A L205A
Orginal				Normalised
1	2	3		1	2	3	Repliactes
50	77	95		2.84978	4.38866	5.41459
67	93	85		3.81871	5.3006	4.84463
61	84	70		3.47673	4.78763	3.9897
46	120	129		2.6218	6.83948	7.35244
79	93	50		4.50266	5.3006	2.84978
75	111	111		4.27467	6.32652	6.32652
59	95	102		3.36274	5.41459	5.81356
68	70	65		3.8757	3.9897	3.70472
67	89	66		3.81871	5.07261	3.76171
59	92	58		3.36274	5.2436	3.30575
71	67	79		4.04669	3.81871	4.50266
60	83	93		3.41974	4.73064	5.3006
60	82	74		3.41974	4.67364	4.21768
86	89	87		4.90163	5.07261	4.95862
89	64	70		5.07261	3.64772	3.9897
121	96	64		6.89647	5.47158	3.64772
69	72	81		3.9327	4.10369	4.61665
66	66	99		3.76171	3.76171	5.64257
88	100	94		5.01562	5.69956	5.35759
102	71	61		5.81356	4.04669	3.47673
64	113	73		3.64772	6.44051	4.16068
88	88	92		5.01562	5.01562	5.2436
99	75	68		5.64257	4.27467	3.8757
122	106	125		6.95347	6.04154	7.12446
93	72	75		5.3006	4.10369	4.27467
151	141	72		8.60634	8.03639	4.10369
133	87	51		7.58042	4.95862	2.90678
73	137	86		4.16068	7.8084	4.90163
59	77	94		3.36274	4.38866	5.35759
137	62	87		7.8084	3.53373	4.95862
82	105	58		4.67364	5.98454	3.30575
90	103	90		5.12961	5.87055	5.12961
62	113	76		3.53373	6.44051	4.33167
94	106	114		5.35759	6.04154	6.4975
66	81	72		3.76171	4.61665	4.10369
215	66	79		12.2541	3.76171	4.50266
61	98	72		3.47673	5.58557	4.10369
74	68	83		4.21768	3.8757	4.73064
67	66	77		3.81871	3.76171	4.38866
71	81	130		4.04669	4.61665	7.40943
56	68	49		3.19176	3.8757	2.79279
56	105	120		3.19176	5.98454	6.83948
67	85	129		3.81871	4.84463	7.35244
99	62	81		5.64257	3.53373	4.61665
89	74	153		5.07261	4.21768	8.72033
70	91	70		3.9897	5.1866	3.9897
92	114	87		5.2436	6.4975	4.95862
68	94	74		3.8757	5.35759	4.21768
96	72	105		5.47158	4.10369	5.98454
77	72	77		4.38866	4.10369	4.38866
86	72	108		4.90163	4.10369	6.15553
75	86	84		4.27467	4.90163	4.78763
66	60	68		3.76171	3.41974	3.8757
69	156	107		3.9327	8.89132	6.09853
66	90	70		3.76171	5.12961	3.9897
88	75	65		5.01562	4.27467	3.70472
76	107	61		4.33167	6.09853	3.47673
55	84	70		3.13476	4.78763	3.9897
67	115	110		3.81871	6.5545	6.26952
116	110	110		6.6115	6.26952	6.26952
99	101	79		5.64257	5.75656	4.50266
69	95	162		3.9327	5.41459	9.23329
93	93	72		5.3006	5.3006	4.10369
71	99	83		4.04669	5.64257	4.73064
78	119	123		4.44566	6.78248	7.01046
111	109	73		6.32652	6.21253	4.16068
69	373	68		3.9327	21.2594	3.8757
127	93	79		7.23845	5.3006	4.50266
61	83	85		3.47673	4.73064	4.84463
110	103	81		6.26952	5.87055	4.61665
109	107	92		6.21253	6.09853	5.2436
72	148	122		4.10369	8.43536	6.95347
103	136	71		5.87055	7.75141	4.04669
85	88	60		4.84463	5.01562	3.41974
70	142	97		3.9897	8.09338	5.52858
152	102	54		8.66334	5.81356	3.07776
104	139	70		5.92755	7.92239	3.9897
86	203	93		4.90163	11.5701	5.3006
112	434	103		6.38351	24.7361	5.87055
291	83	90		16.5857	4.73064	5.12961
374	52	97		21.3164	2.96377	5.52858
144	110	116		8.20737	6.26952	6.6115
172	97	86		9.80325	5.52858	4.90163
141	107	93		8.03639	6.09853	5.3006
408	99	96		23.2542	5.64257	5.47158
382	108	81		21.7723	6.15553	4.61665
205	73	80		11.6841	4.16068	4.55965
70	69	88		3.9897	3.9327	5.01562
199	90	80		11.3421	5.12961	4.55965
165	83	104		9.40428	4.73064	5.92755
138	127	71		7.8654	7.23845	4.04669
533	122	82		30.3787	6.95347	4.67364
343	79	63		19.5495	4.50266	3.59073
119	79	126		6.78248	4.50266	7.18145
213	80	87		12.1401	4.55965	4.95862
74	86	74		4.21768	4.90163	4.21768
102	63	144		5.81356	3.59073	8.20737
113	67	98		6.44051	3.81871	5.58557
152	61	91		8.66334	3.47673	5.1866
170	113	75		9.68926	6.44051	4.27467
89	72	88		5.07261	4.10369	5.01562
111	94	82		6.32652	5.35759	4.67364
112	72	96		6.38351	4.10369	5.47158
121	79	95		6.89647	4.50266	5.41459
108	62	76		6.15553	3.53373	4.33167
385	104	150		21.9433	5.92755	8.54935
90	104	90		5.12961	5.92755	5.12961
87	74	87		4.95862	4.21768	4.95862
53	120	58		3.02077	6.83948	3.30575
72	100	100		4.10369	5.69956	5.69956
67	87	90		3.81871	4.95862	5.12961
73	67	153		4.16068	3.81871	8.72033
58	74	70		3.30575	4.21768	3.9897
103	67	70		5.87055	3.81871	3.9897
74	72	138		4.21768	4.10369	7.8654
166	71	46		9.46128	4.04669	2.6218
67	66	68		3.81871	3.76171	3.8757
67	56	95		3.81871	3.19176	5.41459
71	100	75		4.04669	5.69956	4.27467
65	56	70		3.70472	3.19176	3.9897
73	83	88		4.16068	4.73064	5.01562
69	115	49		3.9327	6.5545	2.79279
72	125	64		4.10369	7.12446	3.64772
77	71	98		4.38866	4.04669	5.58557
84	63	80		4.78763	3.59073	4.55965
116	112	47		6.6115	6.38351	2.6788
53	84	88		3.02077	4.78763	5.01562
74	72	86		4.21768	4.10369	4.90163
135	64	81		7.69441	3.64772	4.61665
70	74	71		3.9897	4.21768	4.04669
87	63	79		4.95862	3.59073	4.50266
102	56	86		5.81356	3.19176	4.90163
74	49	78		4.21768	2.79279	4.44566
72	75	164		4.10369	4.27467	9.34729
71	108	43		4.04669	6.15553	2.45081
152	79	88		8.66334	4.50266	5.01562
87	69	77		4.95862	3.9327	4.38866
70	125	63		3.9897	7.12446	3.59073
60	48	58		3.41974	2.73579	3.30575
66	94	79		3.76171	5.35759	4.50266
51	94	65		2.90678	5.35759	3.70472
55	74	84		3.13476	4.21768	4.78763
74	53	131		4.21768	3.02077	7.46643
45	109	98		2.5648	6.21253	5.58557
80	74	69		4.55965	4.21768	3.9327
55	88	71		3.13476	5.01562	4.04669
43	58	59		2.45081	3.30575	3.36274
58	423	111		3.30575	24.1092	6.32652
72	92	120		4.10369	5.2436	6.83948
55	54	68		3.13476	3.07776	3.8757
66	72	156		3.76171	4.10369	8.89132
53	57	80		3.02077	3.24875	4.55965
51	81	64		2.90678	4.61665	3.64772
75	39	87		4.27467	2.22283	4.95862
115	60	69		6.5545	3.41974	3.9327
81	74	71		4.61665	4.21768	4.04669
95	103	99		5.41459	5.87055	5.64257
78	71	100		4.44566	4.04669	5.69956
62	65	52		3.53373	3.70472	2.96377
65	92	86		3.70472	5.2436	4.90163
54	71	85		3.07776	4.04669	4.84463
60	87	110		3.41974	4.95862	6.26952
78	106	64		4.44566	6.04154	3.64772
70	101	84		3.9897	5.75656	4.78763
87	87	73		4.95862	4.95862	4.16068
51	134	95		2.90678	7.63742	5.41459
63	66	62		3.59073	3.76171	3.53373
114	65	83		6.4975	3.70472	4.73064
133	72	73		7.58042	4.10369	4.16068
106	80	83		6.04154	4.55965	4.73064
79	79	67		4.50266	4.50266	3.81871
82	105	54		4.67364	5.98454	3.07776
66	67	102		3.76171	3.81871	5.81356
85	76	76		4.84463	4.33167	4.33167
117	78	73		6.66849	4.44566	4.16068
111	78	72		6.32652	4.44566	4.10369
99	177	47		5.64257	10.0882	2.6788
73	86	122		4.16068	4.90163	6.95347
102	63	79		5.81356	3.59073	4.50266
92	109	186		5.2436	6.21253	10.6012
91	93	73		5.1866	5.3006	4.16068
89	72	71		5.07261	4.10369	4.04669
75	109	72		4.27467	6.21253	4.10369
62	72	72		3.53373	4.10369	4.10369
110	76	85		6.26952	4.33167	4.84463
122	177	107		6.95347	10.0882	6.09853
67	109	123		3.81871	6.21253	7.01046
83	97	103		4.73064	5.52858	5.87055
102	83	129		5.81356	4.73064	7.35244
86	72	68		4.90163	4.10369	3.8757
150	99	91		8.54935	5.64257	5.1866
96	110	55		5.47158	6.26952	3.13476
129	117	85		7.35244	6.66849	4.84463
54	87	69		3.07776	4.95862	3.9327
114	110	101		6.4975	6.26952	5.75656
90	620	47		5.12961	35.3373	2.6788
48	133	109		2.73579	7.58042	6.21253
86	99	102		4.90163	5.64257	5.81356
62	104	79		3.53373	5.92755	4.50266
61	110	67		3.47673	6.26952	3.81871
70	149	73		3.9897	8.49235	4.16068
73	89	78		4.16068	5.07261	4.44566
66	97	57		3.76171	5.52858	3.24875
113	82	70		6.44051	4.67364	3.9897
62	64	96		3.53373	3.64772	5.47158
70	80	123		3.9897	4.55965	7.01046
79	96	72		4.50266	5.47158	4.10369
90	91	149		5.12961	5.1866	8.49235
53	85	72		3.02077	4.84463	4.10369
62	231	74		3.53373	13.166	4.21768
72	69	79		4.10369	3.9327	4.50266
89	100	83		5.07261	5.69956	4.73064
68	102	41		3.8757	5.81356	2.33682
59	116	64		3.36274	6.6115	3.64772
72	103	54		4.10369	5.87055	3.07776
64	114	51		3.64772	6.4975	2.90678
75	90	82		4.27467	5.12961	4.67364
91	139	96		5.1866	7.92239	5.47158
91	71	77		5.1866	4.04669	4.38866
91	92	81		5.1866	5.2436	4.61665
64	93	43		3.64772	5.3006	2.45081
122	142	72		6.95347	8.09338	4.10369
64	82	57		3.64772	4.67364	3.24875
71	65	76		4.04669	3.70472	4.33167
64	64	92		3.64772	3.64772	5.2436
90	58	105		5.12961	3.30575	5.98454
124	126	79		7.06746	7.18145	4.50266
215	53	54		12.2541	3.02077	3.07776
124	68	68		7.06746	3.8757	3.8757
159	56	92		9.06231	3.19176	5.2436
127	101	75		7.23845	5.75656	4.27467
86	65	93		4.90163	3.70472	5.3006
127	72	101		7.23845	4.10369	5.75656
161	57	101		9.1763	3.24875	5.75656
123	48	104		7.01046	2.73579	5.92755
130	77	67		7.40943	4.38866	3.81871
169	63	86		9.63226	3.59073	4.90163
70	76	99		3.9897	4.33167	5.64257
138	99	79		7.8654	5.64257	4.50266
92	90	70		5.2436	5.12961	3.9897
108	65	58		6.15553	3.70472	3.30575
162	92	66		9.23329	5.2436	3.76171
166	70	54		9.46128	3.9897	3.07776
82	69	68		4.67364	3.9327	3.8757
120	70	55		6.83948	3.9897	3.13476
79	72	70		4.50266	4.10369	3.9897
92	39	62		5.2436	2.22283	3.53373
80	45	56		4.55965	2.5648	3.19176
79	54	85		4.50266	3.07776	4.84463
91	57	98		5.1866	3.24875	5.58557
89	83	111		5.07261	4.73064	6.32652
107	80	93		6.09853	4.55965	5.3006
118	64	85		6.72549	3.64772	4.84463
84	68	56		4.78763	3.8757	3.19176
104	69	80		5.92755	3.9327	4.55965
89	79	83		5.07261	4.50266	4.73064
58	94	65		3.30575	5.35759	3.70472
146	113	80		8.32136	6.44051	4.55965
89	73	87		5.07261	4.16068	4.95862
69	80	56		3.9327	4.55965	3.19176
93	44	71		5.3006	2.50781	4.04669
97	70	81		5.52858	3.9897	4.61665
76	59	66		4.33167	3.36274	3.76171
90	63	64		5.12961	3.59073	3.64772
67	76	65		3.81871	4.33167	3.70472
82	93	73		4.67364	5.3006	4.16068
90	75	74		5.12961	4.27467	4.21768
81	74	64		4.61665	4.21768	3.64772
75	56	77		4.27467	3.19176	4.38866
50	73	55		2.84978	4.16068	3.13476
86	66	65		4.90163	3.76171	3.70472
73	107	86		4.16068	6.09853	4.90163
54	77	140		3.07776	4.38866	7.97939
67	89	78		3.81871	5.07261	4.44566
57	65	75		3.24875	3.70472	4.27467
68	52	76		3.8757	2.96377	4.33167
71	71	37		4.04669	4.04669	2.10884
108	62	60		6.15553	3.53373	3.41974
71	80	71		4.04669	4.55965	4.04669
98	71	86		5.58557	4.04669	4.90163
64	71	94		3.64772	4.04669	5.35759
61	102	100		3.47673	5.81356	5.69956
76	54	104		4.33167	3.07776	5.92755
93	64	95		5.3006	3.64772	5.41459
67	76	62		3.81871	4.33167	3.53373
135	61	73		7.69441	3.47673	4.16068
75	65	89		4.27467	3.70472	5.07261
63	73	93		3.59073	4.16068	5.3006
80	77	61		4.55965	4.38866	3.47673
107	58	80		6.09853	3.30575	4.55965
75	86			4.27467	4.90163
77	66			4.38866	3.76171
86	112			4.90163	6.38351
48	73			2.73579	4.16068
57	76			3.24875	4.33167
	72				4.10369
	62				3.53373
	92				5.2436
	82				4.67364
	63				3.59073
	91				5.1866
95.7898	91.0664	83.3241		5.4596	5.19039	4.74911	Average
	90.105				5.13559		Overall Average
	5.13559						Normalised

## Sheet: Mis18 siRNA I201D L205D
Original				Normalised
1	2	3		1	2	3	Replicates
109	53	103		6.21253	3.02077	5.87055
55	84	74		3.13476	4.78763	4.21768
38	78	75		2.16583	4.44566	4.27467
77	80	72		4.38866	4.55965	4.10369
67	50	63		3.81871	2.84978	3.59073
77	100	86		4.38866	5.69956	4.90163
85	65	91		4.84463	3.70472	5.1866
75	67	57		4.27467	3.81871	3.24875
88	64	88		5.01562	3.64772	5.01562
158	78	78		9.00531	4.44566	4.44566
74	66	80		4.21768	3.76171	4.55965
60	70	59		3.41974	3.9897	3.36274
64	68	74		3.64772	3.8757	4.21768
96	67	69		5.47158	3.81871	3.9327
95	63	56		5.41459	3.59073	3.19176
68	66	93		3.8757	3.76171	5.3006
83	74	66		4.73064	4.21768	3.76171
113	53	80		6.44051	3.02077	4.55965
60	103	96		3.41974	5.87055	5.47158
84	98	79		4.78763	5.58557	4.50266
77	100	95		4.38866	5.69956	5.41459
127	104	106		7.23845	5.92755	6.04154
152	99	62		8.66334	5.64257	3.53373
235	94	49		13.394	5.35759	2.79279
78	66	62		4.44566	3.76171	3.53373
181	56	58		10.3162	3.19176	3.30575
289	69	67		16.4717	3.9327	3.81871
332	62	93		18.9226	3.53373	5.3006
86	52	61		4.90163	2.96377	3.47673
73	113	84		4.16068	6.44051	4.78763
80	76	61		4.55965	4.33167	3.47673
81	64	66		4.61665	3.64772	3.76171
142	80	66		8.09338	4.55965	3.76171
74	87	62		4.21768	4.95862	3.53373
112	75	72		6.38351	4.27467	4.10369
64	80	81		3.64772	4.55965	4.61665
58	62	81		3.30575	3.53373	4.61665
129	76	67		7.35244	4.33167	3.81871
70	74	111		3.9897	4.21768	6.32652
78	72	79		4.44566	4.10369	4.50266
71	73	82		4.04669	4.16068	4.67364
81	49	60		4.61665	2.79279	3.41974
73	89	45		4.16068	5.07261	2.5648
54	123	61		3.07776	7.01046	3.47673
80	75	75		4.55965	4.27467	4.27467
67	63	68		3.81871	3.59073	3.8757
50	65	84		2.84978	3.70472	4.78763
56	69	57		3.19176	3.9327	3.24875
60	81	63		3.41974	4.61665	3.59073
49	86	98		2.79279	4.90163	5.58557
78	73	72		4.44566	4.16068	4.10369
95	56	64		5.41459	3.19176	3.64772
64	102	87		3.64772	5.81356	4.95862
67	87	62		3.81871	4.95862	3.53373
73	52	66		4.16068	2.96377	3.76171
76	67	56		4.33167	3.81871	3.19176
67	58	66		3.81871	3.30575	3.76171
58	75	76		3.30575	4.27467	4.33167
57	117	106		3.24875	6.66849	6.04154
88	56	103		5.01562	3.19176	5.87055
59	85	61		3.36274	4.84463	3.47673
73	75	91		4.16068	4.27467	5.1866
65	70	79		3.70472	3.9897	4.50266
44	63	63		2.50781	3.59073	3.59073
77	61	62		4.38866	3.47673	3.53373
68	67	68		3.8757	3.81871	3.8757
48	82	91		2.73579	4.67364	5.1866
71	59	65		4.04669	3.36274	3.70472
110	117	45		6.26952	6.66849	2.5648
73	87	68		4.16068	4.95862	3.8757
57	75	80		3.24875	4.27467	4.55965
54	61	77		3.07776	3.47673	4.38866
53	78	80		3.02077	4.44566	4.55965
68	50	50		3.8757	2.84978	2.84978
69	84	78		3.9327	4.78763	4.44566
61	57	68		3.47673	3.24875	3.8757
64	60	96		3.64772	3.41974	5.47158
78	71	58		4.44566	4.04669	3.30575
58	98	74		3.30575	5.58557	4.21768
50	50	75		2.84978	2.84978	4.27467
55	57	70		3.13476	3.24875	3.9897
81	62	59		4.61665	3.53373	3.36274
69	89	57		3.9327	5.07261	3.24875
63	52	79		3.59073	2.96377	4.50266
74	94	64		4.21768	5.35759	3.64772
58	51	64		3.30575	2.90678	3.64772
71	62	73		4.04669	3.53373	4.16068
59	79	60		3.36274	4.50266	3.41974
75	54	69		4.27467	3.07776	3.9327
79	87	102		4.50266	4.95862	5.81356
50	60	57		2.84978	3.41974	3.24875
48	63	88		2.73579	3.59073	5.01562
59	51	89		3.36274	2.90678	5.07261
54	56	77		3.07776	3.19176	4.38866
71	52	63		4.04669	2.96377	3.59073
76	67	64		4.33167	3.81871	3.64772
59	90	61		3.36274	5.12961	3.47673
48	94	77		2.73579	5.35759	4.38866
97	69	50		5.52858	3.9327	2.84978
59	67	71		3.36274	3.81871	4.04669
45	60	65		2.5648	3.41974	3.70472
62	61	89		3.53373	3.47673	5.07261
64	70	97		3.64772	3.9897	5.52858
58	54	65		3.30575	3.07776	3.70472
71	56	84		4.04669	3.19176	4.78763
64	86	60		3.64772	4.90163	3.41974
65	48	55		3.70472	2.73579	3.13476
73	95	62		4.16068	5.41459	3.53373
73	76	85		4.16068	4.33167	4.84463
78	61	46		4.44566	3.47673	2.6218
67	59	87		3.81871	3.36274	4.95862
68	57	55		3.8757	3.24875	3.13476
103	64	65		5.87055	3.64772	3.70472
68	77	69		3.8757	4.38866	3.9327
69	54	54		3.9327	3.07776	3.07776
74	70	74		4.21768	3.9897	4.21768
90	53	69		5.12961	3.02077	3.9327
73	70	81		4.16068	3.9897	4.61665
57	33	53		3.24875	1.88086	3.02077
65	44	63		3.70472	2.50781	3.59073
54	26	111		3.07776	1.48189	6.32652
61	33	79		3.47673	1.88086	4.50266
82	21	102		4.67364	1.19691	5.81356
58	61	75		3.30575	3.47673	4.27467
80	44	90		4.55965	2.50781	5.12961
62	59	85		3.53373	3.36274	4.84463
89	85	70		5.07261	4.84463	3.9897
60	116	86		3.41974	6.6115	4.90163
57	142	65		3.24875	8.09338	3.70472
59	90	30		3.36274	5.12961	1.70987
63	119	102		3.59073	6.78248	5.81356
74	88	53		4.21768	5.01562	3.02077
73	101	50		4.16068	5.75656	2.84978
67	146	83		3.81871	8.32136	4.73064
80	69	84		4.55965	3.9327	4.78763
77	73	194		4.38866	4.16068	11.0572
69	70	110		3.9327	3.9897	6.26952
60	62	90		3.41974	3.53373	5.12961
55	70	61		3.13476	3.9897	3.47673
79	82	86		4.50266	4.67364	4.90163
54	67	82		3.07776	3.81871	4.67364
44	65	101		2.50781	3.70472	5.75656
50	64	65		2.84978	3.64772	3.70472
48	79	79		2.73579	4.50266	4.50266
61	63	95		3.47673	3.59073	5.41459
59	103	95		3.36274	5.87055	5.41459
77	60	68		4.38866	3.41974	3.8757
83	61	47		4.73064	3.47673	2.6788
123	66	94		7.01046	3.76171	5.35759
65	69	76		3.70472	3.9327	4.33167
76	62	78		4.33167	3.53373	4.44566
72	83	83		4.10369	4.73064	4.73064
54	63	216		3.07776	3.59073	12.3111
66	55	84		3.76171	3.13476	4.78763
48	103	102		2.73579	5.87055	5.81356
55	69	92		3.13476	3.9327	5.2436
66	77	75		3.76171	4.38866	4.27467
77	59	72		4.38866	3.36274	4.10369
54	41	165		3.07776	2.33682	9.40428
81	113	67		4.61665	6.44051	3.81871
54	55	133		3.07776	3.13476	7.58042
82	57	65		4.67364	3.24875	3.70472
63	67	111		3.59073	3.81871	6.32652
55	68	71		3.13476	3.8757	4.04669
68	59	67		3.8757	3.36274	3.81871
91	58	132		5.1866	3.30575	7.52343
61	72	111		3.47673	4.10369	6.32652
60	57	89		3.41974	3.24875	5.07261
52	65	92		2.96377	3.70472	5.2436
80	60	93		4.55965	3.41974	5.3006
63	82	87		3.59073	4.67364	4.95862
41	96	99		2.33682	5.47158	5.64257
96	53	159		5.47158	3.02077	9.06231
70	52	134		3.9897	2.96377	7.63742
45	48	110		2.5648	2.73579	6.26952
89	78	98		5.07261	4.44566	5.58557
50	49	177		2.84978	2.79279	10.0882
83	71	186		4.73064	4.04669	10.6012
70	73	71		3.9897	4.16068	4.04669
54	71	116		3.07776	4.04669	6.6115
61	55	118		3.47673	3.13476	6.72549
59	64	102		3.36274	3.64772	5.81356
83	69	129		4.73064	3.9327	7.35244
58	56	127		3.30575	3.19176	7.23845
56	38	125		3.19176	2.16583	7.12446
134	80	148		7.63742	4.55965	8.43536
78	56	85		4.44566	3.19176	4.84463
72	63	106		4.10369	3.59073	6.04154
68	79	110		3.8757	4.50266	6.26952
66	78	88		3.76171	4.44566	5.01562
42	82	127		2.39382	4.67364	7.23845
54	53	98		3.07776	3.02077	5.58557
72	60	108		4.10369	3.41974	6.15553
102	76	122		5.81356	4.33167	6.95347
62	66	112		3.53373	3.76171	6.38351
77	55	116		4.38866	3.13476	6.6115
76	67	217		4.33167	3.81871	12.3681
70	65	205		3.9897	3.70472	11.6841
112	52	191		6.38351	2.96377	10.8862
50	80	117		2.84978	4.55965	6.66849
74	69	82		4.21768	3.9327	4.67364
79	63	72		4.50266	3.59073	4.10369
67	54	71		3.81871	3.07776	4.04669
48	99	93		2.73579	5.64257	5.3006
59	68	88		3.36274	3.8757	5.01562
76	58	94		4.33167	3.30575	5.35759
81	58	100		4.61665	3.30575	5.69956
67	64	160		3.81871	3.64772	9.1193
67	68	133		3.81871	3.8757	7.58042
57	78	105		3.24875	4.44566	5.98454
61	88	103		3.47673	5.01562	5.87055
51	112	159		2.90678	6.38351	9.06231
67	58	75		3.81871	3.30575	4.27467
89	94	78		5.07261	5.35759	4.44566
57	56	66		3.24875	3.19176	3.76171
62	76	109		3.53373	4.33167	6.21253
97	56	186		5.52858	3.19176	10.6012
59	74	104		3.36274	4.21768	5.92755
71	64	122		4.04669	3.64772	6.95347
60	71	85		3.41974	4.04669	4.84463
82	72	92		4.67364	4.10369	5.2436
93	77	133		5.3006	4.38866	7.58042
62	67	115		3.53373	3.81871	6.5545
73	58	92		4.16068	3.30575	5.2436
65	61	73		3.70472	3.47673	4.16068
65	68	132		3.70472	3.8757	7.52343
67	95	120		3.81871	5.41459	6.83948
63	67	138		3.59073	3.81871	7.8654
58	56	83		3.30575	3.19176	4.73064
68	86	141		3.8757	4.90163	8.03639
74	81	111		4.21768	4.61665	6.32652
69	65	83		3.9327	3.70472	4.73064
86	68	136		4.90163	3.8757	7.75141
76	77	77		4.33167	4.38866	4.38866
72	103	85		4.10369	5.87055	4.84463
76	66	159		4.33167	3.76171	9.06231
63	83	76		3.59073	4.73064	4.33167
115	55	87		6.5545	3.13476	4.95862
75	51	182		4.27467	2.90678	10.3732
81	99	78		4.61665	5.64257	4.44566
46	68	118		2.6218	3.8757	6.72549
61	59	90		3.47673	3.36274	5.12961
55	51	96		3.13476	2.90678	5.47158
55	84	134		3.13476	4.78763	7.63742
66	74	149		3.76171	4.21768	8.49235
101	64	88		5.75656	3.64772	5.01562
58	46	108		3.30575	2.6218	6.15553
68	76	139		3.8757	4.33167	7.92239
54	86	96		3.07776	4.90163	5.47158
63	97	84		3.59073	5.52858	4.78763
53	91	117		3.02077	5.1866	6.66849
58	80	76		3.30575	4.55965	4.33167
47	70	94		2.6788	3.9897	5.35759
92	93	155		5.2436	5.3006	8.83433
53	85	140		3.02077	4.84463	7.97939
141	114	65		8.03639	6.4975	3.70472
71	119	177		4.04669	6.78248	10.0882
87	166	126		4.95862	9.46128	7.18145
62	122	159		3.53373	6.95347	9.06231
79	113	83		4.50266	6.44051	4.73064
52	302	83		2.96377	17.2127	4.73064
55	146	129		3.13476	8.32136	7.35244
80	166	89		4.55965	9.46128	5.07261
84	153	100		4.78763	8.72033	5.69956
57	172	125		3.24875	9.80325	7.12446
77	204	113		4.38866	11.6271	6.44051
67	137	80		3.81871	7.8084	4.55965
84	140	99		4.78763	7.97939	5.64257
81	190	105		4.61665	10.8292	5.98454
61	117	113		3.47673	6.66849	6.44051
70	157	108		3.9897	8.94832	6.15553
58	119	120		3.30575	6.78248	6.83948
69	137	66		3.9327	7.8084	3.76171
81	290	115		4.61665	16.5287	6.5545
74	205	118		4.21768	11.6841	6.72549
59	136	168		3.36274	7.75141	9.57527
64	129	137		3.64772	7.35244	7.8084
57	168	133		3.24875	9.57527	7.58042
69	116	81		3.9327	6.6115	4.61665
75	154	108		4.27467	8.77733	6.15553
59	96	173		3.36274	5.47158	9.86025
57	137	86		3.24875	7.8084	4.90163
63	131	108		3.59073	7.46643	6.15553
63	148	133		3.59073	8.43536	7.58042
76	133	102		4.33167	7.58042	5.81356
73	148	123		4.16068	8.43536	7.01046
46	135	103		2.6218	7.69441	5.87055
62	149	204		3.53373	8.49235	11.6271
81	178	149		4.61665	10.1452	8.49235
51	111	166		2.90678	6.32652	9.46128
74	175	110		4.21768	9.97424	6.26952
82	145	185		4.67364	8.26437	10.5442
63	182	140		3.59073	10.3732	7.97939
62	123	85		3.53373	7.01046	4.84463
57	188	110		3.24875	10.7152	6.26952
74	192	87		4.21768	10.9432	4.95862
75	207	126		4.27467	11.7981	7.18145
49	203	204		2.79279	11.5701	11.6271
40	137	106		2.27983	7.8084	6.04154
68	306	80		3.8757	17.4407	4.55965
62	193	187		3.53373	11.0002	10.6582
53	139	125		3.02077	7.92239	7.12446
58	158	154		3.30575	9.00531	8.77733
70	92	124		3.9897	5.2436	7.06746
69	204	114		3.9327	11.6271	6.4975
68	90	109		3.8757	5.12961	6.21253
59	156	75		3.36274	8.89132	4.27467
75	131	108		4.27467	7.46643	6.15553
66	109	168		3.76171	6.21253	9.57527
73	194	155		4.16068	11.0572	8.83433
60	113	160		3.41974	6.44051	9.1193
59	220	136		3.36274	12.539	7.75141
109	113	129		6.21253	6.44051	7.35244
54	130	173		3.07776	7.40943	9.86025
55	98	176		3.13476	5.58557	10.0312
51	124	141		2.90678	7.06746	8.03639
72	127	109		4.10369	7.23845	6.21253
103	194	103		5.87055	11.0572	5.87055
81	180	149		4.61665	10.2592	8.49235
55	136	111		3.13476	7.75141	6.32652
74	207	114		4.21768	11.7981	6.4975
62	219	245		3.53373	12.482	13.9639
115	155	145		6.5545	8.83433	8.26437
123	87	96		7.01046	4.95862	5.47158
85	249	70		4.84463	14.1919	3.9897
69	116	144		3.9327	6.6115	8.20737
72	123	154		4.10369	7.01046	8.77733
94	149	96		5.35759	8.49235	5.47158
63	70	197		3.59073	3.9897	11.2281
68	96	207		3.8757	5.47158	11.7981
73	72	222		4.16068	4.10369	12.653
76	121	119		4.33167	6.89647	6.78248
72	76	183		4.10369	4.33167	10.4302
63	105	142		3.59073	5.98454	8.09338
80	103	132		4.55965	5.87055	7.52343
56	150	131		3.19176	8.54935	7.46643
53	102	272		3.02077	5.81356	15.5028
67	124	79		3.81871	7.06746	4.50266
74	144	160		4.21768	8.20737	9.1193
58	100	297		3.30575	5.69956	16.9277
55	214	156		3.13476	12.1971	8.89132
144	99	104		8.20737	5.64257	5.92755
70	3554	112		3.9897	202.563	6.38351
111	1151	86		6.32652	65.602	4.90163
73	92	224		4.16068	5.2436	12.767
79	107	85		4.50266	6.09853	4.84463
87	176	102		4.95862	10.0312	5.81356
233	187	73		13.28	10.6582	4.16068
101	75	140		5.75656	4.27467	7.97939
90	107	119		5.12961	6.09853	6.78248
123	140	136		7.01046	7.97939	7.75141
73	170	91		4.16068	9.68926	5.1866
162	116	87		9.23329	6.6115	4.95862
108	96	392		6.15553	5.47158	22.3423
124	123	223		7.06746	7.01046	12.71
148	107	164		8.43536	6.09853	9.34729
119	70	120		6.78248	3.9897	6.83948
89	250	229		5.07261	14.2489	13.052
139	134	126		7.92239	7.63742	7.18145
141	110	143		8.03639	6.26952	8.15038
7933	246	114		452.146	14.0209	6.4975
1809	239	89		103.105	13.622	5.07261
	103	184			5.87055	10.4872
	128	125			7.29544	7.12446
	108	105			6.15553	5.98454
	86	110			4.90163	6.26952
		66				3.76171
		87				4.95862
		108				6.15553
		130				7.40943
		113				6.44051
		101				5.75656
		97				5.52858
		70				3.9897
		87				4.95862
		118				6.72549
		115				6.5545
		97				5.52858
		70				3.9897
		93				5.3006
		67				3.81871
		78				4.44566
		80				4.55965
		143				8.15038
		107				6.09853
		87				4.95862
		119				6.78248
		100				5.69956
		155				8.83433
		117				6.66849
		97				5.52858
		83				4.73064
		124				7.06746
		83				4.73064
		105				5.98454
		93				5.3006
		88				5.01562
		119				6.78248
		86				4.90163
		88				5.01562
		129				7.35244
		81				4.61665
		120				6.83948
		76				4.33167
		95				5.41459
		117				6.66849
		118				6.72549
		109				6.21253
		172				9.80325
		110				6.26952
		110				6.26952
		112				6.38351
		121				6.89647
		93				5.3006
		80				4.55965
		118				6.72549
		112				6.38351
		127				7.23845
		106				6.04154
		114				6.4975
		113				6.44051
		136				7.75141
		126				7.18145
		104				5.92755
		68				3.8757
		106				6.04154
		122				6.95347
		84				4.78763
		115				6.5545
		105				5.98454
		148				8.43536
		62				3.53373
		75				4.27467
		75				4.27467
		105				5.98454
		76				4.33167
		81				4.61665
		113				6.44051
		109				6.21253
		112				6.38351
		122				6.95347
		164				9.34729
		105				5.98454
		224				12.767
		124				7.06746
		79				4.50266
		136				7.75141
		173				9.86025
		103				5.87055
		143				8.15038
		176				10.0312
		98				5.58557
		141				8.03639
		190				10.8292
		113				6.44051
		98				5.58557
		143				8.15038
		144				8.20737
		110				6.26952
		89				5.07261
		87				4.95862
		87				4.95862
		122				6.95347
		149				8.49235
		96				5.47158
		133				7.58042
		114				6.4975
		121				6.89647
		106				6.04154
		98				5.58557
		107				6.09853
		126				7.18145
		96				5.47158
		198				11.2851
		181				10.3162
		83				4.73064
		151				8.60634
		117				6.66849
		128				7.29544
		146				8.32136
		109				6.21253
		88				5.01562
		95				5.41459
		79				4.50266
		93				5.3006
		107				6.09853
		106				6.04154
		125				7.12446
		91				5.1866
		92				5.2436
		68				3.8757
		114				6.4975
		97				5.52858
		149				8.49235
		114				6.4975
		130				7.40943
		114				6.4975
		149				8.49235
		172				9.80325
		113				6.44051
		116				6.6115
		108				6.15553
		148				8.43536
		143				8.15038
		198				11.2851
		213				12.1401
		108				6.15553
		173				9.86025
		168				9.57527
		128				7.29544
		136				7.75141
		97				5.52858
		162				9.23329
		134				7.63742
		169				9.63226
		135				7.69441
		109				6.21253
		103				5.87055
		165				9.40428
		118				6.72549
		120				6.83948
		218				12.4251
		242				13.7929
		92				5.2436
		72				4.10369
		145				8.26437
		173				9.86025
		224				12.767
		184				10.4872
		76				4.33167
		83				4.73064
		158				9.00531
		99				5.64257
		116				6.6115
		81				4.61665
		91				5.1866
		122				6.95347
		105				5.98454
		72				4.10369
		119				6.78248
		230				13.109
		126				7.18145
		77				4.38866
		110				6.26952
		99				5.64257
		107				6.09853
		124				7.06746
		109				6.21253
		127				7.23845
		100				5.69956
		108				6.15553
		90				5.12961
		88				5.01562
		104				5.92755
		165				9.40428
		144				8.20737
		139				7.92239
		106				6.04154
		74				4.21768
		106				6.04154
		104				5.92755
		84				4.78763
		84				4.78763
		83				4.73064
		94				5.35759
		94				5.35759
		103				5.87055
		163				9.29029
		170				9.68926
		130				7.40943
		109				6.21253
		156				8.89132
		141				8.03639
		82				4.67364
		178				10.1452
		79				4.50266
		104				5.92755
		122				6.95347
		135				7.69441
		219				12.482
		130				7.40943
		97				5.52858
		107				6.09853
		102				5.81356
		128				7.29544
		131				7.46643
		79				4.50266
		100				5.69956
		83				4.73064
		116				6.6115
		101				5.75656
		91				5.1866
		96				5.47158
		179				10.2022
		101				5.75656
		97				5.52858
		128				7.29544
		115				6.5545
		143				8.15038
		216				12.3111
		132				7.52343
		166				9.46128
		125				7.12446
		112				6.38351
		138				7.8654
		235				13.394
		122				6.95347
		147				8.37836
		103				5.87055
		126				7.18145
		119				6.78248
		93				5.3006
		105				5.98454
		80				4.55965
		165				9.40428
		189				10.7722
		110				6.26952
		126				7.18145
		178				10.1452
		194				11.0572
		144				8.20737
		94				5.35759
		98				5.58557
		107				6.09853
		114				6.4975
		300				17.0987
		105				5.98454
		81				4.61665
		65				3.70472
		160				9.1193
		142				8.09338
		86				4.90163
		97				5.52858
		106				6.04154
		217				12.3681
		165				9.40428
		148				8.43536
		89				5.07261
		109				6.21253
		204				11.6271
		172				9.80325
		114				6.4975
		100				5.69956
		92				5.2436
		171				9.74626
		83				4.73064
		88				5.01562
		116				6.6115
		91				5.1866
		113				6.44051
		73				4.16068
		105				5.98454
		110				6.26952
		122				6.95347
		103				5.87055
		227				12.938
		131				7.46643
		119				6.78248
		114				6.4975
		94				5.35759
		144				8.20737
		151				8.60634
		90				5.12961
		107				6.09853
		87				4.95862
		87				4.95862
		113				6.44051
		147				8.37836
		90				5.12961
		66				3.76171
		102				5.81356
		94				5.35759
		83				4.73064
		86				4.90163
		135				7.69441
		88				5.01562
		167				9.51827
		171				9.74626
		111				6.32652
		104				5.92755
		130				7.40943
		111				6.32652
		104				5.92755
		96				5.47158
		99				5.64257
		98				5.58557
		110				6.26952
		96				5.47158
		91				5.1866
		76				4.33167
		102				5.81356
		102				5.81356
		74				4.21768
		123				7.01046
		121				6.89647
		127				7.23845
		116				6.6115
		84				4.78763
		162				9.23329
		124				7.06746
		115				6.5545
		113				6.44051
		124				7.06746
		79				4.50266
		114				6.4975
		194				11.0572
101.276	106.016	110.742		5.77231	6.04247	6.31182	Average
	107.146				6.10688		Overall Average
	6.10688						Normalised

## Sheet: Mis18a siRNA L212A L215A L219A
Original				Normalised
1	2	3		1	2	3	Replicates
108	163	131		6.15553	9.29029	7.46643
92	191	93		5.2436	10.8862	5.3006
79	162	129		4.50266	9.23329	7.35244
166	282	161		9.46128	16.0728	9.1763
111	176	191		6.32652	10.0312	10.8862
64	169	171		3.64772	9.63226	9.74626
744	258	206		42.4048	14.7049	11.7411
91	144	172		5.1866	8.20737	9.80325
91	184	145		5.1866	10.4872	8.26437
245	206	132		13.9639	11.7411	7.52343
62	168	257		3.53373	9.57527	14.6479
56	163	189		3.19176	9.29029	10.7722
88	296	139		5.01562	16.8707	7.92239
113	162	134		6.44051	9.23329	7.63742
126	140	150		7.18145	7.97939	8.54935
116	263	147		6.6115	14.9899	8.37836
82	246	141		4.67364	14.0209	8.03639
103	153	105		5.87055	8.72033	5.98454
61	155	141		3.47673	8.83433	8.03639
53	232	96		3.02077	13.223	5.47158
118	259	117		6.72549	14.7619	6.66849
63	152	162		3.59073	8.66334	9.23329
84	135	116		4.78763	7.69441	6.6115
102	127	120		5.81356	7.23845	6.83948
79	119	193		4.50266	6.78248	11.0002
82	200	131		4.67364	11.3991	7.46643
77	115	108		4.38866	6.5545	6.15553
71	170	102		4.04669	9.68926	5.81356
81	148	177		4.61665	8.43536	10.0882
211	127	155		12.0261	7.23845	8.83433
95	289	146		5.41459	16.4717	8.32136
90	217	139		5.12961	12.3681	7.92239
79	157	158		4.50266	8.94832	9.00531
68	197	178		3.8757	11.2281	10.1452
101	136	86		5.75656	7.75141	4.90163
180	288	111		10.2592	16.4147	6.32652
100	175	139		5.69956	9.97424	7.92239
96	210	166		5.47158	11.9691	9.46128
123	147	121		7.01046	8.37836	6.89647
107	170	137		6.09853	9.68926	7.8084
47	209	79		2.6788	11.9121	4.50266
72	106	109		4.10369	6.04154	6.21253
89	114	156		5.07261	6.4975	8.89132
66	123	106		3.76171	7.01046	6.04154
72	171	186		4.10369	9.74626	10.6012
70	190	120		3.9897	10.8292	6.83948
118	130	169		6.72549	7.40943	9.63226
60	131	88		3.41974	7.46643	5.01562
87	219	90		4.95862	12.482	5.12961
77	152	200		4.38866	8.66334	11.3991
63	151	75		3.59073	8.60634	4.27467
125	155	123		7.12446	8.83433	7.01046
83	91	145		4.73064	5.1866	8.26437
105	168	99		5.98454	9.57527	5.64257
91	112	127		5.1866	6.38351	7.23845
77	140	159		4.38866	7.97939	9.06231
98	276	200		5.58557	15.7308	11.3991
124	207	143		7.06746	11.7981	8.15038
91	193	156		5.1866	11.0002	8.89132
147	132	112		8.37836	7.52343	6.38351
70	127	107		3.9897	7.23845	6.09853
137	92	123		7.8084	5.2436	7.01046
57	155	129		3.24875	8.83433	7.35244
121	194	131		6.89647	11.0572	7.46643
196	133	132		11.1711	7.58042	7.52343
368	125	146		20.9744	7.12446	8.32136
426	207	187		24.2801	11.7981	10.6582
265	203	163		15.1038	11.5701	9.29029
179	158	176		10.2022	9.00531	10.0312
252	233	109		14.3629	13.28	6.21253
85	266	120		4.84463	15.1608	6.83948
134	117	223		7.63742	6.66849	12.71
119	160	133		6.78248	9.1193	7.58042
240	287	134		13.679	16.3578	7.63742
101	219	110		5.75656	12.482	6.26952
99	165	68		5.64257	9.40428	3.8757
86	165	87		4.90163	9.40428	4.95862
156	148	115		8.89132	8.43536	6.5545
162	76	92		9.23329	4.33167	5.2436
488	128	144		27.8139	7.29544	8.20737
164	186	111		9.34729	10.6012	6.32652
181	149	145		10.3162	8.49235	8.26437
157	219	120		8.94832	12.482	6.83948
437	186	80		24.9071	10.6012	4.55965
221	159	121		12.596	9.06231	6.89647
152	234	165		8.66334	13.337	9.40428
161	90	105		9.1763	5.12961	5.98454
165	174	213		9.40428	9.91724	12.1401
121	194	184		6.89647	11.0572	10.4872
1532	271	109		87.3173	15.4458	6.21253
1205	89	83		68.6798	5.07261	4.73064
142	140	95		8.09338	7.97939	5.41459
67	302	120		3.81871	17.2127	6.83948
82	154	155		4.67364	8.77733	8.83433
86	106	166		4.90163	6.04154	9.46128
87	153	128		4.95862	8.72033	7.29544
76	171	116		4.33167	9.74626	6.6115
77	130	141		4.38866	7.40943	8.03639
113	182	130		6.44051	10.3732	7.40943
142	204	110		8.09338	11.6271	6.26952
234	139	83		13.337	7.92239	4.73064
115	122	181		6.5545	6.95347	10.3162
76	154	93		4.33167	8.77733	5.3006
65	176	123		3.70472	10.0312	7.01046
126	126	131		7.18145	7.18145	7.46643
80	175	121		4.55965	9.97424	6.89647
97	127	134		5.52858	7.23845	7.63742
95	141	110		5.41459	8.03639	6.26952
141	111	146		8.03639	6.32652	8.32136
101	149	96		5.75656	8.49235	5.47158
150	148	159		8.54935	8.43536	9.06231
56	116	179		3.19176	6.6115	10.2022
105	122	141		5.98454	6.95347	8.03639
339	155	79		19.3215	8.83433	4.50266
157	123	91		8.94832	7.01046	5.1866
97	112	160		5.52858	6.38351	9.1193
171	89	158		9.74626	5.07261	9.00531
1181	88	120		67.3119	5.01562	6.83948
108	121	112		6.15553	6.89647	6.38351
144	134	113		8.20737	7.63742	6.44051
112	176	136		6.38351	10.0312	7.75141
101	131	229		5.75656	7.46643	13.052
116	233	211		6.6115	13.28	12.0261
59	202	152		3.36274	11.5131	8.66334
78	158	100		4.44566	9.00531	5.69956
109	138	137		6.21253	7.8654	7.8084
82	195	134		4.67364	11.1142	7.63742
191	188	119		10.8862	10.7152	6.78248
78	109	138		4.44566	6.21253	7.8654
80	279	94		4.55965	15.9018	5.35759
112	161	108		6.38351	9.1763	6.15553
79	247	102		4.50266	14.0779	5.81356
114	124	132		6.4975	7.06746	7.52343
89	136	107		5.07261	7.75141	6.09853
113	148	88		6.44051	8.43536	5.01562
171	171	210		9.74626	9.74626	11.9691
90	83	146		5.12961	4.73064	8.32136
74	102	128		4.21768	5.81356	7.29544
80	201	113		4.55965	11.4561	6.44051
101	138	114		5.75656	7.8654	6.4975
79	166	127		4.50266	9.46128	7.23845
134	173	187		7.63742	9.86025	10.6582
132	136	146		7.52343	7.75141	8.32136
142	101	120		8.09338	5.75656	6.83948
107	260	149		6.09853	14.8189	8.49235
389	218	154		22.1713	12.4251	8.77733
245	117	119		13.9639	6.66849	6.78248
140	75	230		7.97939	4.27467	13.109
172	126	80		9.80325	7.18145	4.55965
225	147	136		12.824	8.37836	7.75141
106	165	197		6.04154	9.40428	11.2281
140	226	139		7.97939	12.881	7.92239
167	85	94		9.51827	4.84463	5.35759
107	194	134		6.09853	11.0572	7.63742
197	110	118		11.2281	6.26952	6.72549
249	159	101		14.1919	9.06231	5.75656
270	136	174		15.3888	7.75141	9.91724
167	134	94		9.51827	7.63742	5.35759
165	103	160		9.40428	5.87055	9.1193
174	102	179		9.91724	5.81356	10.2022
161	145	169		9.1763	8.26437	9.63226
158	188	166		9.00531	10.7152	9.46128
159	81	132		9.06231	4.61665	7.52343
531	155	141		30.2647	8.83433	8.03639
117	186	245		6.66849	10.6012	13.9639
128	131	148		7.29544	7.46643	8.43536
194	75	146		11.0572	4.27467	8.32136
194	133	179		11.0572	7.58042	10.2022
285	103	210		16.2438	5.87055	11.9691
210	111	228		11.9691	6.32652	12.995
371	179	130		21.1454	10.2022	7.40943
162	138	161		9.23329	7.8654	9.1763
146	202	136		8.32136	11.5131	7.75141
162	100	155		9.23329	5.69956	8.83433
199	122	154		11.3421	6.95347	8.77733
134	118	84		7.63742	6.72549	4.78763
113	117	94		6.44051	6.66849	5.35759
199	87	149		11.3421	4.95862	8.49235
171	220	166		9.74626	12.539	9.46128
116	103	82		6.6115	5.87055	4.67364
143	192	147		8.15038	10.9432	8.37836
106	118	139		6.04154	6.72549	7.92239
180	164	110		10.2592	9.34729	6.26952
187	169	117		10.6582	9.63226	6.66849
175	137	124		9.97424	7.8084	7.06746
227	216	102		12.938	12.3111	5.81356
203	238	122		11.5701	13.565	6.95347
194	109	116		11.0572	6.21253	6.6115
162	170	118		9.23329	9.68926	6.72549
145	126	111		8.26437	7.18145	6.32652
196	182	198		11.1711	10.3732	11.2851
127	140	114		7.23845	7.97939	6.4975
169	104	210		9.63226	5.92755	11.9691
145	170	153		8.26437	9.68926	8.72033
117	142	101		6.66849	8.09338	5.75656
129	155	89		7.35244	8.83433	5.07261
171	99	140		9.74626	5.64257	7.97939
166	137	143		9.46128	7.8084	8.15038
158	111	108		9.00531	6.32652	6.15553
152	109	137		8.66334	6.21253	7.8084
110	201	143		6.26952	11.4561	8.15038
160	104	105		9.1193	5.92755	5.98454
134	118	84		7.63742	6.72549	4.78763
133	112	107		7.58042	6.38351	6.09853
199	122	127		11.3421	6.95347	7.23845
135	128	114		7.69441	7.29544	6.4975
152	116	107		8.66334	6.6115	6.09853
202	160	126		11.5131	9.1193	7.18145
135	153	107		7.69441	8.72033	6.09853
123	168	170		7.01046	9.57527	9.68926
136	130	166		7.75141	7.40943	9.46128
174	146	109		9.91724	8.32136	6.21253
127	111	134		7.23845	6.32652	7.63742
149	172	100		8.49235	9.80325	5.69956
73	165	224		4.16068	9.40428	12.767
137	189	94		7.8084	10.7722	5.35759
144	197	126		8.20737	11.2281	7.18145
204	152	154		11.6271	8.66334	8.77733
161	174	175		9.1763	9.91724	9.97424
179	147	115		10.2022	8.37836	6.5545
200	106	129		11.3991	6.04154	7.35244
127	138	158		7.23845	7.8654	9.00531
122	106	134		6.95347	6.04154	7.63742
153	138	153		8.72033	7.8654	8.72033
93	307	154		5.3006	17.4977	8.77733
105	160	98		5.98454	9.1193	5.58557
133	263	133		7.58042	14.9899	7.58042
223	102	106		12.71	5.81356	6.04154
148	97	109		8.43536	5.52858	6.21253
161	121	81		9.1763	6.89647	4.61665
145	266	82		8.26437	15.1608	4.67364
141	229	108		8.03639	13.052	6.15553
203	109	111		11.5701	6.21253	6.32652
186	225	75		10.6012	12.824	4.27467
136	120	105		7.75141	6.83948	5.98454
183	218	122		10.4302	12.4251	6.95347
197	109	105		11.2281	6.21253	5.98454
198	141	194		11.2851	8.03639	11.0572
85	156	178		4.84463	8.89132	10.1452
144	129	195		8.20737	7.35244	11.1142
136	297	104		7.75141	16.9277	5.92755
154	109	127		8.77733	6.21253	7.23845
146	174	153		8.32136	9.91724	8.72033
164	85	135		9.34729	4.84463	7.69441
182	111	115		10.3732	6.32652	6.5545
129	136	162		7.35244	7.75141	9.23329
154	105	140		8.77733	5.98454	7.97939
153	148	160		8.72033	8.43536	9.1193
112	117	108		6.38351	6.66849	6.15553
160	127	170		9.1193	7.23845	9.68926
171	131	153		9.74626	7.46643	8.72033
186	324	141		10.6012	18.4666	8.03639
93	164	132		5.3006	9.34729	7.52343
181	140	227		10.3162	7.97939	12.938
158	165	109		9.00531	9.40428	6.21253
167	220	132		9.51827	12.539	7.52343
154	164	126		8.77733	9.34729	7.18145
168	173	193		9.57527	9.86025	11.0002
166	211	191		9.46128	12.0261	10.8862
144	143	192		8.20737	8.15038	10.9432
204	96	83		11.6271	5.47158	4.73064
89	153	143		5.07261	8.72033	8.15038
144	147	137		8.20737	8.37836	7.8084
142	109	132		8.09338	6.21253	7.52343
165	168	90		9.40428	9.57527	5.12961
154	117	109		8.77733	6.66849	6.21253
125	109	99		7.12446	6.21253	5.64257
114	117	172		6.4975	6.66849	9.80325
158	136	98		9.00531	7.75141	5.58557
127	105	124		7.23845	5.98454	7.06746
122	137	149		6.95347	7.8084	8.49235
128	163	110		7.29544	9.29029	6.26952
102	112	148		5.81356	6.38351	8.43536
144	87	145		8.20737	4.95862	8.26437
152	120	180		8.66334	6.83948	10.2592
108	151	251		6.15553	8.60634	14.3059
201	125	120		11.4561	7.12446	6.83948
104	208	137		5.92755	11.8551	7.8084
218	102	111		12.4251	5.81356	6.32652
225	103	228		12.824	5.87055	12.995
168	129	123		9.57527	7.35244	7.01046
181	194	100		10.3162	11.0572	5.69956
149	144	126		8.49235	8.20737	7.18145
152	307	97		8.66334	17.4977	5.52858
319	148	97		18.1816	8.43536	5.52858
165	135	126		9.40428	7.69441	7.18145
122	116	104		6.95347	6.6115	5.92755
176	87	99		10.0312	4.95862	5.64257
140	100	87		7.97939	5.69956	4.95862
173	125	122		9.86025	7.12446	6.95347
188	105	152		10.7152	5.98454	8.66334
131	350	208		7.46643	19.9485	11.8551
233	119	121		13.28	6.78248	6.89647
230	87	200		13.109	4.95862	11.3991
212	144	123		12.0831	8.20737	7.01046
131	121	162		7.46643	6.89647	9.23329
155	141	173		8.83433	8.03639	9.86025
97	108	188		5.52858	6.15553	10.7152
231	189	122		13.166	10.7722	6.95347
116	170	110		6.6115	9.68926	6.26952
164	166	114		9.34729	9.46128	6.4975
149	156	208		8.49235	8.89132	11.8551
148	88	85		8.43536	5.01562	4.84463
182	93	81		10.3732	5.3006	4.61665
116	142	106		6.6115	8.09338	6.04154
177	143	102		10.0882	8.15038	5.81356
184	154	107		10.4872	8.77733	6.09853
159	123	149		9.06231	7.01046	8.49235
186	123	123		10.6012	7.01046	7.01046
130	106	103		7.40943	6.04154	5.87055
150	170	113		8.54935	9.68926	6.44051
180	109	111		10.2592	6.21253	6.32652
106	128	397		6.04154	7.29544	22.6273
142	99	100		8.09338	5.64257	5.69956
137	107	138		7.8084	6.09853	7.8654
172	89	742		9.80325	5.07261	42.2908
222	114	117		12.653	6.4975	6.66849
232	174	135		13.223	9.91724	7.69441
160	89	109		9.1193	5.07261	6.21253
121	237	131		6.89647	13.508	7.46643
135	209	83		7.69441	11.9121	4.73064
168	165	141		9.57527	9.40428	8.03639
157	166	136		8.94832	9.46128	7.75141
166	101	90		9.46128	5.75656	5.12961
164	146	155		9.34729	8.32136	8.83433
146	137	129		8.32136	7.8084	7.35244
140	184	128		7.97939	10.4872	7.29544
187	184	122		10.6582	10.4872	6.95347
283	344	81		16.1298	19.6065	4.61665
259	155	145		14.7619	8.83433	8.26437
142	139	203		8.09338	7.92239	11.5701
176	79	132		10.0312	4.50266	7.52343
202	147	96		11.5131	8.37836	5.47158
133	162	174		7.58042	9.23329	9.91724
118	96	133		6.72549	5.47158	7.58042
193	164	71		11.0002	9.34729	4.04669
152	186	158		8.66334	10.6012	9.00531
143	178	86		8.15038	10.1452	4.90163
185	143	129		10.5442	8.15038	7.35244
173	126	173		9.86025	7.18145	9.86025
172	149	105		9.80325	8.49235	5.98454
223	93	135		12.71	5.3006	7.69441
132	150	111		7.52343	8.54935	6.32652
234	136	79		13.337	7.75141	4.50266
182	130	134		10.3732	7.40943	7.63742
164	145	162		9.34729	8.26437	9.23329
108	105	110		6.15553	5.98454	6.26952
163	183			9.29029	10.4302
159	133			9.06231	7.58042
131	173			7.46643	9.86025
124	139			7.06746	7.92239
	170				9.68926
	81				4.61665
	160				9.1193
	115				6.5545
	131				7.46643
	132				7.52343
	123				7.01046
	110				6.26952
	125				7.12446
	127				7.23845
	121				6.89647
	163				9.29029
	134				7.63742
	232				13.223
	118				6.72549
	113				6.44051
	123				7.01046
	130				7.40943
	133				7.58042
	192				10.9432
	158				9.00531
	124				7.06746
	205				11.6841
	167				9.51827
	242				13.7929
	151				8.60634
	142				8.09338
	111				6.32652
	135				7.69441
	130				7.40943
	90				5.12961
	147				8.37836
	210				11.9691
	191				10.8862
	191				10.8862
	116				6.6115
	155				8.83433
	143				8.15038
	287				16.3578
	122				6.95347
	297				16.9277
	127				7.23845
	147				8.37836
	90				5.12961
	157				8.94832
	132				7.52343
	73				4.16068
	118				6.72549
	132				7.52343
	105				5.98454
	124				7.06746
	187				10.6582
	87				4.95862
	135				7.69441
	109				6.21253
	153				8.72033
	105				5.98454
	120				6.83948
	90				5.12961
	129				7.35244
	169				9.63226
	95				5.41459
	125				7.12446
	155				8.83433
	107				6.09853
	108				6.15553
	116				6.6115
	98				5.58557
	99				5.64257
	106				6.04154
	132				7.52343
	107				6.09853
	126				7.18145
	156				8.89132
	119				6.78248
	138				7.8654
	113				6.44051
	67				3.81871
	123				7.01046
	143				8.15038
	115				6.5545
	93				5.3006
	119				6.78248
	188				10.7152
	96				5.47158
	90				5.12961
	115				6.5545
	167				9.51827
	110				6.26952
	191				10.8862
	87				4.95862
	216				12.3111
	100				5.69956
	169				9.63226
	115				6.5545
	209				11.9121
	87				4.95862
	162				9.23329
	100				5.69956
	108				6.15553
	194				11.0572
	115				6.5545
	107				6.09853
	111				6.32652
	124				7.06746
	132				7.52343
	100				5.69956
	124				7.06746
	124				7.06746
	120				6.83948
	116				6.6115
	137				7.8084
	125				7.12446
	151				8.60634
	167				9.51827
	184				10.4872
	107				6.09853
	101				5.75656
	116				6.6115
	78				4.44566
	177				10.0882
	150				8.54935
	116				6.6115
	112				6.38351
	101				5.75656
	139				7.92239
	89				5.07261
	139				7.92239
	82				4.67364
	154				8.77733
	91				5.1866
	172				9.80325
	301				17.1557
	152				8.66334
	217				12.3681
	193				11.0002
	115				6.5545
	159				9.06231
	214				12.1971
159.028	149.871	137.075		9.06393	8.54202	7.81267	Average
	148.839				8.48319		Overall Average
	8.48319						Normalised
