# Supplementary material for: Structural basis for Mis18 complex assembly and its implications for centromere maintenance
Source: EMBO Rep. 2024 Jul 1;25(8):13. doi: 10.1038/s44319-024-00183-w (PMC11315898; doi:10.1038/s44319-024-00183-w)
Supplement: Supplementary file 5 — Source data Fig. 3 [file 44319_2024_183_MOESM5_ESM.zip › Figure3/3A/Colocalisation.xlsx]

## Sheet: Control siRNA WT 
Original				Normalised
1	2	3		1	2	3	Replicates
164	1301	807		19.4292	154.13	95.6057
160	1717	344		18.9553	203.414	40.7538
2047	1474	1362		242.509	174.625	161.357
103	2142	1633		12.2025	253.764	193.462
97	1606	1681		11.4916	190.264	199.149
703	1851	210		83.2847	219.289	24.8788
2811	1756	867		333.021	208.034	102.714
179	2659	1188		21.2062	315.013	140.743
761	1296	1665		90.156	153.538	197.253
159	1984	2889		18.8368	235.045	342.261
100	1647	270		11.847	195.121	31.987
84	103	95		9.95152	12.2025	11.2547
76	1048	735		9.00376	124.157	87.0758
75	161	2927		8.88529	19.0737	346.763
110	1499	2329		13.0318	177.587	275.918
830	1154	860		98.3305	136.715	101.885
64	2812	1279		7.58211	333.139	151.524
44	1712	1279		5.2127	202.821	151.524
211	1731	1612		24.9973	205.072	190.974
740	1125	342		87.6682	133.279	40.5169
121	113	388		14.3349	13.3872	45.9665
548	3185	1515		64.9218	377.328	179.483
128	452	1429		15.1642	53.5487	169.294
88	2133	1288		10.4254	252.698	152.59
212	1820	264		25.1157	215.616	31.2762
84	361	546		9.95152	42.7678	64.6849
56	60	313		6.63435	7.10823	37.0813
78	1005	244		9.2407	119.063	28.9068
791	2370	384		93.7101	280.775	45.4927
141	3937	357		16.7043	466.418	42.294
82	1471	523		9.71458	174.27	61.9601
220	971	463		26.0635	115.035	54.8518
69	3069	325		8.17446	363.586	38.5029
187	1037	785		22.154	122.854	92.9993
137	522	424		16.2305	61.8416	50.2315
983	294	523		116.456	34.8303	61.9601
959	819	389		113.613	97.0273	46.085
2668	60	338		316.079	7.10823	40.043
684	370	501		81.0338	43.8341	59.3537
1722	101	437		204.006	11.9655	51.7716
2041	143	225		241.798	16.9413	26.6559
63	453	813		7.46364	53.6671	96.3165
102	915	742		12.084	108.4	87.9051
79	123	1595		9.35917	14.5719	188.96
124	233	1200		14.6903	27.6036	142.165
47	159	1180		5.56811	18.8368	139.795
63	124	1892		7.46364	14.6903	224.146
154	103	1093		18.2445	12.2025	129.488
150	443	393		17.7706	52.4824	46.5589
68	527	1480		8.05599	62.4339	175.336
98	88	1484		11.6101	10.4254	175.81
104	205	316		12.3209	24.2864	37.4367
97	67	620		11.4916	7.93752	73.4517
90	71	1471		10.6623	8.4114	174.27
106	106	1021		12.5579	12.5579	120.958
96	90	52		11.3732	10.6623	6.16046
179	277	2138		21.2062	32.8163	253.29
150	537	126		17.7706	63.6186	14.9273
87	476	81		10.3069	56.3919	9.59611
119	159	1665		14.098	18.8368	197.253
123	215	1300		14.5719	25.4712	154.012
128	83	1590		15.1642	9.83305	188.368
61	123	1172		7.2267	14.5719	138.847
128	120	2148		15.1642	14.2165	254.475
88	392	1321		10.4254	46.4404	156.499
116	115	155		13.7426	13.6241	18.3629
72	99	315		8.52987	11.7286	37.3182
144	424	3421		17.0597	50.2315	405.287
147	56	1639		17.4152	6.63435	194.173
68	369	2522		8.05599	43.7156	298.783
60	89	864		7.10823	10.5439	102.358
101	256	1561		11.9655	30.3284	184.932
74	708	3751		8.76682	83.8771	444.383
152	539	2831		18.0075	63.8556	335.39
2520	384	171		298.546	45.4927	20.2585
3157	71	85		374.011	8.4114	10.07
1069	385	40		126.645	45.6111	4.73882
1919	577	72		227.345	68.3575	8.52987
2298	507	192		272.245	60.0645	22.7463
143	82	175		16.9413	9.71458	20.7323
1717	778	96		203.414	92.17	11.3732
533	364	76		63.1448	43.1233	9.00376
1210	807	142		143.349	95.6057	16.8228
2345	903	73		277.813	106.979	8.64834
1791	117	205		212.181	13.861	24.2864
1902	691	66		225.331	81.8631	7.81905
1000	430	167		118.47	50.9423	19.7846
140	782	56		16.5859	92.6439	6.63435
3158	83	104		374.13	9.83305	12.3209
3105	69	85		367.851	8.17446	10.07
171	623	109		20.2585	73.8071	12.9133
324	342	65		38.3844	40.5169	7.70058
320	278	103		37.9106	32.9348	12.2025
2600	49	56		308.023	5.80505	6.63435
1756	681	90		208.034	80.6784	10.6623
2177	623	123		257.91	73.8071	14.5719
73	132	90		8.64834	15.6381	10.6623
965	350	149		114.324	41.4647	17.6521
129	810	1335		15.2827	95.9611	158.158
771	574	3141		91.3407	68.0021	372.116
1897	448	91		224.738	53.0748	10.7808
3612	609	96		427.915	72.1485	11.3732
3048	63	529		361.098	7.46364	62.6709
1761	424	2472		208.627	50.2315	292.859
3658	93	254		433.365	11.0178	30.0915
2845	90	363		337.049	10.6623	43.0048
2248	47	1611		266.322	5.56811	190.856
3150	770	3947		373.182	91.2223	467.603
2556	568	2198		302.811	67.2912	260.398
2159	80	280		255.778	9.47764	33.1717
4194	86	1395		496.865	10.1885	165.266
2086	903	3040		247.129	106.979	360.15
4169	428	421		493.903	50.7054	49.8761
4133	728	81		489.638	86.2465	9.59611
2728	95	1674		323.187	11.2547	198.32
6490	45	189		768.873	5.33117	22.3909
2117	67	300		250.802	7.93752	35.5411
56	63	2638		6.63435	7.46364	312.525
70	473	1503		8.29293	56.0365	178.061
345	910	1279		40.8723	107.808	151.524
69	564	357		8.17446	66.8173	42.294
80	806	1022		9.47764	95.4872	121.077
231	614	626		27.3667	72.7409	74.1625
50	631	2025		5.92352	74.7549	239.903
779	448	853		92.2885	53.0748	101.055
86	84	358		10.1885	9.95152	42.4124
91	528	1046		10.7808	62.5524	123.92
77	594	1058		9.12223	70.3715	125.342
114	728	1738		13.5056	86.2465	205.902
2162	96	996		256.133	11.3732	117.997
94	66	1148		11.1362	7.81905	136.004
922	307	845		109.23	36.3704	100.108
77	768	508		9.12223	90.9853	60.183
646	672	865		76.5319	79.6122	102.477
91	63	1049		10.7808	7.46364	124.276
91	74	1021		10.7808	8.76682	120.958
76	72	177		9.00376	8.52987	20.9693
164	664	943		19.4292	78.6644	111.718
1870	1019	644		221.54	120.721	76.295
2685	747	1000		318.093	88.4974	118.47
70	779	1290		8.29293	92.2885	152.827
77	987	1359		9.12223	116.93	161.001
1676	459	402		198.557	54.3779	47.6251
2905	315	200		344.157	37.3182	23.6941
133	89	197		15.7566	10.5439	23.3387
63	53	116		7.46364	6.27894	13.7426
105	904	237		12.4394	107.097	28.0775
4132	354	261		489.52	41.9385	30.9208
59	60	121		6.98976	7.10823	14.3349
1329	93	271		157.447	11.0178	32.1055
3164	395	60		374.841	46.7958	7.10823
655	75	299		77.5982	8.88529	35.4227
4049	784	184		479.687	92.8809	21.7986
3831	949	139		453.86	112.428	16.4674
4314	266	202		511.082	31.5131	23.931
5853	62	110		693.408	7.34517	13.0318
3004	449	227		355.885	53.1932	26.8928
1404	976	332		166.333	115.627	39.3322
252	272	221		29.8546	32.224	26.182
4410	512	136		522.455	60.6569	16.112
3463	601	266		410.263	71.2008	31.5131
2191	534	220		259.569	63.2632	26.0635
3481	679	257		412.396	80.4415	30.4469
5304	730	338		628.367	86.4834	40.043
2116	620	194		250.684	73.4517	22.9833
3905	348	349		462.627	41.2277	41.3462
627	617	254		74.281	73.0963	30.0915
938	97	277		111.125	11.4916	32.8163
2316	643	442		274.378	76.1765	52.364
2094	120	243		248.077	14.2165	28.7883
2246	857	362		266.085	101.529	42.8863
966	779	571		114.442	92.2885	67.6466
5560	307	451		658.696	36.3704	53.4302
2216	278	406		262.531	32.9348	48.099
2355	853	855		278.998	101.055	101.292
2927	888	443		346.763	105.202	52.4824
83	391	1002		9.83305	46.322	118.707
72	570	294		8.52987	67.5282	34.8303
68	628	278		8.05599	74.3995	32.9348
2841	562	623		336.575	66.5804	73.8071
117	699	824		13.861	82.8109	97.6197
88	886	489		10.4254	104.965	57.9321
78	571	1023		9.2407	67.6466	121.195
3517	394	465		416.661	46.6774	55.0888
4138	666	388		490.231	78.9013	45.9665
2773	582	672		328.519	68.9498	79.6122
62	56	374		7.34517	6.63435	44.308
419	410	554		49.6391	48.5729	65.6326
3159	59	100		374.248	6.98976	11.847
48	522	496		5.68658	61.8416	58.7614
72	2921	116		8.52987	346.052	13.7426
380	3061	395		45.0188	362.638	46.7958
800	1843	598		94.7764	218.341	70.8453
511	5121	519		60.5384	606.687	61.4862
740	2091	573		87.6682	247.722	67.8836
449	72	507		53.1932	8.52987	60.0645
60	948	256		7.10823	112.31	30.3284
432	4567	338		51.1792	541.055	40.043
546	2623	404		64.6849	310.748	47.8621
863	65	288		102.24	7.70058	34.1195
641	252	454		75.9396	29.8546	53.7856
69	142	370		8.17446	16.8228	43.8341
81	3331	490		9.59611	394.625	58.0505
817	2514	500		96.7904	297.835	59.2352
80	3616	436		9.47764	428.389	51.6531
67	2127	199		7.93752	251.987	23.5756
59	56	339		6.98976	6.63435	40.1615
58	85	290		6.87129	10.07	34.3564
145	1853	262		17.1782	219.526	31.0393
389	2921	186		46.085	346.052	22.0355
306	134	267		36.252	15.875	31.6316
399	2292	259		47.2697	271.534	30.6839
49	2972	195		5.80505	352.094	23.1017
68	78	163		8.05599	9.2407	19.3107
223	105	767		26.4189	12.4394	90.8669
101	1945	204		11.9655	230.425	24.168
420	2753	257		49.7576	326.149	30.4469
418	4295	194		49.5207	508.831	22.9833
606	1625	323		71.7931	192.515	38.266
208	1713	295		24.6419	202.94	34.9488
301	1055	816		35.6596	124.986	96.6719
306	139	199		36.252	16.4674	23.5756
502	85	207		59.4722	10.07	24.5234
59	199	174		6.98976	23.5756	20.6139
72	2736	256		8.52987	324.135	30.3284
612	1938	241		72.5039	229.596	28.5514
391	1003	129		46.322	118.826	15.2827
98	2646	208		11.6101	313.473	24.6419
446	180	214		52.8378	21.3247	25.3527
229	1244	326		27.1297	147.377	38.6214
523	169	220		61.9601	20.0215	26.0635
64	79	187		7.58211	9.35917	22.154
540	148	162		63.9741	17.5336	19.1922
77	2096	121		9.12223	248.314	14.3349
64	92	253		7.58211	10.8993	29.973
96	1106	199		11.3732	131.028	23.5756
268	91	569		31.7501	10.7808	67.4097
58	1648	553		6.87129	195.239	65.5142
68	225	364		8.05599	26.6559	43.1233
243	1637	161		28.7883	193.936	19.0737
169	1340	395		20.0215	158.75	46.7958
167	111	340		19.7846	13.1502	40.28
143	90	385		16.9413	10.6623	45.6111
89	537	216		10.5439	63.6186	25.5896
2015	107	520		238.718	12.6763	61.6046
1991	1749	842		235.875	207.205	99.7521
97	107	1028		11.4916	12.6763	121.788
124	97	1114		14.6903	11.4916	131.976
87	78	746		10.3069	9.2407	88.379
182	64	709		21.5616	7.58211	83.9956
3097	1879	1592		366.903	222.606	188.605
1106	1113	62		131.028	131.858	7.34517
84	49	1293		9.95152	5.80505	153.182
2288	58	478		271.06	6.87129	56.6289
188	73	507		22.2724	8.64834	60.0645
209	931	55		24.7603	110.296	6.51588
182	67	986		21.5616	7.93752	116.812
258	90	1608		30.5654	10.6623	190.501
3135	73	783		371.405	8.64834	92.7624
94	84	487		11.1362	9.95152	57.6951
1097	900	654		129.962	106.623	77.4797
877	1858	736		103.899	220.118	87.1943
1085	42	713		128.54	4.97576	84.4694
642	80	1002		76.058	9.47764	118.707
340	73	89		40.28	8.64834	10.5439
1230	100	1218		145.719	11.847	144.297
836	84	1700		99.0413	9.95152	201.4
1883	2381	451		223.08	282.078	53.4302
836	70	89		99.0413	8.29293	10.5439
1050	2242	81		124.394	265.611	9.59611
190	84	1019		22.5094	9.95152	120.721
704	53	1266		83.4032	6.27894	149.984
1903	116	2138		225.449	13.7426	253.29
839	88	524		99.3967	10.4254	62.0785
617	1958	1890		73.0963	231.965	223.909
948	1402	1197		112.31	166.096	141.809
1144	56	125		135.53	6.63435	14.8088
1085	70	770		128.54	8.29293	91.2223
112	1087	431		13.2687	128.777	51.0608
2871	80	394		340.129	9.47764	46.6774
149	112	530		17.6521	13.2687	62.7894
342	1609	596		40.5169	190.619	70.6084
318	85	1434		37.6736	10.07	169.887
79	90	465		9.35917	10.6623	55.0888
207	2149	1015		24.5234	254.593	120.248
178	123	915		21.0877	14.5719	108.4
789	95	651		93.4732	11.2547	77.1243
1050	2123	253		124.394	251.513	29.973
1889	70	852		223.791	8.29293	100.937
1641	2341	1350		194.41	277.339	159.935
833	67	2067		98.6859	7.93752	244.878
1732	1602	2292		205.191	189.79	271.534
1370	76	2172		162.305	9.00376	257.318
691	1026	1872		81.8631	121.551	221.777
1464	1538	2070		173.441	182.208	245.234
1161	118	1518		137.544	13.9795	179.838
131	79	1850		15.5196	9.35917	219.17
193	2521	2341		22.8648	298.664	277.339
248	2382	2225		29.3807	282.197	263.597
133	53	2293		15.7566	6.27894	271.653
167	1675	2001		19.7846	198.438	237.059
252	95	1574		29.8546	11.2547	186.473
146	2658	1520		17.2967	314.895	180.075
221	115	1224		26.182	13.6241	145.008
396	2958	1757		46.9143	350.436	208.153
487	1048	2328		57.6951	124.157	275.799
179	1778	1379		21.2062	210.641	163.371
1005	103			119.063	12.2025
221	56			26.182	6.63435
185	64			21.917	7.58211
196	79			23.2202	9.35917
100	2146			11.847	254.238
193	1555			22.8648	184.222
133	2040			15.7566	241.68
	1893				224.265
	2707				320.7
	575				68.1205
	753				89.2083
	1832				217.038
	153				18.126
	857				101.529
	1508				178.653
	3164				374.841
946.576	813.78	771.163		112.141	96.4089	91.36	Average
	844.092				100		Overall Average
	100						Normalised

## Sheet: Mis18a siRNA only
Original				Normalised
1	2	3		1	2	3	Replicates
244	181	194		28.9068	21.4432	22.9833
351	208	155		41.5831	24.6419	18.3629
221	125	159		26.182	14.8088	18.8368
399	175	131		47.2697	20.7323	15.5196
283	221	154		33.5271	26.182	18.2445
259	229	91		30.6839	27.1297	10.7808
240	139	198		28.4329	16.4674	23.4572
294	179	129		34.8303	21.2062	15.2827
244	150	114		28.9068	17.7706	13.5056
239	164	130		28.3144	19.4292	15.4012
276	168	122		32.6979	19.903	14.4534
275	219	141		32.5794	25.945	16.7043
200	174	148		23.6941	20.6139	17.5336
267	161	118		31.6316	19.0737	13.9795
167	189	154		19.7846	22.3909	18.2445
232	180	160		27.4852	21.3247	18.9553
277	222	132		32.8163	26.3004	15.6381
305	146	128		36.1335	17.2967	15.1642
341	174	106		40.3984	20.6139	12.5579
252	231	198		29.8546	27.3667	23.4572
271	137	137		32.1055	16.2305	16.2305
204	222	164		24.168	26.3004	19.4292
283	131	171		33.5271	15.5196	20.2585
276	233	143		32.6979	27.6036	16.9413
268	208	189		31.7501	24.6419	22.3909
196	122	126		23.2202	14.4534	14.9273
239	168	127		28.3144	19.903	15.0458
232	127	94		27.4852	15.0458	11.1362
220	219	153		26.0635	25.945	18.126
275	188	130		32.5794	22.2724	15.4012
275	137	127		32.5794	16.2305	15.0458
342	191	128		40.5169	22.6279	15.1642
248	250	170		29.3807	29.6176	20.14
280	184	147		33.1717	21.7986	17.4152
369	158	161		43.7156	18.7183	19.0737
220	231	189		26.0635	27.3667	22.3909
344	158	118		40.7538	18.7183	13.9795
360	166	166		42.6494	19.6661	19.6661
291	162	138		34.4749	19.1922	16.3489
246	161	242		29.1437	19.0737	28.6699
283	179	111		33.5271	21.2062	13.1502
283	186	349		33.5271	22.0355	41.3462
168	156	163		19.903	18.4814	19.3107
264	323	282		31.2762	38.266	33.4087
247	251	240		29.2622	29.7361	28.4329
208	168	142		24.6419	19.903	16.8228
224	216	382		26.5374	25.5896	45.2557
349	214	173		41.3462	25.3527	20.4954
260	196	145		30.8023	23.2202	17.1782
199	210	143		23.5756	24.8788	16.9413
250	171	165		29.6176	20.2585	19.5476
268	188	465		31.7501	22.2724	55.0888
230	143	131		27.2482	16.9413	15.5196
177	175	174		20.9693	20.7323	20.6139
152	151	150		18.0075	17.889	17.7706
204	130	105		24.168	15.4012	12.4394
204	180	104		24.168	21.3247	12.3209
157	154	130		18.5999	18.2445	15.4012
154	195	246		18.2445	23.1017	29.1437
173	173	535		20.4954	20.4954	63.3817
194	177	357		22.9833	20.9693	42.294
139	200	280		16.4674	23.6941	33.1717
229	174	161		27.1297	20.6139	19.0737
251	223	165		29.7361	26.4189	19.5476
257	170	215		30.4469	20.14	25.4712
177	198	172		20.9693	23.4572	20.3769
187	195	115		22.154	23.1017	13.6241
141	218	135		16.7043	25.8266	15.9935
239	166	147		28.3144	19.6661	17.4152
140	215	277		16.5859	25.4712	32.8163
246	154	512		29.1437	18.2445	60.6569
239	211	169		28.3144	24.9973	20.0215
173	176	148		20.4954	20.8508	17.5336
166	268	102		19.6661	31.7501	12.084
239	145	185		28.3144	17.1782	21.917
274	179	179		32.4609	21.2062	21.2062
187	215	162		22.154	25.4712	19.1922
232	462	128		27.4852	54.7334	15.1642
200	382	124		23.6941	45.2557	14.6903
131	203	147		15.5196	24.0495	17.4152
277	252	156		32.8163	29.8546	18.4814
188	159	138		22.2724	18.8368	16.3489
200	123	155		23.6941	14.5719	18.3629
155	151	115		18.3629	17.889	13.6241
262	270	132		31.0393	31.987	15.6381
241	207	235		28.5514	24.5234	27.8406
165	115	135		19.5476	13.6241	15.9935
222	168	135		26.3004	19.903	15.9935
287	110	173		34.001	13.0318	20.4954
154	120	129		18.2445	14.2165	15.2827
236	114	148		27.959	13.5056	17.5336
201	161	156		23.8126	19.0737	18.4814
297	167	171		35.1857	19.7846	20.2585
176	109	147		20.8508	12.9133	17.4152
164	113	170		19.4292	13.3872	20.14
146	113	139		17.2967	13.3872	16.4674
160	175	128		18.9553	20.7323	15.1642
138	142	158		16.3489	16.8228	18.7183
181	129	155		21.4432	15.2827	18.3629
305	146	143		36.1335	17.2967	16.9413
179	87	203		21.2062	10.3069	24.0495
166	145	131		19.6661	17.1782	15.5196
182	108	159		21.5616	12.7948	18.8368
156	116	146		18.4814	13.7426	17.2967
465	158	159		55.0888	18.7183	18.8368
269	110	161		31.8686	13.0318	19.0737
171	135	107		20.2585	15.9935	12.6763
134	145	155		15.875	17.1782	18.3629
163	139	158		19.3107	16.4674	18.7183
194	168	203		22.9833	19.903	24.0495
125	165	201		14.8088	19.5476	23.8126
187	108	141		22.154	12.7948	16.7043
166	131	213		19.6661	15.5196	25.2342
154	105	135		18.2445	12.4394	15.9935
231	239	208		27.3667	28.3144	24.6419
183	123	121		21.6801	14.5719	14.3349
188	165	183		22.2724	19.5476	21.6801
232	165	117		27.4852	19.5476	13.861
190	786	100		22.5094	93.1178	11.847
205	145	122		24.2864	17.1782	14.4534
567	225	133		67.1728	26.6559	15.7566
268	130	235		31.7501	15.4012	27.8406
203	212	146		24.0495	25.1157	17.2967
219	257	208		25.945	30.4469	24.6419
370	140	204		43.8341	16.5859	24.168
159	130	114		18.8368	15.4012	13.5056
147	140	849		17.4152	16.5859	100.581
198	159	133		23.4572	18.8368	15.7566
165	142	170		19.5476	16.8228	20.14
172	133	165		20.3769	15.7566	19.5476
186	140	156		22.0355	16.5859	18.4814
309	105	168		36.6074	12.4394	19.903
265	120	135		31.3947	14.2165	15.9935
185	156	99		21.917	18.4814	11.7286
151	419	168		17.889	49.6391	19.903
168	183	136		19.903	21.6801	16.112
224	151	132		26.5374	17.889	15.6381
163	210	114		19.3107	24.8788	13.5056
226	236	141		26.7743	27.959	16.7043
214	119	140		25.3527	14.098	16.5859
292	370	156		34.5934	43.8341	18.4814
247	569	178		29.2622	67.4097	21.0877
203	131	206		24.0495	15.5196	24.4049
191	117	118		22.6279	13.861	13.9795
194	157	157		22.9833	18.5999	18.5999
227	137	130		26.8928	16.2305	15.4012
163	121	184		19.3107	14.3349	21.7986
215	179	129		25.4712	21.2062	15.2827
268	166	198		31.7501	19.6661	23.4572
144	113	135		17.0597	13.3872	15.9935
261	180	153		30.9208	21.3247	18.126
266	238	190		31.5131	28.196	22.5094
236	122	221		27.959	14.4534	26.182
270	417	98		31.987	49.4022	11.6101
286	145	154		33.8826	17.1782	18.2445
334	154	186		39.5691	18.2445	22.0355
228	143	137		27.0113	16.9413	16.2305
280	142	133		33.1717	16.8228	15.7566
359	498	151		42.5309	58.9983	17.889
261	122	142		30.9208	14.4534	16.8228
330	176	200		39.0953	20.8508	23.6941
194	128	131		22.9833	15.1642	15.5196
196	178	135		23.2202	21.0877	15.9935
347	131	132		41.1093	15.5196	15.6381
185	156	146		21.917	18.4814	17.2967
297	219	132		35.1857	25.945	15.6381
274	256	139		32.4609	30.3284	16.4674
250	176	127		29.6176	20.8508	15.0458
243	156	141		28.7883	18.4814	16.7043
201	635	168		23.8126	75.2288	19.903
202	135	150		23.931	15.9935	17.7706
248	198	133		29.3807	23.4572	15.7566
200	246	145		23.6941	29.1437	17.1782
226	255	111		26.7743	30.21	13.1502
197	150	138		23.3387	17.7706	16.3489
186	148	107		22.0355	17.5336	12.6763
199	190	184		23.5756	22.5094	21.7986
265	162	133		31.3947	19.1922	15.7566
222	187	104		26.3004	22.154	12.3209
238	261	185		28.196	30.9208	21.917
226	375	110		26.7743	44.4264	13.0318
180	172	198		21.3247	20.3769	23.4572
177	584	88		20.9693	69.1868	10.4254
288	221	141		34.1195	26.182	16.7043
298	273	165		35.3042	32.3424	19.5476
193	235	105		22.8648	27.8406	12.4394
247	346	150		29.2622	40.9908	17.7706
181	462	119		21.4432	54.7334	14.098
305	283	103		36.1335	33.5271	12.2025
300	188	232		35.5411	22.2724	27.4852
234	179	88		27.7221	21.2062	10.4254
267	188	146		31.6316	22.2724	17.2967
175	347	135		20.7323	41.1093	15.9935
296	231	118		35.0673	27.3667	13.9795
307	165	155		36.3704	19.5476	18.3629
205	181	159		24.2864	21.4432	18.8368
199	246	114		23.5756	29.1437	13.5056
207	290	142		24.5234	34.3564	16.8228
249	169	203		29.4991	20.0215	24.0495
304	326	255		36.015	38.6214	30.21
218	365	167		25.8266	43.2417	19.7846
180	367	139		21.3247	43.4787	16.4674
244	218	116		28.9068	25.8266	13.7426
205	165	112		24.2864	19.5476	13.2687
255	313	137		30.21	37.0813	16.2305
198	561	132		23.4572	66.4619	15.6381
223	307	129		26.4189	36.3704	15.2827
316	208	122		37.4367	24.6419	14.4534
230	196	116		27.2482	23.2202	13.7426
265	210	144		31.3947	24.8788	17.0597
233	220	159		27.6036	26.0635	18.8368
181	167	124		21.4432	19.7846	14.6903
158	452	157		18.7183	53.5487	18.5999
190	243	145		22.5094	28.7883	17.1782
163	195	141		19.3107	23.1017	16.7043
208	239	183		24.6419	28.3144	21.6801
227	155	145		26.8928	18.3629	17.1782
214	271	131		25.3527	32.1055	15.5196
181	142	177		21.4432	16.8228	20.9693
169	414	204		20.0215	49.0468	24.168
145	344	130		17.1782	40.7538	15.4012
639	165	124		75.7026	19.5476	14.6903
192	369	120		22.7463	43.7156	14.2165
132	249	104		15.6381	29.4991	12.3209
177	123	163		20.9693	14.5719	19.3107
216	114	208		25.5896	13.5056	24.6419
172	175	194		20.3769	20.7323	22.9833
163	165	172		19.3107	19.5476	20.3769
148	607	173		17.5336	71.9116	20.4954
257	141	121		30.4469	16.7043	14.3349
134	338	186		15.875	40.043	22.0355
230	142	146		27.2482	16.8228	17.2967
224	127	184		26.5374	15.0458	21.7986
151	164	118		17.889	19.4292	13.9795
173	127	150		20.4954	15.0458	17.7706
158	145	188		18.7183	17.1782	22.2724
175	140	241		20.7323	16.5859	28.5514
178	126	216		21.0877	14.9273	25.5896
167	194	277		19.7846	22.9833	32.8163
192	118	171		22.7463	13.9795	20.2585
235	133	201		27.8406	15.7566	23.8126
217	149	214		25.7081	17.6521	25.3527
141	129	149		16.7043	15.2827	17.6521
172	161	173		20.3769	19.0737	20.4954
215	125	186		25.4712	14.8088	22.0355
165	189	378		19.5476	22.3909	44.7818
226	147	321		26.7743	17.4152	38.029
165	135	176		19.5476	15.9935	20.8508
150	167	353		17.7706	19.7846	41.8201
173	132	160		20.4954	15.6381	18.9553
208	160	249		24.6419	18.9553	29.4991
266	114	184		31.5131	13.5056	21.7986
257	97	160		30.4469	11.4916	18.9553
163	167	228		19.3107	19.7846	27.0113
279	110	148		33.0533	13.0318	17.5336
190	209	150		22.5094	24.7603	17.7706
224	130	392		26.5374	15.4012	46.4404
169	181	189		20.0215	21.4432	22.3909
175	141	502		20.7323	16.7043	59.4722
188	140	96		22.2724	16.5859	11.3732
314	133	153		37.1997	15.7566	18.126
209	148	123		24.7603	17.5336	14.5719
550	121	249		65.1588	14.3349	29.4991
203	100	165		24.0495	11.847	19.5476
189	178	212		22.3909	21.0877	25.1157
272	183	188		32.224	21.6801	22.2724
237	418	142		28.0775	49.5207	16.8228
482	226	166		57.1028	26.7743	19.6661
285	401	153		33.7641	47.5067	18.126
237	335	162		28.0775	39.6876	19.1922
269	158	88		31.8686	18.7183	10.4254
452	215	169		53.5487	25.4712	20.0215
556	130	116		65.8696	15.4012	13.7426
340	138	134		40.28	16.3489	15.875
323	330	154		38.266	39.0953	18.2445
393	148	219		46.5589	17.5336	25.945
262	113	130		31.0393	13.3872	15.4012
246	209	109		29.1437	24.7603	12.9133
218	159	166		25.8266	18.8368	19.6661
223	134	173		26.4189	15.875	20.4954
219	133	194		25.945	15.7566	22.9833
230	150	142		27.2482	17.7706	16.8228
251	191	161		29.7361	22.6279	19.0737
352	118	189		41.7016	13.9795	22.3909
184	139	144		21.7986	16.4674	17.0597
227	278	184		26.8928	32.9348	21.7986
245	156	153		29.0253	18.4814	18.126
143	106	207		16.9413	12.5579	24.5234
187	125	120		22.154	14.8088	14.2165
159	225	271		18.8368	26.6559	32.1055
320	120	155		37.9106	14.2165	18.3629
229	147	163		27.1297	17.4152	19.3107
255	172	162		30.21	20.3769	19.1922
238	175	176		28.196	20.7323	20.8508
205	136	101		24.2864	16.112	11.9655
197	94	162		23.3387	11.1362	19.1922
186	102	218		22.0355	12.084	25.8266
203	167	187		24.0495	19.7846	22.154
196	188	116		23.2202	22.2724	13.7426
195	98	114		23.1017	11.6101	13.5056
206	154	146		24.4049	18.2445	17.2967
173	118	89		20.4954	13.9795	10.5439
205	179	133		24.2864	21.2062	15.7566
179	110	149		21.2062	13.0318	17.6521
247	127	170		29.2622	15.0458	20.14
175	138	133		20.7323	16.3489	15.7566
184	120	158		21.7986	14.2165	18.7183
110	194	137		13.0318	22.9833	16.2305
192	154	187		22.7463	18.2445	22.154
237	156	155		28.0775	18.4814	18.3629
192	244	140		22.7463	28.9068	16.5859
223	142	120		26.4189	16.8228	14.2165
110	136	142		13.0318	16.112	16.8228
136	163	155		16.112	19.3107	18.3629
178	136	181		21.0877	16.112	21.4432
134	160	166		15.875	18.9553	19.6661
152	128	172		18.0075	15.1642	20.3769
138	207	125		16.3489	24.5234	14.8088
130	171	127		15.4012	20.2585	15.0458
173	180	180		20.4954	21.3247	21.3247
180	122	86		21.3247	14.4534	10.1885
178	176	143		21.0877	20.8508	16.9413
171	142	176		20.2585	16.8228	20.8508
260	163	151		30.8023	19.3107	17.889
149	159	155		17.6521	18.8368	18.3629
176	143	105		20.8508	16.9413	12.4394
173	157	157		20.4954	18.5999	18.5999
173	236	118		20.4954	27.959	13.9795
142	177	131		16.8228	20.9693	15.5196
156	157	214		18.4814	18.5999	25.3527
210	155	115		24.8788	18.3629	13.6241
117	145	104		13.861	17.1782	12.3209
246	209	167		29.1437	24.7603	19.7846
231	141	114		27.3667	16.7043	13.5056
314	118	192		37.1997	13.9795	22.7463
197	111	116		23.3387	13.1502	13.7426
328	171	104		38.8583	20.2585	12.3209
117	129	163		13.861	15.2827	19.3107
120	134	128		14.2165	15.875	15.1642
157	138	152		18.5999	16.3489	18.0075
120	127	172		14.2165	15.0458	20.3769
138	208	124		16.3489	24.6419	14.6903
141	114	160		16.7043	13.5056	18.9553
151	148	145		17.889	17.5336	17.1782
187	109	133		22.154	12.9133	15.7566
192	168	121		22.7463	19.903	14.3349
230	274	175		27.2482	32.4609	20.7323
182	280	125		21.5616	33.1717	14.8088
136	168	251		16.112	19.903	29.7361
75	1617	115		8.88529	191.567	13.6241
109	255	98		12.9133	30.21	11.6101
123	208	126		14.5719	24.6419	14.9273
193	813	139		22.8648	96.3165	16.4674
151	103	113		17.889	12.2025	13.3872
141	113	172		16.7043	13.3872	20.3769
164	133	137		19.4292	15.7566	16.2305
135	117	135		15.9935	13.861	15.9935
185	184	156		21.917	21.7986	18.4814
161	139	130		19.0737	16.4674	15.4012
140	153	177		16.5859	18.126	20.9693
113	142	198		13.3872	16.8228	23.4572
217	147	130		25.7081	17.4152	15.4012
163	179	204		19.3107	21.2062	24.168
132	101	156		15.6381	11.9655	18.4814
132	150	169		15.6381	17.7706	20.0215
159	123	125		18.8368	14.5719	14.8088
149	198	117		17.6521	23.4572	13.861
164	120	138		19.4292	14.2165	16.3489
140	124	177		16.5859	14.6903	20.9693
129	172	141		15.2827	20.3769	16.7043
127	136	216		15.0458	16.112	25.5896
118	191	160		13.9795	22.6279	18.9553
197	264	109		23.3387	31.2762	12.9133
189	152	151		22.3909	18.0075	17.889
157	84	113		18.5999	9.95152	13.3872
255	156	179		30.21	18.4814	21.2062
183	189	146		21.6801	22.3909	17.2967
206	442	144		24.4049	52.364	17.0597
157	170	121		18.5999	20.14	14.3349
143	252	173		16.9413	29.8546	20.4954
169	185	138		20.0215	21.917	16.3489
128	108	134		15.1642	12.7948	15.875
173	139	138		20.4954	16.4674	16.3489
129	152	163		15.2827	18.0075	19.3107
160	197	132		18.9553	23.3387	15.6381
144	137	153		17.0597	16.2305	18.126
442	141	185		52.364	16.7043	21.917
157	125	190		18.5999	14.8088	22.5094
146	166	164		17.2967	19.6661	19.4292
186	140	110		22.0355	16.5859	13.0318
151	188	127		17.889	22.2724	15.0458
128	166	113		15.1642	19.6661	13.3872
103	162	164		12.2025	19.1922	19.4292
133	105	203		15.7566	12.4394	24.0495
143	111	118		16.9413	13.1502	13.9795
136	186	143		16.112	22.0355	16.9413
126	124	250		14.9273	14.6903	29.6176
196	104	147		23.2202	12.3209	17.4152
99	117	139		11.7286	13.861	16.4674
133	144	228		15.7566	17.0597	27.0113
127	125	145		15.0458	14.8088	17.1782
158	119	208		18.7183	14.098	24.6419
149	141	235		17.6521	16.7043	27.8406
107	160	161		12.6763	18.9553	19.0737
112	109	124		13.2687	12.9133	14.6903
622	147	121		73.6886	17.4152	14.3349
117	111	121		13.861	13.1502	14.3349
240	162	176		28.4329	19.1922	20.8508
135	178	139		15.9935	21.0877	16.4674
140	103	239		16.5859	12.2025	28.3144
139	115	137		16.4674	13.6241	16.2305
116	126	120		13.7426	14.9273	14.2165
115	144	112		13.6241	17.0597	13.2687
181	118	138		21.4432	13.9795	16.3489
143	118	230		16.9413	13.9795	27.2482
116	173	316		13.7426	20.4954	37.4367
198	170	178		23.4572	20.14	21.0877
154	116	162		18.2445	13.7426	19.1922
117	145	135		13.861	17.1782	15.9935
155	144	104		18.3629	17.0597	12.3209
574	125	109		68.0021	14.8088	12.9133
96	196	164		11.3732	23.2202	19.4292
300	153	175		35.5411	18.126	20.7323
149	122	393		17.6521	14.4534	46.5589
127	109	143		15.0458	12.9133	16.9413
144	144	162		17.0597	17.0597	19.1922
152	142	198		18.0075	16.8228	23.4572
130	170	215		15.4012	20.14	25.4712
144	95	158		17.0597	11.2547	18.7183
115	177	197		13.6241	20.9693	23.3387
156	156	194		18.4814	18.4814	22.9833
160	198	92		18.9553	23.4572	10.8993
139	104	207		16.4674	12.3209	24.5234
102	134	207		12.084	15.875	24.5234
170	156	133		20.14	18.4814	15.7566
153	130	207		18.126	15.4012	24.5234
115	147	148		13.6241	17.4152	17.5336
127	110	147		15.0458	13.0318	17.4152
358	175	154		42.4124	20.7323	18.2445
204	173	128		24.168	20.4954	15.1642
177	125	135		20.9693	14.8088	15.9935
125	205	124		14.8088	24.2864	14.6903
155	156	143		18.3629	18.4814	16.9413
191	179	179		22.6279	21.2062	21.2062
194	126	114		22.9833	14.9273	13.5056
206	143	135		24.4049	16.9413	15.9935
130	113	135		15.4012	13.3872	15.9935
183	133	132		21.6801	15.7566	15.6381
208	108	148		24.6419	12.7948	17.5336
134	170	117		15.875	20.14	13.861
120	108	100		14.2165	12.7948	11.847
107	116	109		12.6763	13.7426	12.9133
159	141	161		18.8368	16.7043	19.0737
258	145	118		30.5654	17.1782	13.9795
142	144	120		16.8228	17.0597	14.2165
154	136	111		18.2445	16.112	13.1502
205	174	98		24.2864	20.6139	11.6101
154	302	134		18.2445	35.7781	15.875
138	153	117		16.3489	18.126	13.861
269	157	131		31.8686	18.5999	15.5196
153	169	150		18.126	20.0215	17.7706
124	243	129		14.6903	28.7883	15.2827
374	117	138		44.308	13.861	16.3489
223	99	101		26.4189	11.7286	11.9655
287	128	97		34.001	15.1642	11.4916
200	160	117		23.6941	18.9553	13.861
149	163	155		17.6521	19.3107	18.3629
119	153	193		14.098	18.126	22.8648
106	123	141		12.5579	14.5719	16.7043
118	150	108		13.9795	17.7706	12.7948
181	172	121		21.4432	20.3769	14.3349
118	117	141		13.9795	13.861	16.7043
113	139	135		13.3872	16.4674	15.9935
110	212	180		13.0318	25.1157	21.3247
161	114	185		19.0737	13.5056	21.917
152	205	131		18.0075	24.2864	15.5196
117	111	161		13.861	13.1502	19.0737
112	203	145		13.2687	24.0495	17.1782
120	119	109		14.2165	14.098	12.9133
220	148	97		26.0635	17.5336	11.4916
124	149	128		14.6903	17.6521	15.1642
155	100	114		18.3629	11.847	13.5056
181	167	194		21.4432	19.7846	22.9833
113	138	125		13.3872	16.3489	14.8088
170	127	108		20.14	15.0458	12.7948
1562	161	142		185.051	19.0737	16.8228
146	178	109		17.2967	21.0877	12.9133
183	149	125		21.6801	17.6521	14.8088
184	160	228		21.7986	18.9553	27.0113
163	193	120		19.3107	22.8648	14.2165
142	159	120		16.8228	18.8368	14.2165
157	172	211		18.5999	20.3769	24.9973
164	160	128		19.4292	18.9553	15.1642
129	276	182		15.2827	32.6979	21.5616
175	91	255		20.7323	10.7808	30.21
216		173		25.5896		20.4954
135		132		15.9935		15.6381
131		127		15.5196		15.0458
131		133		15.5196		15.7566
148		192		17.5336		22.7463
216		187		25.5896		22.154
221		203		26.182		24.0495
153				18.126
144				17.0597
186				22.0355
164				19.4292
196				23.2202
319				37.7921
169				20.0215
183				21.6801
167				19.7846
173				20.4954
105				12.4394
146				17.2967
185				21.917
167				19.7846
151				17.889
152				18.0075
186				22.0355
132				15.6381
138				16.3489
130				15.4012
143				16.9413
154				18.2445
104				12.3209
124				14.6903
134				15.875
151				17.889
121				14.3349
110				13.0318
121				14.3349
110				13.0318
176				20.8508
112				13.2687
92				10.8993
163				19.3107
130				15.4012
144				17.0597
109				12.9133
168				19.903
120				14.2165
133				15.7566
141				16.7043
152				18.0075
118				13.9795
150				17.7706
123				14.5719
94				11.1362
194				22.9833
192				22.7463
117				13.861
102				12.084
115				13.6241
263				31.1577
136				16.112
164				19.4292
207				24.5234
109				12.9133
133				15.7566
114				13.5056
163				19.3107
254				30.0915
154				18.2445
132				15.6381
126				14.9273
110				13.0318
144				17.0597
118				13.9795
114				13.5056
141				16.7043
181				21.4432
111				13.1502
117				13.861
105				12.4394
128				15.1642
200.603	183.051	160.759		23.7656	21.6861	19.0452	Average
	182.352				21.6034		Overall Average
	21.6034						Normalised

## Sheet: Mis18a siRNA WT 
Orginal				Normalised
1	2	3		1	2	3	Repicates
309	74	57		36.6074	8.76682	6.75282
488	446	234		57.8136	52.8378	27.7221
386	88	898		45.7296	10.4254	106.386
501	75	54		59.3537	8.88529	6.39741
502	310	274		59.4722	36.7258	32.4609
143	78	1448		16.9413	9.2407	171.545
424	262	1244		50.2315	31.0393	147.377
1027	114	1309		121.669	13.5056	155.078
301	187	183		35.6596	22.154	21.6801
289	55	1565		34.238	6.51588	185.406
724	361	150		85.7726	42.7678	17.7706
213	689	1932		25.2342	81.6262	228.885
410	671	623		48.5729	79.4937	73.8071
651	360	293		77.1243	42.6494	34.7118
527	274	1623		62.4339	32.4609	192.278
304	617	449		36.015	73.0963	53.1932
1548	175	791		183.392	20.7323	93.7101
142	403	119		16.8228	47.7436	14.098
802	258	250		95.0133	30.5654	29.6176
439	137	1586		52.0085	16.2305	187.894
483	121	1257		57.2212	14.3349	148.917
1838	515	261		217.749	61.0123	30.9208
518	580	2184		61.3677	68.7129	258.74
178	128	3194		21.0877	15.1642	378.395
322	504	1855		38.1475	59.7091	219.763
247	389	329		29.2622	46.085	38.9768
564	431	139		66.8173	51.0608	16.4674
107	393	75		12.6763	46.5589	8.88529
406	698	172		48.099	82.6924	20.3769
320	474	2660		37.9106	56.155	315.131
1470	371	969		174.152	43.9525	114.798
677	181	319		80.2045	21.4432	37.7921
2012	449	114		238.363	53.1932	13.5056
490	173	239		58.0505	20.4954	28.3144
252	1828	398		29.8546	216.564	47.1512
506	133	1856		59.9461	15.7566	219.881
135	1977	1121		15.9935	234.216	132.805
178	293	113		21.0877	34.7118	13.3872
335	790	181		39.6876	93.5917	21.4432
601	2932	188		71.2008	347.355	22.2724
290	1513	71		34.3564	179.246	8.4114
1302	708	259		154.249	83.8771	30.6839
178	333	1571		21.0877	39.4507	186.117
949	916	1649		112.428	108.519	195.358
319	1111	1314		37.7921	131.621	155.67
447	1576	196		52.9563	186.709	23.2202
505	2156	1198		59.8276	255.422	141.928
561	2831	71		66.4619	335.39	8.4114
660	336	224		78.1905	39.8061	26.5374
479	395	1279		56.7474	46.7958	151.524
438	1875	158		51.8901	222.132	18.7183
539	519	97		63.8556	61.4862	11.4916
567	1506	161		67.1728	178.417	19.0737
356	1667	123		42.1755	197.49	14.5719
436	1638	70		51.6531	194.055	8.29293
276	981	94		32.6979	116.22	11.1362
819	233	130		97.0273	27.6036	15.4012
1121	196	167		132.805	23.2202	19.7846
2143	89	81		253.882	10.5439	9.59611
1406	279	1714		166.569	33.0533	203.058
2648	1794	119		313.71	212.536	14.098
1605	1224	937		190.145	145.008	111.007
85	394	1046		10.07	46.6774	123.92
4810	124	79		569.843	14.6903	9.35917
2437	1753	781		288.713	207.679	92.5254
144	3523	814		17.0597	417.371	96.435
1587	2336	787		188.013	276.747	93.2363
62	2053	1108		7.34517	243.22	131.265
2784	1211	906		329.822	143.468	107.334
3245	119	936		384.437	14.098	110.888
3571	1195	860		423.058	141.572	101.885
96	239	859		11.3732	28.3144	101.766
3232	273	757		382.897	32.3424	89.6822
1579	93	1248		187.065	11.0178	147.851
2106	663	2198		249.499	78.5459	260.398
103	135	1060		12.2025	15.9935	125.579
2662	297	2194		315.368	35.1857	259.924
290	88	1142		34.3564	10.4254	135.293
337	542	781		39.9246	64.211	92.5254
643	377	1403		76.1765	44.6634	166.214
138	330	815		16.3489	39.0953	96.5534
215	516	1228		25.4712	61.1308	145.482
305	478	1360		36.1335	56.6289	161.12
76	160	757		9.00376	18.9553	89.6822
422	81	1039		49.9945	9.59611	123.091
526	476	1410		62.3155	56.3919	167.043
183	211	457		21.6801	24.9973	54.141
73	92	945		8.64834	10.8993	111.955
446	559	398		52.8378	66.225	47.1512
467	78	706		55.3257	9.2407	83.6402
320	92	1108		37.9106	10.8993	131.265
239	163	702		28.3144	19.3107	83.1663
231	446	747		27.3667	52.8378	88.4974
172	190	1313		20.3769	22.5094	155.552
272	478	670		32.224	56.6289	79.3752
120	55	735		14.2165	6.51588	87.0758
430	447	712		50.9423	52.9563	84.351
123	347	579		14.5719	41.1093	68.5944
140	222	982		16.5859	26.3004	116.338
77	89	778		9.12223	10.5439	92.17
335	208	685		39.6876	24.6419	81.1523
788	102	1294		93.3547	12.084	153.301
271	101	1511		32.1055	11.9655	179.009
97	93	307		11.4916	11.0178	36.3704
267	318	2296		31.6316	37.6736	272.008
187	245	2420		22.154	29.0253	286.699
117	275	1358		13.861	32.5794	160.883
86	512	946		10.1885	60.6569	112.073
94	97	1923		11.1362	11.4916	227.819
390	641	904		46.2035	75.9396	107.097
470	161	1475		55.6811	19.0737	174.744
959	560	2303		113.613	66.3435	272.838
880	157	1157		104.254	18.5999	137.07
1614	271	1508		191.211	32.1055	178.653
567	130	2406		67.1728	15.4012	285.04
788	261	1138		93.3547	30.9208	134.819
947	178	2467		112.192	21.0877	292.267
1998	74	972		236.704	8.76682	115.153
1080	442	1041		127.948	52.364	123.328
558	148	1399		66.1065	17.5336	165.74
1001	333	1340		118.589	39.4507	158.75
1056	168	1311		125.105	19.903	155.315
587	136	1486		69.5422	16.112	176.047
1130	336	827		133.872	39.8061	97.9751
215	257	1190		25.4712	30.4469	140.98
277	132	1897		32.8163	15.6381	224.738
258	191	1994		30.5654	22.6279	236.23
388	312	1160		45.9665	36.9628	137.426
476	165	1484		56.3919	19.5476	175.81
273	228	1338		32.3424	27.0113	158.513
346	122	1654		40.9908	14.4534	195.95
248	151	1316		29.3807	17.889	155.907
554	277	1084		65.6326	32.8163	128.422
235	237	203		27.8406	28.0775	24.0495
498	262	1243		58.9983	31.0393	147.259
375	162	1470		44.4264	19.1922	174.152
265	122	1101		31.3947	14.4534	130.436
182	77	1550		21.5616	9.12223	183.629
292	337	1829		34.5934	39.9246	216.683
92	91	527		10.8993	10.7808	62.4339
330	237	1347		39.0953	28.0775	159.58
113	470	1215		13.3872	55.6811	143.942
126	508	1089		14.9273	60.183	129.014
178	159	977		21.0877	18.8368	115.746
197	280	82		23.3387	33.1717	9.71458
319	171	91		37.7921	20.2585	10.7808
415	88	1231		49.1652	10.4254	145.837
275	310	1539		32.5794	36.7258	182.326
286	134	1203		33.8826	15.875	142.52
60	345	1345		7.10823	40.8723	159.343
225	135	763		26.6559	15.9935	90.393
294	214	1020		34.8303	25.3527	120.84
270	305	651		31.987	36.1335	77.1243
157	68	1108		18.5999	8.05599	131.265
340	70	1724		40.28	8.29293	204.243
292	322	1345		34.5934	38.1475	159.343
410	132	1666		48.5729	15.6381	197.372
410	228	1351		48.5729	27.0113	160.054
266	294	1742		31.5131	34.8303	206.376
145	227	1450		17.1782	26.8928	171.782
122	535	1425		14.4534	63.3817	168.82
218	215	552		25.8266	25.4712	65.3957
258	1353	198		30.5654	160.291	23.4572
117	2013	119		13.861	238.481	14.098
667	1165	190		79.0198	138.018	22.5094
111	1905	328		13.1502	225.686	38.8583
350	819	268		41.4647	97.0273	31.7501
621	1969	176		73.5702	233.268	20.8508
421	999	268		49.8761	118.352	31.7501
333	3171	73		39.4507	375.67	8.64834
82	1322	247		9.71458	156.618	29.2622
255	1489	316		30.21	176.403	37.4367
131	1719	304		15.5196	203.651	36.015
230	1825	138		27.2482	216.209	16.3489
245	1036	94		29.0253	122.735	11.1362
163	842	112		19.3107	99.7521	13.2687
110	933	337		13.0318	110.533	39.9246
642	825	195		76.058	97.7381	23.1017
279	583	472		33.0533	69.0683	55.9181
201	888	213		23.8126	105.202	25.2342
146	537	291		17.2967	63.6186	34.4749
365	1759	87		43.2417	208.39	10.3069
375	1489	224		44.4264	176.403	26.5374
288	765	103		34.1195	90.6299	12.2025
301	915	488		35.6596	108.4	57.8136
283	92	219		33.5271	10.8993	25.945
151	1147	236		17.889	135.886	27.959
478	1128	298		56.6289	133.635	35.3042
371	862	420		43.9525	102.122	49.7576
164	995	401		19.4292	117.878	47.5067
742	1224	229		87.9051	145.008	27.1297
149	1122	127		17.6521	132.924	15.0458
212	998	195		25.1157	118.234	23.1017
89	1734	126		10.5439	205.428	14.9273
146	85	202		17.2967	10.07	23.931
149	916	429		17.6521	108.519	50.8238
290	1268	150		34.3564	150.221	17.7706
221	1368	628		26.182	162.068	74.3995
144	1007	247		17.0597	119.3	29.2622
240	191	544		28.4329	22.6279	64.4479
142	382	840		16.8228	45.2557	99.5152
112	348	1726		13.2687	41.2277	204.48
177	226	1345		20.9693	26.7743	159.343
323	450	1163		38.266	53.3117	137.781
280	310	884		33.1717	36.7258	104.728
254	344	2084		30.0915	40.7538	246.892
100	138	1694		11.847	16.3489	200.689
943	287	846		111.718	34.001	100.226
739	303	1166		87.5497	35.8966	138.137
1233	248	556		146.074	29.3807	65.8696
1710	77	583		202.585	9.12223	69.0683
553	137	1234		65.5142	16.2305	146.193
729	455	653		86.365	53.9041	77.3612
562	274	774		66.5804	32.4609	91.6961
1365	452	1411		161.712	53.5487	167.162
75	105	783		8.88529	12.4394	92.7624
104	197	731		12.3209	23.3387	86.6019
701	281	1707		83.0478	33.2902	202.229
475	245	779		56.2735	29.0253	92.2885
2216	102	905		262.531	12.084	107.216
1483	340	894		175.692	40.28	105.913
1778	227	710		210.641	26.8928	84.114
863	436	693		102.24	51.6531	82.1
1135	326	74		134.464	38.6214	8.76682
697	406	92		82.5739	48.099	10.8993
1640	436	156		194.292	51.6531	18.4814
988	549	99		117.049	65.0403	11.7286
1029	282	96		121.906	33.4087	11.3732
1115	112	107		132.095	13.2687	12.6763
1381	163	163		163.608	19.3107	19.3107
264	142	131		31.2762	16.8228	15.5196
590	292	164		69.8976	34.5934	19.4292
899	322	143		106.505	38.1475	16.9413
1359	146	150		161.001	17.2967	17.7706
2786	91	133		330.059	10.7808	15.7566
1662	188	87		196.898	22.2724	10.3069
806	189	209		95.4872	22.3909	24.7603
2324	213	85		275.325	25.2342	10.07
1606	163	110		190.264	19.3107	13.0318
2381	518	84		282.078	61.3677	9.95152
446	170	127		52.8378	20.14	15.0458
566	142	124		67.0543	16.8228	14.6903
777	351	101		92.0516	41.5831	11.9655
639	336	138		75.7026	39.8061	16.3489
1749	304	142		207.205	36.015	16.8228
899	582	163		106.505	68.9498	19.3107
336	181	144		39.8061	21.4432	17.0597
449	191	121		53.1932	22.6279	14.3349
187	137	127		22.154	16.2305	15.0458
306	73	100		36.252	8.64834	11.847
387	96	121		45.8481	11.3732	14.3349
542	1908	111		64.211	226.042	13.1502
620	92	99		73.4517	10.8993	11.7286
313	58	115		37.0813	6.87129	13.6241
417	94	172		49.4022	11.1362	20.3769
906	71	89		107.334	8.4114	10.5439
453	1034	144		53.6671	122.498	17.0597
522	789	194		61.8416	93.4732	22.9833
106	1115	224		12.5579	132.095	26.5374
136	53	150		16.112	6.27894	17.7706
414	602	91		49.0468	71.3192	10.7808
289	46	100		34.238	5.44964	11.847
226	73	85		26.7743	8.64834	10.07
462	1679	510		54.7334	198.912	60.4199
494	84	165		58.5244	9.95152	19.5476
290	997	116		34.3564	118.115	13.7426
250	60	104		29.6176	7.10823	12.3209
443	81	108		52.4824	9.59611	12.7948
104	555	144		12.3209	65.7511	17.0597
414	691	100		49.0468	81.8631	11.847
158	1265	303		18.7183	149.865	35.8966
301	758	1551		35.6596	89.8006	183.748
545	68	1468		64.5664	8.05599	173.915
203	61	80		24.0495	7.2267	9.47764
269	63	1253		31.8686	7.46364	148.444
57	1718	1426		6.75282	203.532	168.939
177	90	844		20.9693	10.6623	99.9891
328	119	1374		38.8583	14.098	162.778
422	107	783		49.9945	12.6763	92.7624
417	63	1069		49.4022	7.46364	126.645
421	1248	388		49.8761	147.851	45.9665
102	111	1001		12.084	13.1502	118.589
547	112	1031		64.8034	13.2687	122.143
428	1954	1130		50.7054	231.491	133.872
185	1054	672		21.917	124.868	79.6122
478	61	1160		56.6289	7.2267	137.426
376	1581	801		44.5449	187.302	94.8949
199	1997	292		23.5756	236.586	34.5934
83	54	461		9.83305	6.39741	54.6149
456	149	448		54.0225	17.6521	53.0748
215	1020	562		25.4712	120.84	66.5804
657	128	571		77.8351	15.1642	67.6466
4092	1166	528		484.781	138.137	62.5524
97	95	817		11.4916	11.2547	96.7904
2013	1377	963		238.481	163.134	114.087
84	1511	800		9.95152	179.009	94.7764
331	1635	2148		39.2137	193.699	254.475
678	759	1992		80.323	89.9191	235.993
209	188	2517		24.7603	22.2724	298.19
546	1746	2015		64.6849	206.849	238.718
473	90	1751		56.0365	10.6623	207.442
327	131	3105		38.7398	15.5196	367.851
87	2419	1630		10.3069	286.58	193.107
215	1555	989		25.4712	184.222	117.167
241	395	1646		28.5514	46.7958	195.002
367	847	2572		43.4787	100.344	304.706
253	1351	3411		29.973	160.054	404.103
188	1771	1643		22.2724	209.811	194.647
463	86	1412		54.8518	10.1885	167.28
352	1049	2520		41.7016	124.276	298.546
186	128	3327		22.0355	15.1642	394.151
265	1163	2615		31.3947	137.781	309.8
383	279	898		45.3742	33.0533	106.386
131	103	1883		15.5196	12.2025	223.08
575	83	2612		68.1205	9.83305	309.445
527	1377	1569		62.4339	163.134	185.88
178	1085	356		21.0877	128.54	42.1755
2360	1940	165		279.59	229.833	19.5476
948	154	189		112.31	18.2445	22.3909
2349	689	350		278.287	81.6262	41.4647
1483	111	278		175.692	13.1502	32.9348
2185	818	287		258.858	96.9088	34.001
70	101	64		8.29293	11.9655	7.58211
1200	2072	599		142.165	245.471	70.9638
498	401	196		58.9983	47.5067	23.2202
230	1422	279		27.2482	168.465	33.0533
124	1228	460		14.6903	145.482	54.4964
187	520	168		22.154	61.6046	19.903
476	1697	150		56.3919	201.044	17.7706
216	1122	183		25.5896	132.924	21.6801
502	80	219		59.4722	9.47764	25.945
325	1554	137		38.5029	184.103	16.2305
219	729	308		25.945	86.365	36.4889
197	129	161		23.3387	15.2827	19.0737
162	849	195		19.1922	100.581	23.1017
238	99	282		28.196	11.7286	33.4087
322	1879	539		38.1475	222.606	63.8556
583	261	304		69.0683	30.9208	36.015
624	754	258		73.9256	89.3267	30.5654
383	413	127		45.3742	48.9283	15.0458
271	686	167		32.1055	81.2707	19.7846
352	1099	227		41.7016	130.199	26.8928
399	103	236		47.2697	12.2025	27.959
83	107	211		9.83305	12.6763	24.9973
309	245	206		36.6074	29.0253	24.4049
169	2120	427		20.0215	251.157	50.5869
208	1297	177		24.6419	153.656	20.9693
342	2085	286		40.5169	247.011	33.8826
240	1553	264		28.4329	183.985	31.2762
165	96	199		19.5476	11.3732	23.5756
205	1523	82		24.2864	180.431	9.71458
65	1177	110		7.70058	139.44	13.0318
1831	543	149		216.919	64.3295	17.6521
87	244	510		10.3069	28.9068	60.4199
62	322	1218		7.34517	38.1475	144.297
116	63	944		13.7426	7.46364	111.836
77	537	121		9.12223	63.6186	14.3349
48	124	1122		5.68658	14.6903	132.924
493	127	219		58.4059	15.0458	25.945
71	114	665		8.4114	13.5056	78.7829
2320	136	485		274.852	16.112	57.4582
1645	79	853		194.884	9.35917	101.055
1065	1390	811		126.171	164.674	96.0796
94	1440	980		11.1362	170.597	116.101
974	1705	516		115.39	201.992	61.1308
2415	73	517		286.106	8.64834	61.2492
1432	2203	556		169.65	260.99	65.8696
255	2427	801		30.21	287.528	94.8949
72	1854	1703		8.52987	219.644	201.755
1676	3268	1562		198.557	387.162	185.051
2341	1796	775		277.339	212.773	91.8146
81	2628	469		9.59611	311.34	55.5627
94	1678	609		11.1362	198.793	72.1485
71	2768	1047		8.4114	327.926	124.039
1823	1409	757		215.972	166.925	89.6822
128	2245	889		15.1642	265.966	105.32
104	813	142		12.3209	96.3165	16.8228
93	1715	1002		11.0178	203.177	118.707
90	1102	93		10.6623	130.554	11.0178
3087	2010	1016		365.718	238.126	120.366
71	1984	1015		8.4114	235.045	120.248
2009	2141	959		238.007	253.645	113.613
67	2671	913		7.93752	316.435	108.164
95	1881	968		11.2547	222.843	114.679
100	2616	1456		11.847	309.919	172.493
68	102	461		8.05599	12.084	54.6149
2238	340	400		265.137	40.28	47.3882
665	3431	457		78.7829	406.472	54.141
	1755	747			207.916	88.4974
	337	569			39.9246	67.4097
	155	941			18.3629	111.481
	187	414			22.154	49.0468
	635	525			75.2288	62.197
	1954	300			231.491	35.5411
	221	403			26.182	47.7436
	112	569			13.2687	67.4097
	755	819			89.4452	97.0273
	95	545			11.2547	64.5664
	75	455			8.88529	53.9041
	1217	254			144.179	30.0915
	789	521			93.4732	61.7231
	828	328			98.0936	38.8583
	743	383			88.0236	45.3742
	807	398			95.6057	47.1512
	688	485			81.5077	57.4582
	79	231			9.35917	27.3667
	89	374			10.5439	44.308
	112	447			13.2687	52.9563
	66	127			7.81905	15.0458
	506	256			59.9461	30.3284
	1072	127			127	15.0458
		299				35.4227
		204				24.168
		584				69.1868
		438				51.8901
		85				10.07
		227				26.8928
		661				78.309
		567				67.1728
		584				69.1868
		307				36.3704
		312				36.9628
		465				55.0888
		258				30.5654
		232				27.4852
		158				18.7183
		138				16.3489
		313				37.0813
		498				58.9983
		238				28.196
		207				24.5234
		216				25.5896
		739				87.5497
		352				41.7016
		222				26.3004
		325				38.5029
		559				66.225
599.028	673.616	734.158		70.9672	79.8036	86.976	Average
	671.607				79.5656		Overall Average
	79.5656						Normalised

## Sheet: Mis18a siRNA I201A L205A 
Orginal				Normalised
1	2	3		1	2	3	Replicate
67	66	35		7.93752	7.81905	4.14647
45	58	39		5.33117	6.87129	4.62035
70	90	29		8.29293	10.6623	3.43564
83	67	29		9.83305	7.93752	3.43564
60	68	23		7.10823	8.05599	2.72482
50	84	31		5.92352	9.95152	3.67258
73	54	33		8.64834	6.39741	3.90953
71	82	26		8.4114	9.71458	3.08023
61	70	33		7.2267	8.29293	3.90953
52	128	47		6.16046	15.1642	5.56811
47	61	32		5.56811	7.2267	3.79106
54	77	33		6.39741	9.12223	3.90953
52	57	40		6.16046	6.75282	4.73882
60	57	39		7.10823	6.75282	4.62035
63	72	39		7.46364	8.52987	4.62035
57	85	48		6.75282	10.07	5.68658
84	56	31		9.95152	6.63435	3.67258
45	56	44		5.33117	6.63435	5.2127
65	54	49		7.70058	6.39741	5.80505
54	63	28		6.39741	7.46364	3.31717
57	91	31		6.75282	10.7808	3.67258
57	85	44		6.75282	10.07	5.2127
66	101	31		7.81905	11.9655	3.67258
68	58	37		8.05599	6.87129	4.38341
64	72	29		7.58211	8.52987	3.43564
48	72	44		5.68658	8.52987	5.2127
86	71	40		10.1885	8.4114	4.73882
66	55	47		7.81905	6.51588	5.56811
66	86	31		7.81905	10.1885	3.67258
53	55	31		6.27894	6.51588	3.67258
69	59	40		8.17446	6.98976	4.73882
53	71	37		6.27894	8.4114	4.38341
58	108	23		6.87129	12.7948	2.72482
60	81	25		7.10823	9.59611	2.96176
59	60	33		6.98976	7.10823	3.90953
68	80	31		8.05599	9.47764	3.67258
72	91	26		8.52987	10.7808	3.08023
71	61	43		8.4114	7.2267	5.09423
83	97	34		9.83305	11.4916	4.028
110	75	27		13.0318	8.88529	3.1987
66	78	43		7.81905	9.2407	5.09423
71	64	32		8.4114	7.58211	3.79106
93	65	27		11.0178	7.70058	3.1987
453	66	25		53.6671	7.81905	2.96176
91	57	24		10.7808	6.75282	2.84329
90	69	46		10.6623	8.17446	5.44964
82	62	40		9.71458	7.34517	4.73882
67	76	21		7.93752	9.00376	2.48788
82	38	32		9.71458	4.50188	3.79106
170	49	24		20.14	5.80505	2.84329
63	77	28		7.46364	9.12223	3.31717
124	45	35		14.6903	5.33117	4.14647
228	69	31		27.0113	8.17446	3.67258
47	49	35		5.56811	5.80505	4.14647
69	77	47		8.17446	9.12223	5.56811
257	72	39		30.4469	8.52987	4.62035
67	49	36		7.93752	5.80505	4.26494
46	60	45		5.44964	7.10823	5.33117
54	59	46		6.39741	6.98976	5.44964
65	63	35		7.70058	7.46364	4.14647
79	87	37		9.35917	10.3069	4.38341
62	67	44		7.34517	7.93752	5.2127
61	50	32		7.2267	5.92352	3.79106
136	43	29		16.112	5.09423	3.43564
83	88	34		9.83305	10.4254	4.028
66	72	23		7.81905	8.52987	2.72482
91	64	25		10.7808	7.58211	2.96176
93	88	30		11.0178	10.4254	3.55411
43	58	31		5.09423	6.87129	3.67258
90	59	32		10.6623	6.98976	3.79106
48	55	39		5.68658	6.51588	4.62035
101	54	30		11.9655	6.39741	3.55411
65	42	30		7.70058	4.97576	3.55411
64	95	32		7.58211	11.2547	3.79106
97	94	47		11.4916	11.1362	5.56811
109	89	37		12.9133	10.5439	4.38341
76	58	37		9.00376	6.87129	4.38341
63	51	29		7.46364	6.04199	3.43564
71	124	27		8.4114	14.6903	3.1987
72	72	42		8.52987	8.52987	4.97576
84	57	26		9.95152	6.75282	3.08023
63	61	22		7.46364	7.2267	2.60635
58	96	36		6.87129	11.3732	4.26494
58	54	25		6.87129	6.39741	2.96176
87	68	36		10.3069	8.05599	4.26494
56	77	46		6.63435	9.12223	5.44964
58	54	33		6.87129	6.39741	3.90953
71	57	29		8.4114	6.75282	3.43564
78	58	29		9.2407	6.87129	3.43564
65	54	35		7.70058	6.39741	4.14647
61	49	35		7.2267	5.80505	4.14647
91	64	40		10.7808	7.58211	4.73882
56	81	50		6.63435	9.59611	5.92352
58	88	55		6.87129	10.4254	6.51588
173	74	38		20.4954	8.76682	4.50188
65	54	29		7.70058	6.39741	3.43564
63	117	31		7.46364	13.861	3.67258
66	61	24		7.81905	7.2267	2.84329
89	108	41		10.5439	12.7948	4.85729
50	75	41		5.92352	8.88529	4.85729
50	72	16		5.92352	8.52987	1.89553
77	71	33		9.12223	8.4114	3.90953
53	65	33		6.27894	7.70058	3.90953
76	86	46		9.00376	10.1885	5.44964
73	43	28		8.64834	5.09423	3.31717
55	71	30		6.51588	8.4114	3.55411
58	53	28		6.87129	6.27894	3.31717
68	90	32		8.05599	10.6623	3.79106
63	41	34		7.46364	4.85729	4.028
109	60	58		12.9133	7.10823	6.87129
90	110	26		10.6623	13.0318	3.08023
1612	53	23		190.974	6.27894	2.72482
71	97	39		8.4114	11.4916	4.62035
93	86	25		11.0178	10.1885	2.96176
158	125	38		18.7183	14.8088	4.50188
1712	45	52		202.821	5.33117	6.16046
65	63	32		7.70058	7.46364	3.79106
59	89	35		6.98976	10.5439	4.14647
81	54	36		9.59611	6.39741	4.26494
74	66	50		8.76682	7.81905	5.92352
98	61	60		11.6101	7.2267	7.10823
123	71	34		14.5719	8.4114	4.028
59	52	24		6.98976	6.16046	2.84329
136	68	47		16.112	8.05599	5.56811
150	56	43		17.7706	6.63435	5.09423
66	103	32		7.81905	12.2025	3.79106
202	95	45		23.931	11.2547	5.33117
56	66	49		6.63435	7.81905	5.80505
146	85	39		17.2967	10.07	4.62035
67	63	27		7.93752	7.46364	3.1987
75	53	33		8.88529	6.27894	3.90953
69	50	44		8.17446	5.92352	5.2127
89	69	58		10.5439	8.17446	6.87129
58	52	68		6.87129	6.16046	8.05599
66	64	54		7.81905	7.58211	6.39741
79	158	48		9.35917	18.7183	5.68658
88	64	37		10.4254	7.58211	4.38341
63	83	41		7.46364	9.83305	4.85729
87	66	42		10.3069	7.81905	4.97576
55	98	43		6.51588	11.6101	5.09423
98	75	34		11.6101	8.88529	4.028
69	68	27		8.17446	8.05599	3.1987
96	59	32		11.3732	6.98976	3.79106
69	103	51		8.17446	12.2025	6.04199
195	71	51		23.1017	8.4114	6.04199
72	98	41		8.52987	11.6101	4.85729
65	41	33		7.70058	4.85729	3.90953
109	47	47		12.9133	5.56811	5.56811
63	87	36		7.46364	10.3069	4.26494
67	69	46		7.93752	8.17446	5.44964
58	47	39		6.87129	5.56811	4.62035
138	61	52		16.3489	7.2267	6.16046
89	71	46		10.5439	8.4114	5.44964
104	62	50		12.3209	7.34517	5.92352
65	88	34		7.70058	10.4254	4.028
72	57	48		8.52987	6.75282	5.68658
63	80	29		7.46364	9.47764	3.43564
64	54	50		7.58211	6.39741	5.92352
63	47	39		7.46364	5.56811	4.62035
82	70	37		9.71458	8.29293	4.38341
56	56	45		6.63435	6.63435	5.33117
66	95	30		7.81905	11.2547	3.55411
48	64	27		5.68658	7.58211	3.1987
86	58	31		10.1885	6.87129	3.67258
73	49	54		8.64834	5.80505	6.39741
61	70	25		7.2267	8.29293	2.96176
54	70	26		6.39741	8.29293	3.08023
66	59	50		7.81905	6.98976	5.92352
71	66	34		8.4114	7.81905	4.028
77	57	45		9.12223	6.75282	5.33117
55	59	28		6.51588	6.98976	3.31717
68	89	29		8.05599	10.5439	3.43564
70	75	26		8.29293	8.88529	3.08023
99	61	39		11.7286	7.2267	4.62035
75	75	24		8.88529	8.88529	2.84329
49	71	36		5.80505	8.4114	4.26494
62	58	42		7.34517	6.87129	4.97576
51	100	36		6.04199	11.847	4.26494
73	77	40		8.64834	9.12223	4.73882
72	111	28		8.52987	13.1502	3.31717
66	45	41		7.81905	5.33117	4.85729
76	62	43		9.00376	7.34517	5.09423
58	67	50		6.87129	7.93752	5.92352
63	75	24		7.46364	8.88529	2.84329
69	135	32		8.17446	15.9935	3.79106
46	70	42		5.44964	8.29293	4.97576
98	160	57		11.6101	18.9553	6.75282
90	71	36		10.6623	8.4114	4.26494
77	65	27		9.12223	7.70058	3.1987
56	105	33		6.63435	12.4394	3.90953
75	104	31		8.88529	12.3209	3.67258
57	123	26		6.75282	14.5719	3.08023
68	165	29		8.05599	19.5476	3.43564
70	139	26		8.29293	16.4674	3.08023
66	107	30		7.81905	12.6763	3.55411
66	73	34		7.81905	8.64834	4.028
84	112	29		9.95152	13.2687	3.43564
72	196	28		8.52987	23.2202	3.31717
103	68	30		12.2025	8.05599	3.55411
103	110	46		12.2025	13.0318	5.44964
82	127	27		9.71458	15.0458	3.1987
94	205	34		11.1362	24.2864	4.028
86	73	21		10.1885	8.64834	2.48788
72	95	28		8.52987	11.2547	3.31717
69	82	22		8.17446	9.71458	2.60635
114	91	35		13.5056	10.7808	4.14647
71	87	43		8.4114	10.3069	5.09423
100	158	28		11.847	18.7183	3.31717
83	165	27		9.83305	19.5476	3.1987
76	208	29		9.00376	24.6419	3.43564
55	81	27		6.51588	9.59611	3.1987
83	71	32		9.83305	8.4114	3.79106
91	106	21		10.7808	12.5579	2.48788
109	113	29		12.9133	13.3872	3.43564
112	78	27		13.2687	9.2407	3.1987
70	108	38		8.29293	12.7948	4.50188
61	72	38		7.2267	8.52987	4.50188
75	98	38		8.88529	11.6101	4.50188
79	77	32		9.35917	9.12223	3.79106
72	93	47		8.52987	11.0178	5.56811
67	86	30		7.93752	10.1885	3.55411
72	82	37		8.52987	9.71458	4.38341
99	91	40		11.7286	10.7808	4.73882
80	102	43		9.47764	12.084	5.09423
154	71	40		18.2445	8.4114	4.73882
86	106	25		10.1885	12.5579	2.96176
57	50	36		6.75282	5.92352	4.26494
78	81	25		9.2407	9.59611	2.96176
50	44	44		5.92352	5.2127	5.2127
41	64	27		4.85729	7.58211	3.1987
73	91	45		8.64834	10.7808	5.33117
98	86	46		11.6101	10.1885	5.44964
82	49	28		9.71458	5.80505	3.31717
136	48	29		16.112	5.68658	3.43564
67	62	33		7.93752	7.34517	3.90953
62	61	29		7.34517	7.2267	3.43564
87	61	55		10.3069	7.2267	6.51588
88	146	37		10.4254	17.2967	4.38341
84	54	43		9.95152	6.39741	5.09423
93	70	40		11.0178	8.29293	4.73882
68	54	30		8.05599	6.39741	3.55411
57	60	45		6.75282	7.10823	5.33117
63	77	47		7.46364	9.12223	5.56811
75	51	67		8.88529	6.04199	7.93752
64	55	39		7.58211	6.51588	4.62035
76	68	40		9.00376	8.05599	4.73882
65	64	48		7.70058	7.58211	5.68658
106	60	34		12.5579	7.10823	4.028
53	81	32		6.27894	9.59611	3.79106
60	58	27		7.10823	6.87129	3.1987
133	62	54		15.7566	7.34517	6.39741
54	106	29		6.39741	12.5579	3.43564
64	66	47		7.58211	7.81905	5.56811
69	73	32		8.17446	8.64834	3.79106
113	97	37		13.3872	11.4916	4.38341
69	75	37		8.17446	8.88529	4.38341
78	65	46		9.2407	7.70058	5.44964
66	43	29		7.81905	5.09423	3.43564
62	58	34		7.34517	6.87129	4.028
59	61	31		6.98976	7.2267	3.67258
75	60	28		8.88529	7.10823	3.31717
92	70	35		10.8993	8.29293	4.14647
59	67	27		6.98976	7.93752	3.1987
63	70	35		7.46364	8.29293	4.14647
93	52	41		11.0178	6.16046	4.85729
93	55	31		11.0178	6.51588	3.67258
63	69	39		7.46364	8.17446	4.62035
62	61	27		7.34517	7.2267	3.1987
75	58	34		8.88529	6.87129	4.028
58	67	33		6.87129	7.93752	3.90953
60	72	32		7.10823	8.52987	3.79106
77	43	27		9.12223	5.09423	3.1987
98	42	26		11.6101	4.97576	3.08023
72	60	30		8.52987	7.10823	3.55411
86	53	25		10.1885	6.27894	2.96176
98	59	29		11.6101	6.98976	3.43564
65	71	22		7.70058	8.4114	2.60635
41	62	33		4.85729	7.34517	3.90953
77	52	24		9.12223	6.16046	2.84329
73	112	22		8.64834	13.2687	2.60635
52	54	29		6.16046	6.39741	3.43564
49	47	30		5.80505	5.56811	3.55411
95	69	34		11.2547	8.17446	4.028
92	54	54		10.8993	6.39741	6.39741
65	63	25		7.70058	7.46364	2.96176
72	35	28		8.52987	4.14647	3.31717
75	30	45		8.88529	3.55411	5.33117
69	27	39		8.17446	3.1987	4.62035
62	59	44		7.34517	6.98976	5.2127
65	38	36		7.70058	4.50188	4.26494
89	38	26		10.5439	4.50188	3.08023
131	33	23		15.5196	3.90953	2.72482
54	46	47		6.39741	5.44964	5.56811
85	36	32		10.07	4.26494	3.79106
59	37	25		6.98976	4.38341	2.96176
70	31	36		8.29293	3.67258	4.26494
120	26	32		14.2165	3.08023	3.79106
55	33	34		6.51588	3.90953	4.028
61	36	31		7.2267	4.26494	3.67258
70	34	35		8.29293	4.028	4.14647
684	40	26		81.0338	4.73882	3.08023
78	38	25		9.2407	4.50188	2.96176
75	25	34		8.88529	2.96176	4.028
95	36	28		11.2547	4.26494	3.31717
59	36	44		6.98976	4.26494	5.2127
70	47	38		8.29293	5.56811	4.50188
75	34	25		8.88529	4.028	2.96176
331	38	35		39.2137	4.50188	4.14647
196	37	60		23.2202	4.38341	7.10823
79	33	32		9.35917	3.90953	3.79106
82	38	29		9.71458	4.50188	3.43564
110	33	35		13.0318	3.90953	4.14647
92	41	38		10.8993	4.85729	4.50188
104	37	45		12.3209	4.38341	5.33117
83	34	38		9.83305	4.028	4.50188
83	27	34		9.83305	3.1987	4.028
62	39	49		7.34517	4.62035	5.80505
72	32	42		8.52987	3.79106	4.97576
74	25	31		8.76682	2.96176	3.67258
80	27	41		9.47764	3.1987	4.85729
125	35	38		14.8088	4.14647	4.50188
81	24	31		9.59611	2.84329	3.67258
64	32	37		7.58211	3.79106	4.38341
53	39	36		6.27894	4.62035	4.26494
74	54	26		8.76682	6.39741	3.08023
66	29	34		7.81905	3.43564	4.028
88	38	79		10.4254	4.50188	9.35917
66	37	30		7.81905	4.38341	3.55411
201	47	84		23.8126	5.56811	9.95152
82	36	36		9.71458	4.26494	4.26494
61	30	29		7.2267	3.55411	3.43564
88	37	28		10.4254	4.38341	3.31717
78	28	25		9.2407	3.31717	2.96176
86	39	42		10.1885	4.62035	4.97576
78	30	40		9.2407	3.55411	4.73882
73	37	24		8.64834	4.38341	2.84329
113	27	33		13.3872	3.1987	3.90953
106	29	30		12.5579	3.43564	3.55411
54	33	35		6.39741	3.90953	4.14647
60	37	30		7.10823	4.38341	3.55411
60	31	27		7.10823	3.67258	3.1987
57	31	47		6.75282	3.67258	5.56811
89	26	42		10.5439	3.08023	4.97576
75	22	30		8.88529	2.60635	3.55411
77	27	38		9.12223	3.1987	4.50188
100	34	30		11.847	4.028	3.55411
65	37	35		7.70058	4.38341	4.14647
75	32	31		8.88529	3.79106	3.67258
69	46	27		8.17446	5.44964	3.1987
80	37	25		9.47764	4.38341	2.96176
65	29	28		7.70058	3.43564	3.31717
65	26	24		7.70058	3.08023	2.84329
53	23	35		6.27894	2.72482	4.14647
61	28	39		7.2267	3.31717	4.62035
65	34	30		7.70058	4.028	3.55411
90	36	34		10.6623	4.26494	4.028
99	47	29		11.7286	5.56811	3.43564
65	41	37		7.70058	4.85729	4.38341
71	36	25		8.4114	4.26494	2.96176
65	28	30		7.70058	3.31717	3.55411
60	30	30		7.10823	3.55411	3.55411
76	27	26		9.00376	3.1987	3.08023
54	28	32		6.39741	3.31717	3.79106
59	42	27		6.98976	4.97576	3.1987
89	39	49		10.5439	4.62035	5.80505
60	26	27		7.10823	3.08023	3.1987
79	46	30		9.35917	5.44964	3.55411
67	29	31		7.93752	3.43564	3.67258
67	27	44		7.93752	3.1987	5.2127
61	45	51		7.2267	5.33117	6.04199
38	57	26		4.50188	6.75282	3.08023
26	37	31		3.08023	4.38341	3.67258
43	41	38		5.09423	4.85729	4.50188
34	129	24		4.028	15.2827	2.84329
29	42	34		3.43564	4.97576	4.028
33	26	34		3.90953	3.08023	4.028
39	37	32		4.62035	4.38341	3.79106
42	38	34		4.97576	4.50188	4.028
30	32	32		3.55411	3.79106	3.79106
30	30	30		3.55411	3.55411	3.55411
34	27	37		4.028	3.1987	4.38341
39	26	25		4.62035	3.08023	2.96176
31	26	25		3.67258	3.08023	2.96176
37	35	32		4.38341	4.14647	3.79106
28	37	26		3.31717	4.38341	3.08023
28	24	26		3.31717	2.84329	3.08023
24	54	36		2.84329	6.39741	4.26494
28	34	31		3.31717	4.028	3.67258
26	23	24		3.08023	2.72482	2.84329
38	26	33		4.50188	3.08023	3.90953
41	36	36		4.85729	4.26494	4.26494
42	22	27		4.97576	2.60635	3.1987
27	47	29		3.1987	5.56811	3.43564
26	25	30		3.08023	2.96176	3.55411
27	34	40		3.1987	4.028	4.73882
37	41	33		4.38341	4.85729	3.90953
36	32	27		4.26494	3.79106	3.1987
30	35	41		3.55411	4.14647	4.85729
38	30	25		4.50188	3.55411	2.96176
30	37	28		3.55411	4.38341	3.31717
27	29	40		3.1987	3.43564	4.73882
53	31	31		6.27894	3.67258	3.67258
31	32	40		3.67258	3.79106	4.73882
32	28	42		3.79106	3.31717	4.97576
41	65	24		4.85729	7.70058	2.84329
29	31	43		3.43564	3.67258	5.09423
33	30	27		3.90953	3.55411	3.1987
19	37	41		2.25094	4.38341	4.85729
37	34	37		4.38341	4.028	4.38341
86	40	41		10.1885	4.73882	4.85729
49	31	37		5.80505	3.67258	4.38341
32	29	27		3.79106	3.43564	3.1987
68	39	25		8.05599	4.62035	2.96176
32	31	37		3.79106	3.67258	4.38341
37	44	25		4.38341	5.2127	2.96176
22	45	32		2.60635	5.33117	3.79106
24	31	26		2.84329	3.67258	3.08023
42	47	28		4.97576	5.56811	3.31717
32	24	22		3.79106	2.84329	2.60635
50	36	25		5.92352	4.26494	2.96176
27	28	27		3.1987	3.31717	3.1987
	29	35			3.43564	4.14647
	27	32			3.1987	3.79106
	46	29			5.44964	3.43564
	43	36			5.09423	4.26494
	33	29			3.90953	3.43564
	59	38			6.98976	4.50188
	36	27			4.26494	3.1987
	22	28			2.60635	3.31717
	40	24			4.73882	2.84329
	54	29			6.39741	3.43564
	24	38			2.84329	4.50188
	40	26			4.73882	3.08023
	29	36			3.43564	4.26494
	32	28			3.79106	3.31717
	53	29			6.27894	3.43564
	47	35			5.56811	4.14647
	47	31			5.56811	3.67258
	25	25			2.96176	2.96176
	26	32			3.08023	3.79106
	22	31			2.60635	3.67258
	36	25			4.26494	2.96176
	32	26			3.79106	3.08023
	33	36			3.90953	4.26494
	27	30			3.1987	3.55411
	42	55			4.97576	6.51588
	44	34			5.2127	4.028
	29	44			3.43564	5.2127
	39	34			4.62035	4.028
	40	37			4.73882	4.38341
	47	27			5.56811	3.1987
	48	29			5.68658	3.43564
	37	29			4.38341	3.43564
	48	54			5.68658	6.39741
	31	45			3.67258	5.33117
	35	34			4.14647	4.028
	42	40			4.97576	4.73882
	41	33			4.85729	3.90953
	37	37			4.38341	4.38341
	36	26			4.26494	3.08023
	34				4.028
	27				3.1987
	49				5.80505
	32				3.79106
	37				4.38341
	48				5.68658
	32				3.79106
	27				3.1987
	34				4.028
	74				8.76682
	43				5.09423
	46				5.44964
	53				6.27894
	57				6.75282
	43				5.09423
	34				4.028
	60				7.10823
	41				4.85729
	21				2.48788
	34				4.028
	29				3.43564
	30				3.55411
	30				3.55411
	45				5.33117
	50				5.92352
	57				6.75282
	58				6.87129
82.6651	58.885	34.8065		9.79337	6.97614	4.12355	Average
	58.1067				6.88393		Overall Average
	6.88393						Normalised

## Sheet: Mis18a siRNA I201D L205D
Original				Normalised
1	2	3		1	2	3	Repiclates
55	55	65		6.51588	6.51588	7.70058
89	113	55		10.5439	13.3872	6.51588
53	48	66		6.27894	5.68658	7.81905
65	79	74		7.70058	9.35917	8.76682
58	57	52		6.87129	6.75282	6.16046
74	55	83		8.76682	6.51588	9.83305
55	62	65		6.51588	7.34517	7.70058
85	57	49		10.07	6.75282	5.80505
63	83	82		7.46364	9.83305	9.71458
46	63	59		5.44964	7.46364	6.98976
55	59	67		6.51588	6.98976	7.93752
75	70	105		8.88529	8.29293	12.4394
59	72	69		6.98976	8.52987	8.17446
93	72	80		11.0178	8.52987	9.47764
56	57	69		6.63435	6.75282	8.17446
79	114	63		9.35917	13.5056	7.46364
96	57	64		11.3732	6.75282	7.58211
63	53	69		7.46364	6.27894	8.17446
76	72	48		9.00376	8.52987	5.68658
74	66	73		8.76682	7.81905	8.64834
54	62	96		6.39741	7.34517	11.3732
86	74	70		10.1885	8.76682	8.29293
71	59	50		8.4114	6.98976	5.92352
84	72	57		9.95152	8.52987	6.75282
62	48	55		7.34517	5.68658	6.51588
34	74	82		4.028	8.76682	9.71458
69	71	50		8.17446	8.4114	5.92352
70	64	69		8.29293	7.58211	8.17446
87	108	62		10.3069	12.7948	7.34517
85	52	58		10.07	6.16046	6.87129
65	49	52		7.70058	5.80505	6.16046
82	64	42		9.71458	7.58211	4.97576
78	58	114		9.2407	6.87129	13.5056
55	64	89		6.51588	7.58211	10.5439
59	64	83		6.98976	7.58211	9.83305
58	71	65		6.87129	8.4114	7.70058
46	74	62		5.44964	8.76682	7.34517
64	76	63		7.58211	9.00376	7.46364
44	95	60		5.2127	11.2547	7.10823
60	61	76		7.10823	7.2267	9.00376
96	53	55		11.3732	6.27894	6.51588
67	69	92		7.93752	8.17446	10.8993
81	53	53		9.59611	6.27894	6.27894
72	64	87		8.52987	7.58211	10.3069
60	52	76		7.10823	6.16046	9.00376
86	72	62		10.1885	8.52987	7.34517
75	51	61		8.88529	6.04199	7.2267
67	71	87		7.93752	8.4114	10.3069
55	48	85		6.51588	5.68658	10.07
49	69	65		5.80505	8.17446	7.70058
55	61	66		6.51588	7.2267	7.81905
43	64	57		5.09423	7.58211	6.75282
69	53	74		8.17446	6.27894	8.76682
73	59	46		8.64834	6.98976	5.44964
53	96	47		6.27894	11.3732	5.56811
72	82	118		8.52987	9.71458	13.9795
49	74	45		5.80505	8.76682	5.33117
98	54	54		11.6101	6.39741	6.39741
57	66	78		6.75282	7.81905	9.2407
65	71	65		7.70058	8.4114	7.70058
56	85	54		6.63435	10.07	6.39741
85	68	48		10.07	8.05599	5.68658
83	54	94		9.83305	6.39741	11.1362
69	84	72		8.17446	9.95152	8.52987
84	57	70		9.95152	6.75282	8.29293
127	51	64		15.0458	6.04199	7.58211
66	53	44		7.81905	6.27894	5.2127
106	80	67		12.5579	9.47764	7.93752
59	66	77		6.98976	7.81905	9.12223
83	54	67		9.83305	6.39741	7.93752
78	73	83		9.2407	8.64834	9.83305
49	80	98		5.80505	9.47764	11.6101
50	54	93		5.92352	6.39741	11.0178
34	59	84		4.028	6.98976	9.95152
67	41	63		7.93752	4.85729	7.46364
61	59	76		7.2267	6.98976	9.00376
92	66	61		10.8993	7.81905	7.2267
50	136	85		5.92352	16.112	10.07
63	76	65		7.46364	9.00376	7.70058
68	81	74		8.05599	9.59611	8.76682
93	49	75		11.0178	5.80505	8.88529
58	82	46		6.87129	9.71458	5.44964
56	74	71		6.63435	8.76682	8.4114
45	54	91		5.33117	6.39741	10.7808
82	68	52		9.71458	8.05599	6.16046
64	86	63		7.58211	10.1885	7.46364
57	45	75		6.75282	5.33117	8.88529
61	54	78		7.2267	6.39741	9.2407
58	48	60		6.87129	5.68658	7.10823
64	63	51		7.58211	7.46364	6.04199
76	72	74		9.00376	8.52987	8.76682
60	42	42		7.10823	4.97576	4.97576
64	61	62		7.58211	7.2267	7.34517
83	73	69		9.83305	8.64834	8.17446
66	58	62		7.81905	6.87129	7.34517
72	53	64		8.52987	6.27894	7.58211
282	58	71		33.4087	6.87129	8.4114
56	62	62		6.63435	7.34517	7.34517
52	58	463		6.16046	6.87129	54.8518
68	61	55		8.05599	7.2267	6.51588
51	88	55		6.04199	10.4254	6.51588
93	47	55		11.0178	5.56811	6.51588
99	58	95		11.7286	6.87129	11.2547
112	100	70		13.2687	11.847	8.29293
63	56	67		7.46364	6.63435	7.93752
73	68	58		8.64834	8.05599	6.87129
60	107	59		7.10823	12.6763	6.98976
72	87	69		8.52987	10.3069	8.17446
45	63	77		5.33117	7.46364	9.12223
67	49	82		7.93752	5.80505	9.71458
52	56	72		6.16046	6.63435	8.52987
65	83	58		7.70058	9.83305	6.87129
89	63	69		10.5439	7.46364	8.17446
53	72	63		6.27894	8.52987	7.46364
65	69	65		7.70058	8.17446	7.70058
48	74	122		5.68658	8.76682	14.4534
73	49	77		8.64834	5.80505	9.12223
99	88	72		11.7286	10.4254	8.52987
91	67	56		10.7808	7.93752	6.63435
66	62	70		7.81905	7.34517	8.29293
55	67	67		6.51588	7.93752	7.93752
49	57	62		5.80505	6.75282	7.34517
59	68	85		6.98976	8.05599	10.07
78	76	99		9.2407	9.00376	11.7286
56	86	57		6.63435	10.1885	6.75282
60	73	81		7.10823	8.64834	9.59611
62	50	287		7.34517	5.92352	34.001
60	77	60		7.10823	9.12223	7.10823
75	73	63		8.88529	8.64834	7.46364
76	75	65		9.00376	8.88529	7.70058
82	106	70		9.71458	12.5579	8.29293
64	67	92		7.58211	7.93752	10.8993
48	64	70		5.68658	7.58211	8.29293
63	69	59		7.46364	8.17446	6.98976
47	62	74		5.56811	7.34517	8.76682
59	78	66		6.98976	9.2407	7.81905
75	47	70		8.88529	5.56811	8.29293
91	57	54		10.7808	6.75282	6.39741
62	101	78		7.34517	11.9655	9.2407
77	76	75		9.12223	9.00376	8.88529
72	58	69		8.52987	6.87129	8.17446
76	62	51		9.00376	7.34517	6.04199
51	75	69		6.04199	8.88529	8.17446
80	62	73		9.47764	7.34517	8.64834
76	74	50		9.00376	8.76682	5.92352
58	79	85		6.87129	9.35917	10.07
78	84	63		9.2407	9.95152	7.46364
84	110	61		9.95152	13.0318	7.2267
73	43	91		8.64834	5.09423	10.7808
71	70	57		8.4114	8.29293	6.75282
76	73	64		9.00376	8.64834	7.58211
63	94	108		7.46364	11.1362	12.7948
65	45	65		7.70058	5.33117	7.70058
47	85	77		5.56811	10.07	9.12223
49	62	103		5.80505	7.34517	12.2025
70	85	55		8.29293	10.07	6.51588
48	82	65		5.68658	9.71458	7.70058
57	58	55		6.75282	6.87129	6.51588
85	83	66		10.07	9.83305	7.81905
88	71	77		10.4254	8.4114	9.12223
78	75	83		9.2407	8.88529	9.83305
54	92	74		6.39741	10.8993	8.76682
69	84	59		8.17446	9.95152	6.98976
61	68	101		7.2267	8.05599	11.9655
49	56	74		5.80505	6.63435	8.76682
64	109	98		7.58211	12.9133	11.6101
55	47	53		6.51588	5.56811	6.27894
61	85	73		7.2267	10.07	8.64834
55	63	90		6.51588	7.46364	10.6623
64	76	71		7.58211	9.00376	8.4114
87	45	76		10.3069	5.33117	9.00376
62	77	69		7.34517	9.12223	8.17446
63	59	82		7.46364	6.98976	9.71458
73	54	58		8.64834	6.39741	6.87129
71	57	75		8.4114	6.75282	8.88529
81	61	54		9.59611	7.2267	6.39741
58	53	90		6.87129	6.27894	10.6623
57	76	84		6.75282	9.00376	9.95152
57	72	72		6.75282	8.52987	8.52987
61	74	73		7.2267	8.76682	8.64834
79	98	76		9.35917	11.6101	9.00376
63	51	71		7.46364	6.04199	8.4114
69	52	51		8.17446	6.16046	6.04199
94	99	96		11.1362	11.7286	11.3732
73	58	49		8.64834	6.87129	5.80505
94	103	71		11.1362	12.2025	8.4114
67	57	75		7.93752	6.75282	8.88529
47	77	79		5.56811	9.12223	9.35917
71	63	52		8.4114	7.46364	6.16046
66	71	52		7.81905	8.4114	6.16046
84	55	90		9.95152	6.51588	10.6623
100	48	112		11.847	5.68658	13.2687
56	42	48		6.63435	4.97576	5.68658
63	80	86		7.46364	9.47764	10.1885
81	60	83		9.59611	7.10823	9.83305
79	60	63		9.35917	7.10823	7.46364
80	66	53		9.47764	7.81905	6.27894
45	45	73		5.33117	5.33117	8.64834
47	70	107		5.56811	8.29293	12.6763
74	84	74		8.76682	9.95152	8.76682
61	81	68		7.2267	9.59611	8.05599
72	47	70		8.52987	5.56811	8.29293
75	56	77		8.88529	6.63435	9.12223
64	60	64		7.58211	7.10823	7.58211
56	63	69		6.63435	7.46364	8.17446
86	80	89		10.1885	9.47764	10.5439
82	130	65		9.71458	15.4012	7.70058
80	47	83		9.47764	5.56811	9.83305
63	86	98		7.46364	10.1885	11.6101
78	62	74		9.2407	7.34517	8.76682
71	72	69		8.4114	8.52987	8.17446
102	64	61		12.084	7.58211	7.2267
61	51	47		7.2267	6.04199	5.56811
63	78	82		7.46364	9.2407	9.71458
71	78	73		8.4114	9.2407	8.64834
62	60	68		7.34517	7.10823	8.05599
56	71	128		6.63435	8.4114	15.1642
87	49	64		10.3069	5.80505	7.58211
49	75	82		5.80505	8.88529	9.71458
62	57	84		7.34517	6.75282	9.95152
90	66	61		10.6623	7.81905	7.2267
58	73	101		6.87129	8.64834	11.9655
68	38	119		8.05599	4.50188	14.098
67	59	80		7.93752	6.98976	9.47764
57	71	92		6.75282	8.4114	10.8993
66	85	121		7.81905	10.07	14.3349
62	62	69		7.34517	7.34517	8.17446
56	37	78		6.63435	4.38341	9.2407
72	53	67		8.52987	6.27894	7.93752
65	55	65		7.70058	6.51588	7.70058
62	75	75		7.34517	8.88529	8.88529
51	57	84		6.04199	6.75282	9.95152
63	70	53		7.46364	8.29293	6.27894
68	80	58		8.05599	9.47764	6.87129
86	56	62		10.1885	6.63435	7.34517
64	68	52		7.58211	8.05599	6.16046
55	73	53		6.51588	8.64834	6.27894
41	60	52		4.85729	7.10823	6.16046
81	39	60		9.59611	4.62035	7.10823
68	52	78		8.05599	6.16046	9.2407
58	59	54		6.87129	6.98976	6.39741
74	89	61		8.76682	10.5439	7.2267
70	74	85		8.29293	8.76682	10.07
77	94	61		9.12223	11.1362	7.2267
72	44	50		8.52987	5.2127	5.92352
79	72	75		9.35917	8.52987	8.88529
66	69	76		7.81905	8.17446	9.00376
60	88	89		7.10823	10.4254	10.5439
46	48	72		5.44964	5.68658	8.52987
68	56	91		8.05599	6.63435	10.7808
88	49	79		10.4254	5.80505	9.35917
56	111	62		6.63435	13.1502	7.34517
47	58	72		5.56811	6.87129	8.52987
56	70	55		6.63435	8.29293	6.51588
110	91	59		13.0318	10.7808	6.98976
52	104	67		6.16046	12.3209	7.93752
63	64	113		7.46364	7.58211	13.3872
106	72	70		12.5579	8.52987	8.29293
81	85	70		9.59611	10.07	8.29293
68	61	98		8.05599	7.2267	11.6101
90	57	97		10.6623	6.75282	11.4916
68	86	74		8.05599	10.1885	8.76682
62	60	92		7.34517	7.10823	10.8993
70	83	69		8.29293	9.83305	8.17446
69	58	91		8.17446	6.87129	10.7808
88	54	44		10.4254	6.39741	5.2127
46	56	72		5.44964	6.63435	8.52987
54	98	94		6.39741	11.6101	11.1362
63	84	55		7.46364	9.95152	6.51588
57	55	60		6.75282	6.51588	7.10823
64	62	60		7.58211	7.34517	7.10823
59	56	84		6.98976	6.63435	9.95152
52	65	67		6.16046	7.70058	7.93752
67	62	91		7.93752	7.34517	10.7808
59	64	60		6.98976	7.58211	7.10823
62	182	67		7.34517	21.5616	7.93752
74	39	81		8.76682	4.62035	9.59611
66	39	72		7.81905	4.62035	8.52987
72	245	62		8.52987	29.0253	7.34517
90	54	55		10.6623	6.39741	6.51588
68	36	92		8.05599	4.26494	10.8993
63	88	81		7.46364	10.4254	9.59611
97	80	26		11.4916	9.47764	3.08023
78	45	37		9.2407	5.33117	4.38341
68	82	37		8.05599	9.71458	4.38341
67	44	29		7.93752	5.2127	3.43564
69	44	38		8.17446	5.2127	4.50188
53	33	37		6.27894	3.90953	4.38341
74	44	22		8.76682	5.2127	2.60635
55	128	35		6.51588	15.1642	4.14647
70	39	42		8.29293	4.62035	4.97576
63	49	34		7.46364	5.80505	4.028
86	48	46		10.1885	5.68658	5.44964
78	80	31		9.2407	9.47764	3.67258
86	38	26		10.1885	4.50188	3.08023
52	61	33		6.16046	7.2267	3.90953
67	38	18		7.93752	4.50188	2.13247
73	46	53		8.64834	5.44964	6.27894
64	40	45		7.58211	4.73882	5.33117
49	27	35		5.80505	3.1987	4.14647
97	35	35		11.4916	4.14647	4.14647
56	41	51		6.63435	4.85729	6.04199
61	23	26		7.2267	2.72482	3.08023
56	27	36		6.63435	3.1987	4.26494
63	33	40		7.46364	3.90953	4.73882
71	39	41		8.4114	4.62035	4.85729
55	150	45		6.51588	17.7706	5.33117
65	49	38		7.70058	5.80505	4.50188
68	52	68		8.05599	6.16046	8.05599
39	29	81		4.62035	3.43564	9.59611
77	32	53		9.12223	3.79106	6.27894
49	31	60		5.80505	3.67258	7.10823
48	38	100		5.68658	4.50188	11.847
62	45	46		7.34517	5.33117	5.44964
92	41	86		10.8993	4.85729	10.1885
54	42	51		6.39741	4.97576	6.04199
62	47	47		7.34517	5.56811	5.56811
75	55	100		8.88529	6.51588	11.847
52	48	112		6.16046	5.68658	13.2687
55	30	52		6.51588	3.55411	6.16046
61	38	53		7.2267	4.50188	6.27894
64	50	48		7.58211	5.92352	5.68658
150	48	59		17.7706	5.68658	6.98976
65	32	84		7.70058	3.79106	9.95152
44	69	120		5.2127	8.17446	14.2165
79	44	73		9.35917	5.2127	8.64834
48	36	81		5.68658	4.26494	9.59611
87	83	72		10.3069	9.83305	8.52987
92	266	84		10.8993	31.5131	9.95152
45	216	61		5.33117	25.5896	7.2267
46	37	346		5.44964	4.38341	40.9908
62	37	36		7.34517	4.38341	4.26494
98	73	148		11.6101	8.64834	17.5336
76	35	60		9.00376	4.14647	7.10823
68	42	115		8.05599	4.97576	13.6241
70	37	75		8.29293	4.38341	8.88529
62	39	58		7.34517	4.62035	6.87129
50	34	108		5.92352	4.028	12.7948
44	34	78		5.2127	4.028	9.2407
54	43	35		6.39741	5.09423	4.14647
74	36	143		8.76682	4.26494	16.9413
53	43	52		6.27894	5.09423	6.16046
46	32	44		5.44964	3.79106	5.2127
66	34	46		7.81905	4.028	5.44964
74	47	52		8.76682	5.56811	6.16046
87	49	41		10.3069	5.80505	4.85729
45	30	37		5.33117	3.55411	4.38341
66	25	38		7.81905	2.96176	4.50188
65	40	45		7.70058	4.73882	5.33117
73	40	59		8.64834	4.73882	6.98976
53	894	21		6.27894	105.913	2.48788
81	32	59		9.59611	3.79106	6.98976
59	46	51		6.98976	5.44964	6.04199
85	105	43		10.07	12.4394	5.09423
62	48	30		7.34517	5.68658	3.55411
68	49	29		8.05599	5.80505	3.43564
80	37	35		9.47764	4.38341	4.14647
61	39	42		7.2267	4.62035	4.97576
55	47	41		6.51588	5.56811	4.85729
64	32	49		7.58211	3.79106	5.80505
54	53	33		6.39741	6.27894	3.90953
64	113	34		7.58211	13.3872	4.028
76	34	56		9.00376	4.028	6.63435
68	26	37		8.05599	3.08023	4.38341
60	44	33		7.10823	5.2127	3.90953
53	39	28		6.27894	4.62035	3.31717
	36	44			4.26494	5.2127
	45	41			5.33117	4.85729
	44	35			5.2127	4.14647
	33	25			3.90953	2.96176
	31	65			3.67258	7.70058
	32	38			3.79106	4.50188
	28	59			3.31717	6.98976
	42	54			4.97576	6.39741
	42	55			4.97576	6.51588
	53	49			6.27894	5.80505
	113	42			13.3872	4.97576
	58	32			6.87129	3.79106
	59	25			6.98976	2.96176
	52	60			6.16046	7.10823
	31	35			3.67258	4.14647
	33	29			3.90953	3.43564
	52	44			6.16046	5.2127
	35	58			4.14647	6.87129
	36	35			4.26494	4.14647
	60	52			7.10823	6.16046
	90	43			10.6623	5.09423
	31	36			3.67258	4.26494
	32	33			3.79106	3.90953
	68	38			8.05599	4.50188
	55	37			6.51588	4.38341
	27	32			3.1987	3.79106
	64	36			7.58211	4.26494
	28	42			3.31717	4.97576
	38	40			4.50188	4.73882
	36	41			4.26494	4.85729
	34	56			4.028	6.63435
	45	40			5.33117	4.73882
	23	31			2.72482	3.67258
	26	22			3.08023	2.60635
	40	32			4.73882	3.79106
	29	32			3.43564	3.79106
	28	39			3.31717	4.62035
	37	24			4.38341	2.84329
	26	33			3.08023	3.90953
	41	43			4.85729	5.09423
	34	37			4.028	4.38341
	44	24			5.2127	2.84329
	31	36			3.67258	4.26494
	42	29			4.97576	3.43564
	27	28			3.1987	3.31717
	35	28			4.14647	3.31717
	31	38			3.67258	4.50188
	35	50			4.14647	5.92352
	26	27			3.08023	3.1987
	34	37			4.028	4.38341
	41	30			4.85729	3.55411
	36	30			4.26494	3.55411
	32	44			3.79106	5.2127
	37	35			4.38341	4.14647
	28	59			3.31717	6.98976
	38	39			4.50188	4.62035
	74	43			8.76682	5.09423
	23	24			2.72482	2.84329
	37	26			4.38341	3.08023
	28	34			3.31717	4.028
	34	32			4.028	3.79106
	38	32			4.50188	3.79106
	29	36			3.43564	4.26494
	32	42			3.79106	4.97576
	31	35			3.67258	4.14647
	28	50			3.31717	5.92352
	28	35			3.31717	4.14647
	34	65			4.028	7.70058
	28	43			3.31717	5.09423
	29	31			3.43564	3.67258
	102	43			12.084	5.09423
	33	55			3.90953	6.51588
	32	63			3.79106	7.46364
	48	36			5.68658	4.26494
	23	46			2.72482	5.44964
	41	32			4.85729	3.79106
	41	30			4.85729	3.55411
	36	39			4.26494	4.62035
	26	41			3.08023	4.85729
	38	30			4.50188	3.55411
	32	30			3.79106	3.55411
	26	33			3.08023	3.90953
	53	29			6.27894	3.43564
	36	37			4.26494	4.38341
	27	35			3.1987	4.14647
	42	27			4.97576	3.1987
	30	39			3.55411	4.62035
	40	34			4.73882	4.028
	24	39			2.84329	4.62035
	36	41			4.26494	4.85729
	49	40			5.80505	4.73882
	20	42			2.36941	4.97576
	34	33			4.028	3.90953
	30	32			3.55411	3.79106
	32	37			3.79106	4.38341
	32	32			3.79106	3.79106
	32	42			3.79106	4.97576
	32	34			3.79106	4.028
	26	41			3.08023	4.85729
	31	105			3.67258	12.4394
	34	33			4.028	3.90953
	37	46			4.38341	5.44964
	39	44			4.62035	5.2127
	37	43			4.38341	5.09423
	55	33			6.51588	3.90953
	38	25			4.50188	2.96176
	54	33			6.39741	3.90953
	51	39			6.04199	4.62035
	26	38			3.08023	4.50188
	33	33			3.90953	3.90953
	37	34			4.38341	4.028
	34	68			4.028	8.05599
	43	31			5.09423	3.67258
	35	26			4.14647	3.08023
	50	53			5.92352	6.27894
	41	35			4.85729	4.14647
	44	31			5.2127	3.67258
	32	38			3.79106	4.50188
	31	34			3.67258	4.028
	36	23			4.26494	2.72482
	44	32			5.2127	3.79106
	48	42			5.68658	4.97576
	41	51			4.85729	6.04199
	29	25			3.43564	2.96176
	30	45			3.55411	5.33117
	34	25			4.028	2.96176
	41	28			4.85729	3.31717
	37	36			4.38341	4.26494
	37	33			4.38341	3.90953
	33	33			3.90953	3.90953
	25				2.96176
	30				3.55411
	26				3.08023
	38				4.50188
	41				4.85729
	43				5.09423
	48				5.68658
	29				3.43564
	42				4.97576
	48				5.68658
	35				4.14647
	39				4.62035
	39				4.62035
	38				4.50188
	56				6.63435
68.0546	58.8493	61.4113		8.06247	6.97191	7.27542	Average
	62.2287				7.37226		Overall Average
	7.37226						Normalised

## Sheet: Mis18a siRNA L212A L215A L219A 
Original				Normailsed
1	2	3		1	2	3	Replicas
62	76	66		7.34517	9.00376	7.81905
84	62	67		9.95152	7.34517	7.93752
53	77	62		6.27894	9.12223	7.34517
76	93	57		9.00376	11.0178	6.75282
57	52	57		6.75282	6.16046	6.75282
63	54	50		7.46364	6.39741	5.92352
55	81	51		6.51588	9.59611	6.04199
53	55	76		6.27894	6.51588	9.00376
53	57	75		6.27894	6.75282	8.88529
63	66	45		7.46364	7.81905	5.33117
86	71	76		10.1885	8.4114	9.00376
62	80	46		7.34517	9.47764	5.44964
66	81	50		7.81905	9.59611	5.92352
68	62	79		8.05599	7.34517	9.35917
54	89	68		6.39741	10.5439	8.05599
59	55	72		6.98976	6.51588	8.52987
76	111	74		9.00376	13.1502	8.76682
65	38	61		7.70058	4.50188	7.2267
49	54	54		5.80505	6.39741	6.39741
54	61	72		6.39741	7.2267	8.52987
49	50	51		5.80505	5.92352	6.04199
50	61	62		5.92352	7.2267	7.34517
88	95	46		10.4254	11.2547	5.44964
46	85	60		5.44964	10.07	7.10823
48	51	73		5.68658	6.04199	8.64834
87	55	48		10.3069	6.51588	5.68658
60	41	43		7.10823	4.85729	5.09423
58	46	58		6.87129	5.44964	6.87129
97	65	57		11.4916	7.70058	6.75282
48	60	60		5.68658	7.10823	7.10823
75	60	64		8.88529	7.10823	7.58211
54	65	70		6.39741	7.70058	8.29293
77	54	84		9.12223	6.39741	9.95152
59	54	55		6.98976	6.39741	6.51588
73	72	75		8.64834	8.52987	8.88529
84	48	71		9.95152	5.68658	8.4114
48	43	91		5.68658	5.09423	10.7808
109	45	92		12.9133	5.33117	10.8993
117	72	96		13.861	8.52987	11.3732
68	71	44		8.05599	8.4114	5.2127
82	99	60		9.71458	11.7286	7.10823
66	46	69		7.81905	5.44964	8.17446
68	64	78		8.05599	7.58211	9.2407
60	65	66		7.10823	7.70058	7.81905
405	75	68		47.9805	8.88529	8.05599
78	39	77		9.2407	4.62035	9.12223
69	40	79		8.17446	4.73882	9.35917
76	49	50		9.00376	5.80505	5.92352
55	64	73		6.51588	7.58211	8.64834
51	62	54		6.04199	7.34517	6.39741
58	38	79		6.87129	4.50188	9.35917
71	63	68		8.4114	7.46364	8.05599
52	76	85		6.16046	9.00376	10.07
60	51	110		7.10823	6.04199	13.0318
59	49	89		6.98976	5.80505	10.5439
41	82	94		4.85729	9.71458	11.1362
57	70	79		6.75282	8.29293	9.35917
53	55	73		6.27894	6.51588	8.64834
80	51	86		9.47764	6.04199	10.1885
93	86	79		11.0178	10.1885	9.35917
68	37	89		8.05599	4.38341	10.5439
61	68	89		7.2267	8.05599	10.5439
67	49	56		7.93752	5.80505	6.63435
81	57	221		9.59611	6.75282	26.182
68	56	58		8.05599	6.63435	6.87129
91	62	64		10.7808	7.34517	7.58211
61	56	64		7.2267	6.63435	7.58211
61	61	71		7.2267	7.2267	8.4114
72	43	57		8.52987	5.09423	6.75282
88	58	61		10.4254	6.87129	7.2267
83	65	56		9.83305	7.70058	6.63435
56	50	85		6.63435	5.92352	10.07
57	67	87		6.75282	7.93752	10.3069
73	53	89		8.64834	6.27894	10.5439
79	51	113		9.35917	6.04199	13.3872
65	49	77		7.70058	5.80505	9.12223
69	51	105		8.17446	6.04199	12.4394
102	69	83		12.084	8.17446	9.83305
64	35	48		7.58211	4.14647	5.68658
66	42	59		7.81905	4.97576	6.98976
89	47	57		10.5439	5.56811	6.75282
74	59	76		8.76682	6.98976	9.00376
53	90	65		6.27894	10.6623	7.70058
75	75	64		8.88529	8.88529	7.58211
97	59	113		11.4916	6.98976	13.3872
58	58	107		6.87129	6.87129	12.6763
57	61	82		6.75282	7.2267	9.71458
52	47	85		6.16046	5.56811	10.07
63	54	91		7.46364	6.39741	10.7808
54	43	69		6.39741	5.09423	8.17446
63	73	87		7.46364	8.64834	10.3069
107	52	74		12.6763	6.16046	8.76682
61	44	66		7.2267	5.2127	7.81905
50	46	96		5.92352	5.44964	11.3732
82	46	76		9.71458	5.44964	9.00376
56	51	69		6.63435	6.04199	8.17446
53	77	68		6.27894	9.12223	8.05599
111	70	82		13.1502	8.29293	9.71458
161	44	81		19.0737	5.2127	9.59611
225	66	92		26.6559	7.81905	10.8993
50	59	81		5.92352	6.98976	9.59611
58	78	113		6.87129	9.2407	13.3872
69	68	87		8.17446	8.05599	10.3069
66	47	89		7.81905	5.56811	10.5439
67	60	53		7.93752	7.10823	6.27894
67	44	79		7.93752	5.2127	9.35917
57	89	109		6.75282	10.5439	12.9133
56	58	115		6.63435	6.87129	13.6241
41	45	74		4.85729	5.33117	8.76682
58	89	77		6.87129	10.5439	9.12223
54	53	53		6.39741	6.27894	6.27894
88	66	75		10.4254	7.81905	8.88529
62	47	102		7.34517	5.56811	12.084
54	53	55		6.39741	6.27894	6.51588
48	48	75		5.68658	5.68658	8.88529
60	83	99		7.10823	9.83305	11.7286
62	49	79		7.34517	5.80505	9.35917
58	62	79		6.87129	7.34517	9.35917
69	46	88		8.17446	5.44964	10.4254
51	52	94		6.04199	6.16046	11.1362
92	49	58		10.8993	5.80505	6.87129
43	66	90		5.09423	7.81905	10.6623
52	110	69		6.16046	13.0318	8.17446
52	52	80		6.16046	6.16046	9.47764
42	49	100		4.97576	5.80505	11.847
58	43	114		6.87129	5.09423	13.5056
73	55	120		8.64834	6.51588	14.2165
61	62	71		7.2267	7.34517	8.4114
110	61	125		13.0318	7.2267	14.8088
58	55	55		6.87129	6.51588	6.51588
43	47	66		5.09423	5.56811	7.81905
59	53	90		6.98976	6.27894	10.6623
40	47	90		4.73882	5.56811	10.6623
53	53	58		6.27894	6.27894	6.87129
59	46	68		6.98976	5.44964	8.05599
68	67	57		8.05599	7.93752	6.75282
74	62	56		8.76682	7.34517	6.63435
50	65	51		5.92352	7.70058	6.04199
71	44	53		8.4114	5.2127	6.27894
61	34	50		7.2267	4.028	5.92352
60	59	43		7.10823	6.98976	5.09423
81	71	41		9.59611	8.4114	4.85729
76	47	56		9.00376	5.56811	6.63435
63	68	39		7.46364	8.05599	4.62035
60	66	82		7.10823	7.81905	9.71458
46	59	47		5.44964	6.98976	5.56811
59	65	54		6.98976	7.70058	6.39741
65	56	45		7.70058	6.63435	5.33117
61	65	58		7.2267	7.70058	6.87129
59	60	72		6.98976	7.10823	8.52987
65	54	55		7.70058	6.39741	6.51588
64	65	44		7.58211	7.70058	5.2127
78	47	54		9.2407	5.56811	6.39741
143	54	55		16.9413	6.39741	6.51588
78	55	79		9.2407	6.51588	9.35917
61	71	54		7.2267	8.4114	6.39741
91	95	50		10.7808	11.2547	5.92352
97	53	56		11.4916	6.27894	6.63435
45	48	82		5.33117	5.68658	9.71458
41	60	52		4.85729	7.10823	6.16046
83	53	81		9.83305	6.27894	9.59611
59	59	92		6.98976	6.98976	10.8993
65	56	48		7.70058	6.63435	5.68658
52	69	51		6.16046	8.17446	6.04199
106	86	81		12.5579	10.1885	9.59611
74	58	57		8.76682	6.87129	6.75282
45	81	58		5.33117	9.59611	6.87129
463	77	56		54.8518	9.12223	6.63435
43	93	63		5.09423	11.0178	7.46364
68	56	67		8.05599	6.63435	7.93752
57	61	67		6.75282	7.2267	7.93752
62	52	48		7.34517	6.16046	5.68658
69	60	38		8.17446	7.10823	4.50188
41	82	57		4.85729	9.71458	6.75282
63	50	54		7.46364	5.92352	6.39741
73	91	52		8.64834	10.7808	6.16046
71	49	47		8.4114	5.80505	5.56811
75	42	46		8.88529	4.97576	5.44964
85	84	99		10.07	9.95152	11.7286
63	80	46		7.46364	9.47764	5.44964
78	54	42		9.2407	6.39741	4.97576
56	67	39		6.63435	7.93752	4.62035
68	57	42		8.05599	6.75282	4.97576
75	49	74		8.88529	5.80505	8.76682
53	63	52		6.27894	7.46364	6.16046
75	52	51		8.88529	6.16046	6.04199
57	61	88		6.75282	7.2267	10.4254
53	57	82		6.27894	6.75282	9.71458
53	51	75		6.27894	6.04199	8.88529
74	59	56		8.76682	6.98976	6.63435
44	54	82		5.2127	6.39741	9.71458
58	76	89		6.87129	9.00376	10.5439
97	49	63		11.4916	5.80505	7.46364
67	68	178		7.93752	8.05599	21.0877
54	96	39		6.39741	11.3732	4.62035
59	61	70		6.98976	7.2267	8.29293
44	48	67		5.2127	5.68658	7.93752
53	71	63		6.27894	8.4114	7.46364
77	37	71		9.12223	4.38341	8.4114
59	63	51		6.98976	7.46364	6.04199
57	64	48		6.75282	7.58211	5.68658
69	49	52		8.17446	5.80505	6.16046
62	67	68		7.34517	7.93752	8.05599
73	59	50		8.64834	6.98976	5.92352
58	70	55		6.87129	8.29293	6.51588
65	45	80		7.70058	5.33117	9.47764
52	47	42		6.16046	5.56811	4.97576
52	71	48		6.16046	8.4114	5.68658
148	53	58		17.5336	6.27894	6.87129
91	52	75		10.7808	6.16046	8.88529
60	69	55		7.10823	8.17446	6.51588
62	51	51		7.34517	6.04199	6.04199
77	63	62		9.12223	7.46364	7.34517
43	79	52		5.09423	9.35917	6.16046
46	62	60		5.44964	7.34517	7.10823
54	66	70		6.39741	7.81905	8.29293
137	58	53		16.2305	6.87129	6.27894
100	49	64		11.847	5.80505	7.58211
60	78	48		7.10823	9.2407	5.68658
68	135	55		8.05599	15.9935	6.51588
56	122	55		6.63435	14.4534	6.51588
49	46	59		5.80505	5.44964	6.98976
82	88	44		9.71458	10.4254	5.2127
53	59	41		6.27894	6.98976	4.85729
82	83	67		9.71458	9.83305	7.93752
71	59	79		8.4114	6.98976	9.35917
54	106	71		6.39741	12.5579	8.4114
77	48	46		9.12223	5.68658	5.44964
57	64	53		6.75282	7.58211	6.27894
62	81	48		7.34517	9.59611	5.68658
103	88	72		12.2025	10.4254	8.52987
49	68	61		5.80505	8.05599	7.2267
93	61	51		11.0178	7.2267	6.04199
46	72	69		5.44964	8.52987	8.17446
86	81	57		10.1885	9.59611	6.75282
75	62	55		8.88529	7.34517	6.51588
67	63	52		7.93752	7.46364	6.16046
50	88	65		5.92352	10.4254	7.70058
80	59	49		9.47764	6.98976	5.80505
49	49	65		5.80505	5.80505	7.70058
90	84	49		10.6623	9.95152	5.80505
64	94	56		7.58211	11.1362	6.63435
67	91	54		7.93752	10.7808	6.39741
79	59	53		9.35917	6.98976	6.27894
83	79	69		9.83305	9.35917	8.17446
71	84	68		8.4114	9.95152	8.05599
52	80	88		6.16046	9.47764	10.4254
65	40	91		7.70058	4.73882	10.7808
74	58	56		8.76682	6.87129	6.63435
47	78	68		5.56811	9.2407	8.05599
59	92	71		6.98976	10.8993	8.4114
62	76	63		7.34517	9.00376	7.46364
74	52	54		8.76682	6.16046	6.39741
78	46	52		9.2407	5.44964	6.16046
48	43	57		5.68658	5.09423	6.75282
90	58	65		10.6623	6.87129	7.70058
58	81	71		6.87129	9.59611	8.4114
57	67	63		6.75282	7.93752	7.46364
52	73	64		6.16046	8.64834	7.58211
71	54	54		8.4114	6.39741	6.39741
70	80	50		8.29293	9.47764	5.92352
45	66	69		5.33117	7.81905	8.17446
96	43	66		11.3732	5.09423	7.81905
46	71	79		5.44964	8.4114	9.35917
77	55	70		9.12223	6.51588	8.29293
63	54	59		7.46364	6.39741	6.98976
89	51	72		10.5439	6.04199	8.52987
45	47	60		5.33117	5.56811	7.10823
56	55	59		6.63435	6.51588	6.98976
61	63	83		7.2267	7.46364	9.83305
59	59	52		6.98976	6.98976	6.16046
64	142	82		7.58211	16.8228	9.71458
93	56	141		11.0178	6.63435	16.7043
85	55	58		10.07	6.51588	6.87129
49	46	53		5.80505	5.44964	6.27894
73	58	77		8.64834	6.87129	9.12223
76	56	51		9.00376	6.63435	6.04199
73	60	55		8.64834	7.10823	6.51588
65	72	408		7.70058	8.52987	48.336
76	56	46		9.00376	6.63435	5.44964
72	56	60		8.52987	6.63435	7.10823
74	99	55		8.76682	11.7286	6.51588
86	68	85		10.1885	8.05599	10.07
73	76	69		8.64834	9.00376	8.17446
63	56	53		7.46364	6.63435	6.27894
61	61	62		7.2267	7.2267	7.34517
87	77	99		10.3069	9.12223	11.7286
52	50	57		6.16046	5.92352	6.75282
92	70	52		10.8993	8.29293	6.16046
75	64	53		8.88529	7.58211	6.27894
50	52	65		5.92352	6.16046	7.70058
68	89	56		8.05599	10.5439	6.63435
54	67	58		6.39741	7.93752	6.87129
66	66	46		7.81905	7.81905	5.44964
84	55	70		9.95152	6.51588	8.29293
69	62	59		8.17446	7.34517	6.98976
41	50	53		4.85729	5.92352	6.27894
74	59	61		8.76682	6.98976	7.2267
67	33	84		7.93752	3.90953	9.95152
68	47	69		8.05599	5.56811	8.17446
63	51	93		7.46364	6.04199	11.0178
63	56	75		7.46364	6.63435	8.88529
77	56	56		9.12223	6.63435	6.63435
34	63	69		4.028	7.46364	8.17446
98	49	65		11.6101	5.80505	7.70058
65	68	65		7.70058	8.05599	7.70058
65	52	76		7.70058	6.16046	9.00376
83	65	52		9.83305	7.70058	6.16046
83	57	52		9.83305	6.75282	6.16046
59	57	65		6.98976	6.75282	7.70058
63	65	55		7.46364	7.70058	6.51588
69	52	58		8.17446	6.16046	6.87129
60	39	94		7.10823	4.62035	11.1362
58	58	52		6.87129	6.87129	6.16046
55	101	94		6.51588	11.9655	11.1362
45	53	66		5.33117	6.27894	7.81905
58	62	75		6.87129	7.34517	8.88529
69	93	97		8.17446	11.0178	11.4916
76	39	58		9.00376	4.62035	6.87129
73	56	59		8.64834	6.63435	6.98976
57	53	76		6.75282	6.27894	9.00376
49	70	53		5.80505	8.29293	6.27894
70	88	70		8.29293	10.4254	8.29293
62	74	77		7.34517	8.76682	9.12223
92	69	49		10.8993	8.17446	5.80505
73	74	62		8.64834	8.76682	7.34517
74	58	36		8.76682	6.87129	4.26494
83	52	87		9.83305	6.16046	10.3069
55	77	118		6.51588	9.12223	13.9795
73	69	90		8.64834	8.17446	10.6623
65	52	76		7.70058	6.16046	9.00376
79	67	49		9.35917	7.93752	5.80505
94	51	61		11.1362	6.04199	7.2267
64	65	75		7.58211	7.70058	8.88529
69	79	49		8.17446	9.35917	5.80505
55	81	95		6.51588	9.59611	11.2547
51	40	68		6.04199	4.73882	8.05599
76	77	56		9.00376	9.12223	6.63435
62	54	56		7.34517	6.39741	6.63435
99	70	58		11.7286	8.29293	6.87129
78	78	63		9.2407	9.2407	7.46364
53	61	70		6.27894	7.2267	8.29293
81	60	72		9.59611	7.10823	8.52987
91	68	53		10.7808	8.05599	6.27894
98	57	74		11.6101	6.75282	8.76682
54	61	71		6.39741	7.2267	8.4114
72	49	50		8.52987	5.80505	5.92352
80	56	115		9.47764	6.63435	13.6241
154	97	74		18.2445	11.4916	8.76682
217	67	42		25.7081	7.93752	4.97576
88	82	81		10.4254	9.71458	9.59611
95	38	46		11.2547	4.50188	5.44964
88	52	65		10.4254	6.16046	7.70058
59	53	370		6.98976	6.27894	43.8341
41	83	235		4.85729	9.83305	27.8406
63	83	87		7.46364	9.83305	10.3069
70	74	76		8.29293	8.76682	9.00376
83	117	64		9.83305	13.861	7.58211
64	43	52		7.58211	5.09423	6.16046
73	59	70		8.64834	6.98976	8.29293
62	80	109		7.34517	9.47764	12.9133
68	39	104		8.05599	4.62035	12.3209
80	90	84		9.47764	10.6623	9.95152
67	50	51		7.93752	5.92352	6.04199
66	57	57		7.81905	6.75282	6.75282
66	91	86		7.81905	10.7808	10.1885
60	52	57		7.10823	6.16046	6.75282
95	83	66		11.2547	9.83305	7.81905
81	70	58		9.59611	8.29293	6.87129
64	48	87		7.58211	5.68658	10.3069
69	60	72		8.17446	7.10823	8.52987
62	59	63		7.34517	6.98976	7.46364
82	55	74		9.71458	6.51588	8.76682
77	41	39		9.12223	4.85729	4.62035
56	46	75		6.63435	5.44964	8.88529
51	58	53		6.04199	6.87129	6.27894
45	68	46		5.33117	8.05599	5.44964
64	67	86		7.58211	7.93752	10.1885
56	69	61		6.63435	8.17446	7.2267
72	77	73		8.52987	9.12223	8.64834
32	62	49		3.79106	7.34517	5.80505
62	54	61		7.34517	6.39741	7.2267
65	52	47		7.70058	6.16046	5.56811
43	69	66		5.09423	8.17446	7.81905
45	72	55		5.33117	8.52987	6.51588
39	71	53		4.62035	8.4114	6.27894
61	63	75		7.2267	7.46364	8.88529
74	59	48		8.76682	6.98976	5.68658
37	64	76		4.38341	7.58211	9.00376
98	67	59		11.6101	7.93752	6.98976
65	64	77		7.70058	7.58211	9.12223
50	61	76		5.92352	7.2267	9.00376
45	77	74		5.33117	9.12223	8.76682
54	41	75		6.39741	4.85729	8.88529
53	63	60		6.27894	7.46364	7.10823
37	119	66		4.38341	14.098	7.81905
46	89	54		5.44964	10.5439	6.39741
47	70	71		5.56811	8.29293	8.4114
76	63	110		9.00376	7.46364	13.0318
72	65	64		8.52987	7.70058	7.58211
52	64	46		6.16046	7.58211	5.44964
51	69	57		6.04199	8.17446	6.75282
41	75	66		4.85729	8.88529	7.81905
47	62	82		5.56811	7.34517	9.71458
45	76	58		5.33117	9.00376	6.87129
51	64	84		6.04199	7.58211	9.95152
37	73	102		4.38341	8.64834	12.084
45	53	50		5.33117	6.27894	5.92352
61	68	87		7.2267	8.05599	10.3069
57	64	127		6.75282	7.58211	15.0458
76	77	102		9.00376	9.12223	12.084
88	51	85		10.4254	6.04199	10.07
77	63	127		9.12223	7.46364	15.0458
61	51	128		7.2267	6.04199	15.1642
61	60	159		7.2267	7.10823	18.8368
90	55	72		10.6623	6.51588	8.52987
81	54	126		9.59611	6.39741	14.9273
88	64	68		10.4254	7.58211	8.05599
62	58	59		7.34517	6.87129	6.98976
55	58	42		6.51588	6.87129	4.97576
78	55	53		9.2407	6.51588	6.27894
77	80	48		9.12223	9.47764	5.68658
78	58	60		9.2407	6.87129	7.10823
93	44	47		11.0178	5.2127	5.56811
135	52	67		15.9935	6.16046	7.93752
71	52	45		8.4114	6.16046	5.33117
144	63	63		17.0597	7.46364	7.46364
90	65	32		10.6623	7.70058	3.79106
73	62	69		8.64834	7.34517	8.17446
71	81	43		8.4114	9.59611	5.09423
93	50	48		11.0178	5.92352	5.68658
96	54	69		11.3732	6.39741	8.17446
113		86		13.3872		10.1885
73		80		8.64834		9.47764
71		81		8.4114		9.59611
84		68		9.95152		8.05599
123		49		14.5719		5.80505
76		47		9.00376		5.56811
109		43		12.9133		5.09423
63		81		7.46364		9.59611
230		38		27.2482		4.50188
93		51		11.0178		6.04199
67		75		7.93752		8.88529
108		83		12.7948		9.83305
91		52		10.7808		6.16046
86		73		10.1885		8.64834
73		55		8.64834		6.51588
147		61		17.4152		7.2267
118		60		13.9795		7.10823
85		43		10.07		5.09423
111		73		13.1502		8.64834
88		38		10.4254		4.50188
97		44		11.4916		5.2127
70		62		8.29293		7.34517
101		55		11.9655		6.51588
85		56		10.07		6.63435
132		71		15.6381		8.4114
59		53		6.98976		6.27894
129		64		15.2827		7.58211
78		58		9.2407		6.87129
118		56		13.9795		6.63435
136		39		16.112		4.62035
93		64		11.0178		7.58211
54				6.39741
85				10.07
61				7.2267
141				16.7043
79				9.35917
70				8.29293
82				9.71458
624				73.9256
138				16.3489
253				29.973
73				8.64834
89				10.5439
72				8.52987
64				7.58211
117				13.861
87				10.3069
102				12.084
85				10.07
83				9.83305
69				8.17446
66				7.81905
94				11.1362
89				10.5439
75				8.88529
73				8.64834
74	62.8565	69.6415		8.76682	7.44664	8.25046	Average
	69.06				8.18157		Overall Average
	8.18157						Normalised
