# Supplementary material for: Structural basis for Mis18 complex assembly and its implications for centromere maintenance
Source: EMBO Rep. 2024 Jul 1;25(8):13. doi: 10.1038/s44319-024-00183-w (PMC11315898; doi:10.1038/s44319-024-00183-w)
Supplement: Supplementary file 6 — Source data Fig. 4 [file 44319_2024_183_MOESM6_ESM.zip]

Archive with 30 entries (26 files):
- Figure4/
- Figure4/.DS_Store
- __MACOSX/Figure4/._.DS_Store
- Figure4/4B/
- Figure4/4C/
- Figure4/4A/
- Figure4/4B/.DS_Store
- __MACOSX/Figure4/4B/._.DS_Store
- Figure4/4B/Colocalisation Beta.xlsx
- __MACOSX/Figure4/4B/._Colocalisation Beta.xlsx
- Figure4/4B/Colocalisation Alpha.xlsx
- __MACOSX/Figure4/4B/._Colocalisation Alpha.xlsx
- Figure4/4C/.DS_Store
- __MACOSX/Figure4/4C/._.DS_Store
- Figure4/4C/CENPA_SNAP.xlsx
- __MACOSX/Figure4/4C/._CENPA_SNAP.xlsx
- Figure4/4A/Mis18 Interaction SDS PAGE.tif
- __MACOSX/Figure4/4A/._Mis18 Interaction SDS PAGE.tif
- Figure4/4A/Inverted LICOR Western tubulin.tif
- __MACOSX/Figure4/4A/._Inverted LICOR Western tubulin.tif
- Figure4/4A/Inverted LICOR Western mCherry.tif
- __MACOSX/Figure4/4A/._Inverted LICOR Western mCherry.tif
- Figure4/4A/Labeled LICOR Western GFP.png
- __MACOSX/Figure4/4A/._Labeled LICOR Western GFP.png
- Figure4/4A/Labeled LICOR Western mCherry.png
- __MACOSX/Figure4/4A/._Labeled LICOR Western mCherry.png
- Figure4/4A/Inverted LICOR Western GFP.tif
- __MACOSX/Figure4/4A/._Inverted LICOR Western GFP.tif
- Figure4/4A/Labeled LICOR Western tubulin.png
- __MACOSX/Figure4/4A/._Labeled LICOR Western tubulin.png
