# Supplementary material for: Structural basis for Mis18 complex assembly and its implications for centromere maintenance
Source: EMBO Rep. 2024 Jul 1;25(8):13. doi: 10.1038/s44319-024-00183-w (PMC11315898; doi:10.1038/s44319-024-00183-w)
Supplement: Supplementary file 6 — Source data Fig. 4 [file 44319_2024_183_MOESM6_ESM.zip › Figure4/4B/Colocalisation Beta.xlsx]

## Sheet: Control siRNA WT
Original				Normalised
1	2	3		1	2	3	Replicates
16293	8879	1545		206.85	112.725	19.6148
13568	1567	1533		172.255	19.8941	19.4624
23135	4929	3541		293.714	62.5769	44.9553
43167	8827	1809		548.033	112.065	22.9664
7638	8776	1785		96.9694	111.417	22.6617
15090	1443	1652		191.577	18.3198	20.9732
11169	9564	305		141.798	121.421	3.87217
26792	15295	117		340.142	194.18	1.48539
10883	8727	181		138.167	110.795	2.29791
17101	10289	153		217.108	130.626	1.94243
37676	14920	215		478.321	189.419	2.72956
9720	8146	84		123.402	103.419	1.06643
20150	11577	151		255.817	146.978	1.91704
3116	8878	263		39.5596	112.712	3.33896
22263	11106	241		282.643	140.998	3.05965
27414	13259	292		348.039	168.332	3.70713
18843	10654	280		239.224	135.259	3.55478
4227	10585	200		53.6645	134.383	2.53913
16938	10012	181		215.039	127.109	2.29791
5778	12723	408		73.3555	161.527	5.17983
23452	9778	315		297.738	124.138	3.99913
27298	11426	574		346.566	145.06	7.2873
32408	8192	336		411.441	104.003	4.26574
41733	4455	324		529.828	56.5591	4.11339
2916	9498	362		37.0205	120.583	4.59583
24256	212	731		307.946	2.69148	9.28052
1434	9761	385		18.2056	123.922	4.88783
25730	8823	469		326.659	112.014	5.95426
22736	312	1175		288.648	3.96104	14.9174
8528	258	246		108.269	3.27548	3.12313
21277	10262	727		270.125	130.283	9.22974
2523	11077	743		32.0311	140.63	9.43287
31764	311	385		403.265	3.94835	4.88783
24664	2983	358		313.126	37.8711	4.54504
36979	15622	1131		469.472	198.331	14.3588
24295	14515	1450		308.441	184.277	18.4087
25015	10233	2055		317.582	129.915	26.0896
29109	5524	2615		369.558	70.1308	33.1991
17531	207	2057		222.567	2.628	26.115
33699	149	1413		427.831	1.89165	17.939
24437	12943	1384		310.244	164.32	17.5708
26810	11859	1504		340.37	150.558	19.0943
18536	5070	244		235.327	64.3669	3.09774
36095	217	1345		458.249	2.75496	17.0756
40140	209	1015		509.603	2.65339	12.8861
30566	13364	2406		388.055	169.665	30.5457
22339	11496	2258		283.608	145.949	28.6668
22292	141	2167		283.011	1.79009	27.5115
25012	17166	1409		317.544	217.934	17.8882
8621	10164	2415		109.449	129.039	30.66
16115	8118	1555		204.59	103.063	19.7417
36278	11426	410		460.573	145.06	5.20522
30928	164	1521		392.651	2.08209	19.3101
29671	8303	3093		376.693	105.412	39.2676
32225	11646	655		409.117	147.854	8.31565
29250	16851	2904		371.348	213.934	36.8682
26400	14764	4852		335.165	187.439	61.5993
10268	12346	3871		130.359	156.74	49.1449
1550	224	1883		19.6783	2.84383	23.9059
8127	9361	3161		103.178	118.844	40.131
6632	9179	69		84.1976	116.533	0.876
925	8488	367		11.7435	107.761	4.6593
1545	271	240		19.6148	3.44052	3.04696
1431	10789	499		18.1675	136.973	6.33513
2019	15203	182		25.6325	193.012	2.31061
630	11697	259		7.99826	148.501	3.28817
13731	172	218		174.324	2.18365	2.76765
2896	145	671		36.7666	1.84087	8.51878
571	11616	633		7.24922	147.473	8.03635
1985	14449	159		25.2009	183.439	2.01861
10223	355	289		129.788	4.50696	3.66904
763	10701	229		9.68678	135.856	2.9073
1359	17292	152		17.2534	219.533	1.92974
10422	12595	114		132.314	159.902	1.4473
12977	4448	254		164.751	56.4703	3.2247
1083	8365	560		13.7494	106.199	7.10956
3903	6511	451		49.5511	82.6614	5.72574
12306	14400	425		156.233	182.817	5.39565
753	11878	282		9.55982	150.799	3.58017
9823	5948	410		124.709	75.5137	5.20522
9540	275	303		121.117	3.4913	3.84678
9865	9484	597		125.243	120.406	7.5793
6064	16460	713		76.9864	208.97	9.052
10126	212	831		128.556	2.69148	10.5501
11211	15383	703		142.331	195.297	8.92504
13368	9718	1171		169.715	123.376	14.8666
8725	340	208		110.77	4.31652	2.6407
174	3584	237		2.20904	45.5012	3.00887
7860	14001	1014		99.7878	177.752	12.8734
8546	10949	801		108.497	139.005	10.1692
15847	6562	642		201.188	83.3089	8.15061
9434	15992	491		119.771	203.029	6.23356
8820	11653	862		111.976	147.942	10.9437
11443	16633	426		145.276	211.167	5.40835
12563	8920	633		159.495	113.245	8.03635
10111	16412	220		128.366	208.361	2.79304
9121	10261	1266		115.797	130.27	16.0727
10549	15992	1208		133.926	203.029	15.3363
9740	12054	1091		123.656	153.033	13.851
10381	10869	815		131.794	137.989	10.347
3679	16661	772		46.7073	211.522	9.80104
1726	7934	1285		21.9127	100.727	16.3139
3325	9473	1709		42.213	120.266	21.6969
4309	15922	1115		54.7056	202.14	14.1557
1988	14321	118		25.239	181.814	1.49809
2015	15434	731		25.5817	195.945	9.28052
3390	13068	312		43.0383	165.907	3.96104
975	139	1015		12.3783	1.7647	12.8861
650	9503	697		8.25217	120.647	8.84887
3046	14240	1367		38.671	180.786	17.355
7787	9900	1079		98.861	125.687	13.6986
5303	205	2176		67.325	2.60261	27.6257
3265	7511	648		41.4513	95.357	8.22678
3772	11097	1593		47.888	140.884	20.2242
2271	20345	486		28.8318	258.293	6.17009
2837	164	1277		36.0176	2.08209	16.2123
6539	7712	2526		83.0169	97.9089	32.0692
2510	174	4134		31.8661	2.20904	52.4838
458	10476	3417		5.81461	133	43.381
3625	181	3947		46.0217	2.29791	50.1097
5842	4402	3102		74.168	55.8863	39.3819
3573	226	22259		45.3616	2.86922	282.592
6191	9848	3124		78.5988	125.027	39.6612
3720	158	11533		47.2278	2.00591	146.419
2192	6430	20690		27.8289	81.633	262.673
880	170	21000		11.1722	2.15826	266.609
2138	124	12205		27.1433	1.57426	154.95
1330	11345	29875		16.8852	144.032	379.283
2925	183	11467		37.1348	2.3233	145.581
2389	6028	20483		30.3299	76.5294	260.045
562	9691	28350		7.13496	123.034	359.922
6032	13163	3001		76.5802	167.113	38.0996
4878	141	18592		61.9294	1.79009	236.038
3004	142	4516		38.1377	1.80278	57.3336
3019	154	26087		38.3282	1.95513	331.191
2238	209	1090		28.4129	2.65339	13.8383
4467	10300	21026		56.7115	130.765	266.939
2225	15365	13160		28.2478	195.069	167.075
4833	16892	26341		61.3581	214.455	334.416
7817	12003	29245		99.2419	152.386	371.284
2159	5842	21719		27.4099	74.168	275.737
2725	156	25336		34.5956	1.98052	321.657
6733	14911	2230		85.4798	189.305	28.3113
4719	152	29667		59.9108	1.92974	376.642
2832	184	36503		35.9541	2.336	463.429
6782	6402	928		86.1019	81.2776	11.7816
4593	128	23248		58.3111	1.62504	295.148
7632	8211	21240		96.8932	104.244	269.656
5199	13101	1248		66.0047	166.326	15.8442
3652	197	874		46.3645	2.50104	11.096
7821	31037	11814		99.2927	394.035	149.986
3917	23718	215		49.7289	301.115	2.72956
1879	22652	9694		23.8551	287.582	123.072
3359	22520	123		42.6447	285.906	1.56156
5492	25215	212		69.7245	320.121	2.69148
3647	11763	154		46.301	149.339	1.95513
2271	27452	408		28.8318	348.521	5.17983
1652	675	148		20.9732	8.56956	1.87896
3139	35369	10261		39.8516	449.032	130.27
4554	16692	132		57.816	211.916	1.67583
3522	23590	11307		44.7141	299.49	143.55
3725	28667	192		47.2913	363.946	2.43756
12367	25703	161		157.007	326.316	2.044
14263	16694	247		181.078	211.941	3.13583
10344	25100	7287		131.324	318.661	92.5132
20224	27426	233		256.757	348.191	2.95809
364	11792	151		4.62122	149.707	1.91704
295	23486	5009		3.74522	298.17	63.5925
13178	17249	7646		167.303	218.987	97.0709
257	9370	3353		3.26278	118.958	42.5685
178	20291	7222		2.25983	257.607	91.688
192	15965	7022		2.43756	202.686	89.1489
165	16085	3393		2.09478	204.21	43.0763
212	15792	5333		2.69148	200.49	67.7059
438	24503	1804		5.56069	311.082	22.903
207	24945	4327		2.628	316.693	54.9341
1728	14422	4117		21.9381	183.097	52.268
174	17363	11676		2.20904	220.435	148.234
214	2525	4931		2.71687	32.0565	62.6023
4166	17543	8169		52.8901	222.72	103.711
2124	13949	4216		26.9656	177.092	53.5249
3614	10793	3166		45.8821	137.024	40.1944
8624	15975	5351		109.487	202.813	67.9344
4418	2193	3763		56.0894	27.8416	47.7737
10338	4384	5596		131.248	55.6577	71.0449
1409	3256	5699		17.8882	41.337	72.3525
1736	187	6363		22.0396	2.37409	80.7824
26435	235	8775		335.61	2.98348	111.404
7900	3765	14486		100.296	47.7991	183.909
24184	2462	4421		307.032	31.2567	56.1275
3345	3448	10567		42.467	43.7746	134.155
25075	2802	5882		318.343	35.5732	74.6758
18925	4638	3087		240.265	58.8824	39.1915
833	4563	3690		10.5755	57.9303	46.8469
11093	4329	7396		140.833	54.9595	93.897
20799	754	9988		264.057	9.57252	126.804
25060	1777	10204		318.153	22.5602	129.546
7740	4152	4224		98.2643	52.7123	53.6264
432	4626	7931		5.48452	58.7301	100.689
14124	367	5450		179.313	4.6593	69.1913
343	4860	5943		4.35461	61.7009	75.4502
21299	4441	6479		270.405	56.3814	82.2551
30207	6022	4964		383.498	76.4532	63.0212
11750	9975	4070		149.174	126.639	51.6713
23388	7186	2539		296.926	91.2309	32.2343
26741	1951	7384		339.494	24.7692	93.7447
169	3847	485		2.14556	48.8402	6.15739
229	2961	26482		2.9073	37.5918	336.206
4468	3570	26311		56.7242	45.3235	334.035
12975	3666	18917		164.726	46.5423	240.164
14731	5315	26970		187.02	67.4774	342.402
11929	4497	35180		151.446	57.0923	446.633
207	1125	4564		2.628	14.2826	57.9429
21455	6472	36469		272.385	82.1662	462.998
18803	945	28941		238.716	11.9974	367.425
14177	151	23691		179.986	1.91704	300.773
14229	3079	22105		180.646	39.0899	280.637
192	338	35630		2.43756	4.29113	452.346
11140	270	25101		141.43	3.42783	318.674
15739	215	30434		199.817	2.72956	386.379
13965	595	18306		177.295	7.55391	232.407
216	11858	38251		2.74226	150.545	485.621
405	15811	30344		5.14174	200.731	385.237
2372	20983	23956		30.1141	266.393	304.137
797	15170	24885		10.1184	192.593	315.931
262	16848	14026		3.32626	213.896	178.069
162	23442	42936		2.0567	297.611	545.1
4592	14732	31029		58.2984	187.032	393.933
4536	12154	26121		57.5875	154.303	331.623
2903	22325	29727		36.8555	283.43	377.404
2710	3781	34332		34.4052	48.0023	435.867
6106	16503	43535		77.5196	209.516	552.705
2267	11585	29675		28.781	147.079	376.743
1511	15937	27887		19.1831	202.331	354.044
2701	24140	30069		34.291	306.473	381.746
4832	17665	46767		61.3454	224.269	593.737
177	20965	20349		2.24713	266.164	258.344
144	23419	17523		1.82817	297.319	222.466
234	16352	26291		2.97078	207.599	333.781
485	11073	28383		6.15739	140.579	360.341
160	17667	30746		2.0313	224.294	390.34
163	20650	22637		2.06939	262.165	287.391
241	8615	17731		3.05965	109.373	225.107
229	11713	40219		2.9073	148.704	510.606
335	12683	43080		4.25304	161.019	546.929
407	15175	26339		5.16713	192.656	334.391
230	391	31004		2.92	4.964	393.616
29407	131	37209		373.341	1.66313	472.392
26229	167	5425		332.994	2.12017	68.8739
13677	28363	28238		173.638	360.087	358.5
18289	27456	677		232.191	348.572	8.59496
26246	30007	544		333.21	380.958	6.90643
28580	16315	399		362.842	207.13	5.06556
26796	28072	273		340.193	356.392	3.46591
23163	18566	268		294.069	235.707	3.40243
2789	13309	297		35.4082	168.966	3.77061
5422	25838	158		68.8358	328.03	2.00591
17237	9611	328		218.835	122.018	4.16417
16114	7355	812		204.578	93.3765	10.3089
18024	2179	184		228.826	27.6638	2.336
11732	22245	166		148.945	282.415	2.10748
15353	15043	238		194.916	190.981	3.02156
21167	31697	985		268.729	402.414	12.5052
17008	21781	417		215.928	276.524	5.29409
15695	13345	173		199.258	169.423	2.19635
1029	22442	8495		13.0638	284.916	107.85
158	26835	24381		2.00591	340.688	309.533
344	23514	22012		4.3673	298.526	279.457
338	10571	1297		4.29113	134.206	16.4663
206	28253	8493		2.6153	358.69	107.824
301	7769	14486		3.82139	98.6325	183.909
502	21594	16032		6.37322	274.15	203.537
508	20170	12906		6.44939	256.071	163.85
161	37072	26265		2.044	470.653	333.451
415	25882	20827		5.26869	328.589	264.412
215	13087	17315		2.72956	166.148	219.825
386	20326	7748		4.90052	258.052	98.3659
173	245	26410		2.19635	3.11043	335.292
274	10701	13393		3.47861	135.856	170.033
171	38274	21784		2.17096	485.913	276.562
387	5964	10315		4.91322	75.7169	130.956
435	4380	500		5.52261	55.6069	6.34783
275	2240	2913		3.4913	28.4383	36.9824
173	10472	1904		2.19635	132.949	24.1725
232	5332	293		2.94539	67.6932	3.71983
194	1069	9401		2.46296	13.5717	119.352
216	19852	431		2.74226	252.034	5.47183
428	2162	10782		5.43374	27.448	136.885
335	1159	7475		4.25304	14.7143	94.9
220	12197	25128		2.79304	154.849	319.016
288	1012	11041		3.65635	12.848	140.173
640	799	1463		8.12522	10.1438	18.5737
266	5228	11879		3.37704	66.3729	150.812
226	1684	2186		2.86922	21.3795	27.7527
211	6009	1445		2.67878	76.2882	18.3452
666	8113	17520		8.4553	103	222.428
195	781	2304		2.47565	9.9153	29.2508
350	1766	14142		4.44348	22.4205	179.542
259	12932	14593		3.28817	164.18	185.268
223	251	1974		2.83113	3.18661	25.0612
211	353	475		2.67878	4.48156	6.03043
222	491	433		2.81843	6.23356	5.49722
185	141	23021		2.3487	1.79009	292.267
327	193	9190		4.15148	2.45026	116.673
315	265	5687		3.99913	3.36435	72.2002
197	264	9591		2.50104	3.35165	121.764
136	328	4238		1.72661	4.16417	53.8042
210	440	14849		2.66609	5.58609	188.518
142	189	711		1.80278	2.39948	9.02661
146	275	11955		1.85356	3.4913	151.776
234	244	13063		2.97078	3.09774	165.843
262	391	12921		3.32626	4.964	164.04
222	516	4380		2.81843	6.55096	55.6069
143	171	8120		1.81548	2.17096	103.089
187	330	8110		2.37409	4.18956	102.962
228	258	208		2.89461	3.27548	2.6407
264	616	1738		3.35165	7.82052	22.065
234	190	11189		2.97078	2.41217	142.052
195	172	928		2.47565	2.18365	11.7816
278	183	1766		3.52939	2.3233	22.4205
411	195	7416		5.21791	2.47565	94.1509
192	204	854		2.43756	2.58991	10.8421
143	145	103		1.81548	1.84087	1.30765
208	115	442		2.6407	1.46	5.61148
213	186	627		2.70417	2.36139	7.96017
160	338	411		2.0313	4.29113	5.21791
236	737	649		2.99617	9.35669	8.23948
180	143	454		2.28522	1.81548	5.76383
113	324	551		1.43461	4.11339	6.9953
162	153	121		2.0567	1.94243	1.53617
163	190	468		2.06939	2.41217	5.94156
127	11649	477		1.61235	147.892	6.05583
169	811	508		2.14556	10.2962	6.44939
198	7143	138		2.51374	90.685	1.752
256	8797	480		3.25009	111.684	6.09391
147	1259	529		1.86626	15.9838	6.716
177	1424			2.24713	18.0786
146	986			1.85356	12.5179
235	12508			2.98348	158.797
739	8569			9.38209	108.789
319	1753			4.04991	22.2555
172	12505			2.18365	158.759
11327	232			143.804	2.94539
1150	150			14.6	1.90435
1247	199			15.8315	2.52643
7419	292			94.189	3.70713
7130	179			90.52	2.27252
1499	172			19.0308	2.18365
7335	151			93.1226	1.91704
6220	214			78.9669	2.71687
12160	139			154.379	1.7647
1062	256			13.4828	3.25009
10613	405			134.739	5.14174
1195	283			15.1713	3.59287
4753	249			60.3424	3.16122
1766	152			22.4205	1.92974
213	9349			2.70417	118.692
104	9039			1.32035	114.756
128	11299			1.62504	143.448
163	6744			2.06939	85.6195
384	637			4.87513	8.08713
132	9922			1.67583	125.966
183	10965			2.3233	139.208
170	9944			2.15826	126.246
386	9022			4.90052	114.54
187	3487			2.37409	44.2697
124	11502			1.57426	146.025
290	9596			3.68174	121.827
436	6739			5.5353	85.556
411	13169			5.21791	167.189
802	1956			10.1819	24.8327
305	1689			3.87217	21.443
513	1626			6.51287	20.6431
663	1459			8.41722	18.523
636	2590			8.07443	32.8817
504	2916			6.39861	37.0205
395	3752			5.01478	47.6341
401	2434			5.09096	30.9012
438	2162			5.56069	27.448
486	2155			6.17009	27.3591
120	1512			1.52348	19.1958
	2053				26.0642
	2544				32.2977
	1390				17.647
	329				4.17687
	2885				36.627
	1063				13.4955
	1702				21.608
	2177				27.6384
	1563				19.8433
	2062				26.1784
	1290				16.3774
	2984				37.8838
	2567				32.5897
	2307				29.2889
	2612				33.161
	2116				26.864
	2255				28.6287
	3046				38.671
	2476				31.4344
	3102				39.3819
	317				4.02452
	3587				45.5393
	3034				38.5186
	1899				24.109
	2316				29.4031
	2256				28.6414
	5726				72.6953
	245				3.11043
	2253				28.6033
	255				3.23739
	1849				23.4743
	2103				26.699
	2128				27.0163
7455.72	8224.46	7925.61		94.6553	104.415	100.621	Average
	7876.71				100		Overall Average
	100						Normalised

## Sheet: Mis18b siRNA WT
Orginal				Normalised
1	2	3		1	2	3	Replicates
3090	25717	1314		39.2296	326.494	16.6821
202	14243	5130		2.56452	180.824	65.1287
184	11060	2577		2.336	140.414	32.7167
198	1669	3478		2.51374	21.189	44.1555
233	762	2599		2.95809	9.67409	32.996
168	17145	2257		2.13287	217.667	28.6541
241	18523	4561		3.05965	235.162	57.9049
276	701	1265		3.504	8.89965	16.06
208	14818	860		2.6407	188.124	10.9183
184	18751	7267		2.336	238.056	92.2593
194	25706	2562		2.46296	326.354	32.5263
259	25872	3130		3.28817	328.462	39.7374
516	383	1927		6.55096	4.86243	24.4645
236	19356	2833		2.99617	245.737	35.9668
165	17503	1872		2.09478	222.212	23.7663
120	14877	2579		1.52348	188.873	32.7421
410	482	5011		5.20522	6.1193	63.6179
106	22323	1018		1.34574	283.405	12.9242
443	10132	1226		5.62417	128.632	15.5649
354	24606	2598		4.49426	312.389	32.9833
243	13423	3978		3.08504	170.414	50.5033
116	1453	5236		1.4727	18.4468	66.4744
225	23916	2204		2.85652	303.629	27.9812
215	13525	3395		2.72956	171.709	43.1017
362	13149	1000		4.59583	166.935	12.6957
482	13778	2099		6.1193	174.921	26.6482
2771	6831	4018		35.1796	86.724	51.0111
572	8356	1780		7.26191	106.085	22.5983
214	10543	4265		2.71687	133.85	54.1469
269	4396	3820		3.41513	55.8101	48.4974
234	11404	3842		2.97078	144.781	48.7767
264	7447	672		3.35165	94.5445	8.53148
175	7843	4627		2.22174	99.572	58.7428
251	20006	1833		3.18661	253.989	23.2711
180	11521	579		2.28522	146.267	7.35078
283	13326	4075		3.59287	169.182	51.7348
244	6004	4038		3.09774	76.2247	51.265
192	7648	4858		2.43756	97.0963	61.6755
1572	7597	1037		19.9576	96.4489	13.1654
1042	1426	3376		13.2289	18.104	42.8605
157	4387	3449		1.99322	55.6958	43.7873
176	12604	1595		2.23443	160.016	20.2496
196	12738	2419		2.48835	161.717	30.7108
215	13453	961		2.72956	170.795	12.2005
806	13016	5543		10.2327	165.247	70.372
239	13024	2940		3.03426	165.348	37.3252
193	9387	5238		2.45026	119.174	66.4998
241	8390	1888		3.05965	106.517	23.9694
207	13534	4124		2.628	171.823	52.3569
301	11554	3274		3.82139	146.686	41.5656
135	12583	3299		1.71391	159.749	41.883
216	11524	4557		2.74226	146.305	57.8541
249	16955	4726		3.16122	215.255	59.9996
248	9407	4190		3.14852	119.428	53.1948
188	7141	4682		2.38678	90.6596	59.441
164	10106	11196		2.08209	128.302	142.141
305	5885	7317		3.87217	74.7139	92.8941
125	11275	9516		1.58696	143.143	120.812
150	15829	6034		1.90435	200.959	76.6056
119	13046	6062		1.51078	165.627	76.961
3538	11077	10475		44.9172	140.63	132.987
1004	6013	7114		12.7464	76.3389	90.3169
3674	13411	2725		46.6438	170.261	34.5956
2002	9787	7726		25.4167	124.252	98.0866
2909	1083	3130		36.9316	13.7494	39.7374
2525	2693	181		32.0565	34.1894	2.29791
5273	5159	6038		66.9442	65.4969	76.6563
1309	12561	9881		16.6186	159.47	125.446
2135	7244	184		27.1052	91.9673	2.336
2622	12787	5022		33.288	162.339	63.7576
1806	10276	3171		22.9283	130.461	40.2579
3615	9479	12492		45.8948	120.342	158.594
6679	11143	12730		84.7942	141.468	161.616
3418	14669	12035		43.3937	186.232	152.792
1584	12450	9240		20.1099	158.061	117.308
6920	13529	10360		87.8539	171.759	131.527
9648	15319	3003		122.488	194.485	38.125
8649	8939	2698		109.805	113.486	34.2529
5172	7678	5391		65.6619	97.4772	68.4423
3072	17709	5429		39.001	224.827	68.9247
9128	12668	4668		115.886	160.828	59.2633
11558	9903	3930		146.736	125.725	49.8939
4219	18055	2123		53.5629	229.22	26.9529
8903	1793	4712		113.029	22.7633	59.8219
10775	5771	4128		136.796	73.2666	52.4076
5313	9562	7618		67.452	121.396	96.7155
1631	11909	4931		20.7066	151.192	62.6023
12519	14967	3818		158.937	190.016	48.472
7928	16667	5612		100.651	211.598	71.248
4651	11395	2663		59.0475	144.667	33.8085
6667	8169	6121		84.6419	103.711	77.7101
6851	12479	6221		86.9779	158.429	78.9796
3842	7739	1853		48.7767	98.2516	23.525
5355	211	4663		67.9852	2.67878	59.1998
8477	6668	2867		107.621	84.6546	36.3984
9579	12614	364		121.612	160.143	4.62122
6219	5281	5009		78.9542	67.0457	63.5925
11092	12376	7646		140.82	157.121	97.0709
4584	7960	3353		58.1969	101.057	42.5685
4249	11729	7222		53.9438	148.907	91.688
6870	111	7022		87.2191	1.40922	89.1489
8296	184	3393		105.323	2.336	43.0763
8052	153	5333		102.225	1.94243	67.7059
7352	13913	1804		93.3384	176.635	22.903
5324	6699	4327		67.5916	85.0482	54.9341
7170	5452	4117		91.0278	69.2167	52.268
6874	4917	11676		87.2699	62.4245	148.234
7219	3661	4931		91.6499	46.4788	62.6023
7996	4567	8169		101.514	57.981	103.711
6422	5668	4216		81.5315	71.9589	53.5249
11102	3555	3614		140.947	45.133	45.8821
6524	6675	8624		82.8264	84.7435	109.487
13328	5293	3763		169.208	67.1981	47.7737
7277	4876	5596		92.3862	61.904	71.0449
4460	3483	5699		56.6226	44.2189	72.3525
8583	7089	6363		108.967	89.9995	80.7824
1444	683	8775		18.3325	8.67113	111.404
1691	19249	14486		21.4683	244.379	183.909
969	27824	4421		12.3021	353.244	56.1275
852	12596	10567		10.8167	159.914	134.155
1504	26040	5882		19.0943	330.595	74.6758
204	23160	3087		2.58991	294.031	39.1915
1225	4311	3690		15.5522	54.7309	46.8469
662	3815	7396		8.40452	48.4339	93.897
600	8667	9988		7.61739	110.033	126.804
253	23831	10204		3.212	302.55	129.546
551	13363	4224		6.9953	169.652	53.6264
766	23844	7931		9.72487	302.715	100.689
774	15847	5450		9.82643	201.188	69.1913
245	12318	5943		3.11043	156.385	75.4502
217	15423	6479		2.75496	195.805	82.2551
285	21772	4964		3.61826	276.41	63.0212
858	18728	4070		10.8929	237.764	51.6713
235	13563	2539		2.98348	172.191	32.2343
375	15687	7384		4.76087	199.157	93.7447
264	885	485		3.35165	11.2357	6.15739
424	20828	1414		5.38296	264.425	17.9516
367	5582	500		4.6593	70.8671	6.34783
338	26407	3175		4.29113	335.254	40.3087
380	12222	6100		4.82435	155.166	77.4435
309	10589	844		3.92296	134.434	10.7151
307	17347	957		3.89756	220.231	12.1497
249	22060	3762		3.16122	280.066	47.761
226	12519	2676		2.86922	158.937	33.9736
507	16761	768		6.43669	212.792	9.75026
250	361	3205		3.17391	4.58313	40.6896
313	16687	4885		3.97374	211.852	62.0183
223	13200	3361		2.83113	167.583	42.6701
274	14089	10280		3.47861	178.869	130.511
184	17783	2639		2.336	225.767	33.5038
302	19900	2059		3.83409	252.643	26.1403
164	23033	6818		2.08209	292.419	86.5589
283	18666	3380		3.59287	236.977	42.9113
177	18230	295		2.24713	231.442	3.74522
363	6534	374		4.60852	82.9534	4.74817
300	18241	880		3.8087	231.581	11.1722
1245	12087	274		15.8061	153.452	3.47861
266	14879	640		3.37704	188.899	8.12522
533	10121	384		6.76678	128.493	4.87513
384	18413	755		4.87513	233.765	9.58522
1331	496	9795		16.8979	6.29704	124.354
397	403	11057		5.04017	5.11635	140.376
391	475	26626		4.964	6.03043	338.034
1321	438	16189		16.771	5.56069	205.53
395	417	5692		5.01478	5.29409	72.2636
546	467	18498		6.93183	5.92887	234.844
1064	451	19542		13.5082	5.72574	248.098
426	476	24797		5.40835	6.04313	314.814
268	470	8270		3.40243	5.96696	104.993
1311	802	11783		16.644	10.1819	149.593
836	586	6555		10.6136	7.43965	83.22
280	792	15992		3.55478	10.055	203.029
1088	1925	7657		13.8129	24.4391	97.2106
555	1624	13372		7.04609	20.6177	169.766
346	1110	10046		4.39269	14.0922	127.541
272	538	20851		3.45322	6.83026	264.717
715	318	15741		9.07739	4.03722	199.842
364	372	18019		4.62122	4.72278	228.763
292	495	14908		3.70713	6.28435	189.267
520	371	15005		6.60174	4.71009	190.498
560	382	10700		7.10956	4.84974	135.843
708	399	16802		8.98852	5.06556	213.312
532	370	22428		6.75409	4.69739	284.738
867	595	20153		11.0071	7.55391	255.855
864	443	17944		10.969	5.62417	227.811
438	1210	21494		5.56069	15.3617	272.88
733	481	9681		9.30591	6.10661	122.907
448	337	8953		5.68765	4.27843	113.664
475	380	16014		6.03043	4.82435	203.308
350	306	26090		4.44348	3.88487	331.23
739	502	20056		9.38209	6.37322	254.624
552	336	8190		7.008	4.26574	103.977
598	262	22519		7.592	3.32626	285.893
495	508	10059		6.28435	6.44939	127.706
15676	447	7526		199.017	5.67496	95.5475
16281	324	454		206.698	4.11339	5.76383
15160	310	519		192.466	3.93565	6.58904
7746	383	1176		98.3405	4.86243	14.9301
21655	273	1502		274.924	3.46591	19.0689
13555	224	627		172.09	2.84383	7.96017
13416	256	1937		170.325	3.25009	24.5915
16594	284	1888		210.672	3.60556	23.9694
19788	227	1225		251.222	2.88191	15.5522
18279	281	1109		232.064	3.56748	14.0795
17273	1376	496		219.292	17.4692	6.29704
18730	495	1293		237.79	6.28435	16.4155
22424	1197	3301		284.687	15.1967	41.9083
7404	695	510		93.9986	8.82348	6.47478
522	15171	277		6.62713	192.606	3.5167
128	14946	348		1.62504	189.749	4.41809
328	16020	1728		4.16417	203.384	21.9381
76	14039	2006		0.964869	178.234	25.4675
262	5788	1713		3.32626	73.4824	21.7476
487	16878	2022		6.18278	214.277	25.6706
186	13412	770		2.36139	170.274	9.77565
172	14253	1310		2.18365	180.951	16.6313
217	8281	927		2.75496	105.133	11.7689
128	25958	10268		1.62504	329.554	130.359
308	21058	1550		3.91026	267.345	19.6783
767	18875	8127		9.73756	239.63	103.178
282	15029	6632		3.58017	190.803	84.1976
511	24077	925		6.48748	305.673	11.7435
262	15778	1545		3.32626	200.312	19.6148
229	12727	1431		2.9073	161.578	18.1675
978	12206	2019		12.4163	154.963	25.6325
227	18882	630		2.88191	239.719	7.99826
135	23484	13731		1.71391	298.145	174.324
16025	253	2896		203.448	3.212	36.7666
13502	1025	571		171.417	13.013	7.24922
13395	89	1985		170.058	1.12991	25.2009
15035	454	10223		190.879	5.76383	129.788
18045	571	763		229.093	7.24922	9.68678
622	515	1359		7.89669	6.53826	17.2534
15285	270	10422		194.053	3.42783	132.314
12154	1018	12977		154.303	12.9242	164.751
19762	451	1083		250.891	5.72574	13.7494
176	805	3903		2.23443	10.22	49.5511
6542	216	12306		83.0549	2.74226	156.233
19859	202	753		252.123	2.56452	9.55982
8244	525	9823		104.663	6.66522	124.709
21593	231	9540		274.137	2.9327	121.117
19768	179	9865		250.968	2.27252	125.243
22212	460	6064		281.996	5.84	76.9864
558	214	10126		7.08417	2.71687	128.556
6131	207	11211		77.837	2.628	142.331
15922	465	13368		202.14	5.90348	169.715
18274	315	8725		232	3.99913	110.77
14205	798	174		180.342	10.1311	2.20904
13892	296	7860		176.368	3.75791	99.7878
19603	386	8546		248.873	4.90052	108.497
24298	348	15847		308.479	4.41809	201.188
13981	344	9434		177.498	4.3673	119.771
19081	138	8820		242.246	1.752	111.976
13317	160	11443		169.068	2.0313	145.276
25071	113	12563		318.293	1.43461	159.495
7378	161	10111		93.6685	2.044	128.366
17505	314	9121		222.237	3.98643	115.797
28328	505	10549		359.642	6.4113	133.926
17779	601	9740		225.716	7.63009	123.656
19327	1356	10381		245.369	17.2153	131.794
21732	942	177		275.902	11.9593	2.24713
19652	692	189		249.495	8.78539	2.39948
13835	1004	268		175.644	12.7464	3.40243
14748	1140	190		187.235	14.473	2.41217
21984	614	192		279.101	7.79513	2.43756
15978	1228	404		202.851	15.5903	5.12904
20963	235	2293		266.139	2.98348	29.1111
20885	1042	875		265.149	13.2289	11.1087
10243	1219	2226		130.042	15.476	28.2605
22165	425	3728		281.399	5.39565	47.3294
9969	152	2474		126.563	1.92974	31.409
23228	968	2974		294.895	12.2894	37.7569
17863	1992	2932		226.782	25.2897	37.2236
15543	1275	1277		197.328	16.187	16.2123
4583	1216	2363		58.1842	15.4379	29.9998
5722	778	2303		72.6445	9.87722	29.2381
16362	2258	19249		207.726	28.6668	244.379
14501	3925	27824		184.1	49.8304	353.244
14551	594	12596		184.734	7.54122	159.914
12782	2335	26040		162.276	29.6443	330.595
17262	91	23160		219.152	1.1553	294.031
8742	954	4311		110.985	12.1117	54.7309
9179	1214	3815		116.533	15.4125	48.4339
13808	1187	8667		175.302	15.0697	110.033
16112	265	23831		204.552	3.36435	302.55
10891	801	13363		138.268	10.1692	169.652
203	846	23844		2.57722	10.7405	302.715
486	1496	15847		6.17009	18.9927	201.188
1263	719	12318		16.0346	9.12817	156.385
877	1836	15423		11.1341	23.3092	195.805
146	65	21772		1.85356	0.825217	276.41
745	67	18728		9.45826	0.850609	237.764
312	57	13563		3.96104	0.723652	172.191
550	80	15687		6.98261	1.01565	199.157
511	2206	885		6.48748	28.0066	11.2357
951	3163	20828		12.0736	40.1563	264.425
406	1180	5582		5.15443	14.9809	70.8671
16189	2432	26407		205.53	30.8758	335.254
5692	1341	12222		72.2636	17.0249	155.166
18498	3599	10589		234.844	45.6916	134.434
19542	1842	17347		248.098	23.3854	220.231
24797	3197	22060		314.814	40.588	280.066
8270	2168	12519		104.993	27.5242	158.937
11783	18666	16761		149.593	236.977	212.792
6555	18230	361		83.22	231.442	4.58313
15992	6534	16687		203.029	82.9534	211.852
7657	18241	13200		97.2106	231.581	167.583
13372	12087	14089		169.766	153.452	178.869
10046	14879	17783		127.541	188.899	225.767
20851	10121	19900		264.717	128.493	252.643
15741	18413	23033		199.842	233.765	292.419
18019	9795			228.763	124.354
14908	11057			189.267	140.376
15005	26626			190.498	338.034
10700				135.843
16802				213.312
22428				284.738
20153				255.855
17944				227.811
21494				272.88
9681				122.907
8953				113.664
16014				203.308
26090				331.23
20056				254.624
8190				103.977
22519				285.893
588				7.46504
735				9.3313
462				5.86539
380				4.82435
579				7.35078
746				9.47096
427				5.42104
781				9.9153
614				7.79513
449				5.70035
1363				17.3042
5939.46	7726.33	6900.64		75.4053	98.0908	87.6081	Average
	6832.51				86.7431		Overall Average
	86.7431						Normalised

## Sheet: Mis18b siRNA L199D I203D
Orginal				Normalised
1	2	3		1	2	3	Replicates
127	186	184		1.61235	2.36139	2.336
168	228	314		2.13287	2.89461	3.98643
164	151	138		2.08209	1.91704	1.752
369	203	144		4.68469	2.57722	1.82817
181	182	141		2.29791	2.31061	1.79009
184	174	116		2.336	2.20904	1.4727
136	107	209		1.72661	1.35843	2.65339
204	174	180		2.58991	2.20904	2.28522
209	204	301		2.65339	2.58991	3.82139
193	198	213		2.45026	2.51374	2.70417
155	225	254		1.96783	2.85652	3.2247
148	302	175		1.87896	3.83409	2.22174
150	285	132		1.90435	3.61826	1.67583
176	148	241		2.23443	1.87896	3.05965
223	195	158		2.83113	2.47565	2.00591
256	315	178		3.25009	3.99913	2.25983
270	369	230		3.42783	4.68469	2.92
169	188	271		2.14556	2.38678	3.44052
167	239	190		2.12017	3.03426	2.41217
380	233	323		4.82435	2.95809	4.1007
197	168	290		2.50104	2.13287	3.68174
173	159	225		2.19635	2.01861	2.85652
217	170	192		2.75496	2.15826	2.43756
230	264	234		2.92	3.35165	2.97078
174	199	191		2.20904	2.52643	2.42487
150	140	158		1.90435	1.77739	2.00591
131	159	174		1.66313	2.01861	2.20904
160	147	307		2.0313	1.86626	3.89756
240	217	107		3.04696	2.75496	1.35843
152	192	168		1.92974	2.43756	2.13287
138	175	174		1.752	2.22174	2.20904
180	172	228		2.28522	2.18365	2.89461
158	197	180		2.00591	2.50104	2.28522
127	177	161		1.61235	2.24713	2.044
187	174	477		2.37409	2.20904	6.05583
164	957	261		2.08209	12.1497	3.31356
195	278	163		2.47565	3.52939	2.06939
120	236	303		1.52348	2.99617	3.84678
178	193	190		2.25983	2.45026	2.41217
272	220	227		3.45322	2.79304	2.88191
277	146	196		3.5167	1.85356	2.48835
265	167	275		3.36435	2.12017	3.4913
237	317	201		3.00887	4.02452	2.55183
194	182	506		2.46296	2.31061	6.424
178	148	155		2.25983	1.87896	1.96783
213	160	173		2.70417	2.0313	2.19635
150	553	261		1.90435	7.02069	3.31356
205	140	160		2.60261	1.77739	2.0313
180	154	179		2.28522	1.95513	2.27252
212	250	180		2.69148	3.17391	2.28522
237	223	255		3.00887	2.83113	3.23739
189	222	209		2.39948	2.81843	2.65339
142	243	179		1.80278	3.08504	2.27252
181	230	119		2.29791	2.92	1.51078
224	202	131		2.84383	2.56452	1.66313
220	156	289		2.79304	1.98052	3.66904
455	320	119		5.77652	4.06261	1.51078
411	170	230		5.21791	2.15826	2.92
245	152	164		3.11043	1.92974	2.08209
242	532	191		3.07235	6.75409	2.42487
293	164	155		3.71983	2.08209	1.96783
190	194	222		2.41217	2.46296	2.81843
244	199	164		3.09774	2.52643	2.08209
195	184	185		2.47565	2.336	2.3487
204	159	119		2.58991	2.01861	1.51078
274	259	255		3.47861	3.28817	3.23739
229	151	331		2.9073	1.91704	4.20226
188	176	307		2.38678	2.23443	3.89756
242	146	247		3.07235	1.85356	3.13583
158	148	390		2.00591	1.87896	4.9513
197	194	157		2.50104	2.46296	1.99322
146	243	164		1.85356	3.08504	2.08209
277	230	268		3.5167	2.92	3.40243
219	200	166		2.78035	2.53913	2.10748
181	526	412		2.29791	6.67791	5.23061
178	599	517		2.25983	7.60469	6.56365
204	259	234		2.58991	3.28817	2.97078
225	127	221		2.85652	1.61235	2.80574
232	149	136		2.94539	1.89165	1.72661
187	143	180		2.37409	1.81548	2.28522
245	547	117		3.11043	6.94452	1.48539
379	160	168		4.81165	2.0313	2.13287
249	202	188		3.16122	2.56452	2.38678
219	326	141		2.78035	4.13878	1.79009
211	928	507		2.67878	11.7816	6.43669
197	238	274		2.50104	3.02156	3.47861
278	327	436		3.52939	4.15148	5.5353
187	198	844		2.37409	2.51374	10.7151
257	204	274		3.26278	2.58991	3.47861
207	219	203		2.628	2.78035	2.57722
201	179	162		2.55183	2.27252	2.0567
177	221	287		2.24713	2.80574	3.64365
280	258	160		3.55478	3.27548	2.0313
184	243	236		2.336	3.08504	2.99617
198	266	320		2.51374	3.37704	4.06261
212	166	217		2.69148	2.10748	2.75496
201	166	132		2.55183	2.10748	1.67583
210	302	219		2.66609	3.83409	2.78035
263	226	134		3.33896	2.86922	1.70122
315	180	175		3.99913	2.28522	2.22174
316	141	218		4.01183	1.79009	2.76765
262	104	324		3.32626	1.32035	4.11339
159	156	305		2.01861	1.98052	3.87217
251	127	223		3.18661	1.61235	2.83113
326	205	277		4.13878	2.60261	3.5167
359	188	161		4.55774	2.38678	2.044
249	190	235		3.16122	2.41217	2.98348
459	172	136		5.8273	2.18365	1.72661
535	121	260		6.79217	1.53617	3.30087
209	171	346		2.65339	2.17096	4.39269
307	199	197		3.89756	2.52643	2.50104
189	175	177		2.39948	2.22174	2.24713
140	304	217		1.77739	3.85948	2.75496
253	256	185		3.212	3.25009	2.3487
234	203	111		2.97078	2.57722	1.40922
237	115	952		3.00887	1.46	12.0863
223	198	175		2.83113	2.51374	2.22174
146	257	290		1.85356	3.26278	3.68174
225	195	134		2.85652	2.47565	1.70122
162	263	280		2.0567	3.33896	3.55478
195	197	179		2.47565	2.50104	2.27252
166	237	148		2.10748	3.00887	1.87896
163	274	218		2.06939	3.47861	2.76765
193	240	169		2.45026	3.04696	2.14556
184	172	223		2.336	2.18365	2.83113
188	129	188		2.38678	1.63774	2.38678
156	228	169		1.98052	2.89461	2.14556
172	681	95		2.18365	8.64574	1.20609
237	192	144		3.00887	2.43756	1.82817
247	218	215		3.13583	2.76765	2.72956
138	401	217		1.752	5.09096	2.75496
168	305	175		2.13287	3.87217	2.22174
174	205	162		2.20904	2.60261	2.0567
176	208	190		2.23443	2.6407	2.41217
210	378	148		2.66609	4.79896	1.87896
155	251	136		1.96783	3.18661	1.72661
151	148	427		1.91704	1.87896	5.42104
249	236	359		3.16122	2.99617	4.55774
132	263	199		1.67583	3.33896	2.52643
161	223	204		2.044	2.83113	2.58991
202	217	282		2.56452	2.75496	3.58017
147	239	175		1.86626	3.03426	2.22174
213	786	202		2.70417	9.97878	2.56452
250	461	179		3.17391	5.85269	2.27252
443	218	182		5.62417	2.76765	2.31061
190	245	573		2.41217	3.11043	7.27461
135	206	469		1.71391	2.6153	5.95426
134	219	184		1.70122	2.78035	2.336
299	217	604		3.796	2.75496	7.66817
158	391	136		2.00591	4.964	1.72661
149	256	199		1.89165	3.25009	2.52643
278	387	179		3.52939	4.91322	2.27252
360	287	128		4.57043	3.64365	1.62504
231	278	264		2.9327	3.52939	3.35165
603	282	414		7.65548	3.58017	5.256
173	508	254		2.19635	6.44939	3.2247
179	338	273		2.27252	4.29113	3.46591
232	144	411		2.94539	1.82817	5.21791
168	295	714		2.13287	3.74522	9.06469
406	491	123		5.15443	6.23356	1.56156
130	918	184		1.65043	11.6546	2.336
124	434	296		1.57426	5.50991	3.75791
157	196	241		1.99322	2.48835	3.05965
513	239	211		6.51287	3.03426	2.67878
717	172	178		9.10278	2.18365	2.25983
223	143	200		2.83113	1.81548	2.53913
176	213	223		2.23443	2.70417	2.83113
160	138	431		2.0313	1.752	5.47183
280	133	222		3.55478	1.68852	2.81843
176	216	287		2.23443	2.74226	3.64365
135	155	174		1.71391	1.96783	2.20904
240	168	426		3.04696	2.13287	5.40835
193	232	152		2.45026	2.94539	1.92974
472	152	179		5.99235	1.92974	2.27252
171	149	102		2.17096	1.89165	1.29496
167	156	161		2.12017	1.98052	2.044
142	273	218		1.80278	3.46591	2.76765
221	513	437		2.80574	6.51287	5.548
169	173	206		2.14556	2.19635	2.6153
155	160	206		1.96783	2.0313	2.6153
142	268	264		1.80278	3.40243	3.35165
212	139	270		2.69148	1.7647	3.42783
190	150	146		2.41217	1.90435	1.85356
232	123	161		2.94539	1.56156	2.044
178	132	164		2.25983	1.67583	2.08209
232	578	177		2.94539	7.33809	2.24713
168	184	284		2.13287	2.336	3.60556
184	278	192		2.336	3.52939	2.43756
182	159	209		2.31061	2.01861	2.65339
143	115	490		1.81548	1.46	6.22087
124	167	553		1.57426	2.12017	7.02069
120	167	126		1.52348	2.12017	1.59965
651	123	413		8.26487	1.56156	5.2433
237	196	145		3.00887	2.48835	1.84087
147	161	340		1.86626	2.044	4.31652
139	123	500		1.7647	1.56156	6.34783
151	174	163		1.91704	2.20904	2.06939
192	183	316		2.43756	2.3233	4.01183
202	307	184		2.56452	3.89756	2.336
180	190	318		2.28522	2.41217	4.03722
153	261	325		1.94243	3.31356	4.12609
182	189	360		2.31061	2.39948	4.57043
170	277	247		2.15826	3.5167	3.13583
277	491	275		3.5167	6.23356	3.4913
123	196	253		1.56156	2.48835	3.212
150	390	694		1.90435	4.9513	8.81078
161	191	309		2.044	2.42487	3.92296
159	227	269		2.01861	2.88191	3.41513
142	311	242		1.80278	3.94835	3.07235
124	267	266		1.57426	3.38974	3.37704
206	329	414		2.6153	4.17687	5.256
188	220	150		2.38678	2.79304	1.90435
191	169	230		2.42487	2.14556	2.92
163	181	264		2.06939	2.29791	3.35165
159	191	179		2.01861	2.42487	2.27252
154	307	208		1.95513	3.89756	2.6407
150	781	196		1.90435	9.9153	2.48835
151	210	198		1.91704	2.66609	2.51374
131	174	201		1.66313	2.20904	2.55183
206	401	208		2.6153	5.09096	2.6407
165	184	550		2.09478	2.336	6.98261
160	170	181		2.0313	2.15826	2.29791
160	129	613		2.0313	1.63774	7.78243
272	177	226		3.45322	2.24713	2.86922
194	177	346		2.46296	2.24713	4.39269
156	164	238		1.98052	2.08209	3.02156
198	123	165		2.51374	1.56156	2.09478
209	294	141		2.65339	3.73252	1.79009
259	290	237		3.28817	3.68174	3.00887
528	310	190		6.7033	3.93565	2.41217
203	444	150		2.57722	5.63687	1.90435
268	131	147		3.40243	1.66313	1.86626
256	343	170		3.25009	4.35461	2.15826
156	122	302		1.98052	1.54887	3.83409
320	243	198		4.06261	3.08504	2.51374
199	232	207		2.52643	2.94539	2.628
212	658	119		2.69148	8.35374	1.51078
227	259	225		2.88191	3.28817	2.85652
301	344	357		3.82139	4.3673	4.53235
158	248	230		2.00591	3.14852	2.92
235	162	231		2.98348	2.0567	2.9327
218	234	177		2.76765	2.97078	2.24713
160	268	179		2.0313	3.40243	2.27252
223	153	148		2.83113	1.94243	1.87896
162	276	191		2.0567	3.504	2.42487
297	399	252		3.77061	5.06556	3.1993
179	203	119		2.27252	2.57722	1.51078
230	257	146		2.92	3.26278	1.85356
191	421	352		2.42487	5.34487	4.46887
204	346	282		2.58991	4.39269	3.58017
379	415	525		4.81165	5.26869	6.66522
200	389	177		2.53913	4.93861	2.24713
230	277	344		2.92	3.5167	4.3673
210	269	195		2.66609	3.41513	2.47565
180	191	425		2.28522	2.42487	5.39565
167	222	172		2.12017	2.81843	2.18365
232	148	778		2.94539	1.87896	9.87722
177	215	404		2.24713	2.72956	5.12904
166	239	168		2.10748	3.03426	2.13287
236	791	157		2.99617	10.0423	1.99322
213	390	274		2.70417	4.9513	3.47861
185	744	173		2.3487	9.44556	2.19635
230	229	268		2.92	2.9073	3.40243
160	192	557		2.0313	2.43756	7.07148
187	450	216		2.37409	5.71304	2.74226
181	343	570		2.29791	4.35461	7.23652
171	353	211		2.17096	4.48156	2.67878
226	405	265		2.86922	5.14174	3.36435
143	173	198		1.81548	2.19635	2.51374
251	154	265		3.18661	1.95513	3.36435
359	203	148		4.55774	2.57722	1.87896
212	169	127		2.69148	2.14556	1.61235
223	157	232		2.83113	1.99322	2.94539
200	102	207		2.53913	1.29496	2.628
185	342	124		2.3487	4.34191	1.57426
161	112	157		2.044	1.42191	1.99322
173	190	157		2.19635	2.41217	1.99322
193	157	150		2.45026	1.99322	1.90435
225	173	141		2.85652	2.19635	1.79009
238	144	198		3.02156	1.82817	2.51374
223	117	200		2.83113	1.48539	2.53913
194	109	145		2.46296	1.38383	1.84087
217	113	147		2.75496	1.43461	1.86626
187	184	135		2.37409	2.336	1.71391
135	186	182		1.71391	2.36139	2.31061
225	142	155		2.85652	1.80278	1.96783
233	104	156		2.95809	1.32035	1.98052
200	210	193		2.53913	2.66609	2.45026
195	135	198		2.47565	1.71391	2.51374
180	116	169		2.28522	1.4727	2.14556
192	288	159		2.43756	3.65635	2.01861
177	351	152		2.24713	4.45617	1.92974
159	531	224		2.01861	6.74139	2.84383
190	206	268		2.41217	2.6153	3.40243
133	323	149		1.68852	4.1007	1.89165
230	286	341		2.92	3.63096	4.32922
158	334	186		2.00591	4.24035	2.36139
175	170	140		2.22174	2.15826	1.77739
128	178	158		1.62504	2.25983	2.00591
219	246	165		2.78035	3.12313	2.09478
189	229	168		2.39948	2.9073	2.13287
206	271	288		2.6153	3.44052	3.65635
218	319	249		2.76765	4.04991	3.16122
149	272	282		1.89165	3.45322	3.58017
187	264	326		2.37409	3.35165	4.13878
176	362	76		2.23443	4.59583	0.964869
175	168	101		2.22174	2.13287	1.28226
242	161	73		3.07235	2.044	0.926782
138	257	48		1.752	3.26278	0.609391
257	351	55		3.26278	4.45617	0.698261
142	14	95		1.80278	0.177739	1.20609
79	15	77		1.00296	0.190435	0.977565
79	11	41		1.00296	0.139652	0.520522
118	22	67		1.49809	0.279304	0.850609
250	17	114		3.17391	0.215826	1.4473
85	12	70		1.07913	0.152348	0.888696
76	10	171		0.964869	0.126957	2.17096
92	13	81		1.168	0.165043	1.02835
138	12	71		1.752	0.152348	0.901391
93	13	86		1.1807	0.165043	1.09183
97	17	135		1.23148	0.215826	1.71391
122	15	78		1.54887	0.190435	0.990261
73	14	83		0.926782	0.177739	1.05374
148	15	72		1.87896	0.190435	0.914087
197	15	60		2.50104	0.190435	0.761739
72	19	128		0.914087	0.241217	1.62504
100	13	240		1.26957	0.165043	3.04696
115	11	101		1.46	0.139652	1.28226
122	12	222		1.54887	0.152348	2.81843
213	19	133		2.70417	0.241217	1.68852
146	16	244		1.85356	0.20313	3.09774
252	17	77		3.1993	0.215826	0.977565
92	14	268		1.168	0.177739	3.40243
105	18	92		1.33304	0.228522	1.168
319	11	151		4.04991	0.139652	1.91704
108	9	189		1.37113	0.114261	2.39948
156	15	733		1.98052	0.190435	9.30591
83	12	98		1.05374	0.152348	1.24417
151	18	480		1.91704	0.228522	6.09391
97	15	286		1.23148	0.190435	3.63096
103	14	95		1.30765	0.177739	1.20609
469	11	624		5.95426	0.139652	7.92209
123	14	212		1.56156	0.177739	2.69148
90	16	931		1.14261	0.20313	11.8197
89	15	798		1.12991	0.190435	10.1311
187	13	399		2.37409	0.165043	5.06556
568	14	195		7.21113	0.177739	2.47565
82	19	230		1.04104	0.241217	2.92
68	6	90		0.863304	0.0761739	1.14261
109	8	108		1.38383	0.101565	1.37113
342	10	119		4.34191	0.126957	1.51078
63	13	93		0.799826	0.165043	1.1807
131	15	138		1.66313	0.190435	1.752
79	13	204		1.00296	0.165043	2.58991
141	75	117		1.79009	0.952174	1.48539
144	88	143		1.82817	1.11722	1.81548
361	99	116		4.58313	1.25687	1.4727
93	88	188		1.1807	1.11722	2.38678
19	118	131		0.241217	1.49809	1.66313
22	92	235		0.279304	1.168	2.98348
18	109	141		0.228522	1.38383	1.79009
13	86	265		0.165043	1.09183	3.36435
16	127	109		0.20313	1.61235	1.38383
23	103	162		0.292	1.30765	2.0567
21	86	146		0.266609	1.09183	1.85356
14	90	413		0.177739	1.14261	5.2433
14	162	123		0.177739	2.0567	1.56156
17	50	212		0.215826	0.634783	2.69148
16	85	375		0.20313	1.07913	4.76087
14	94	345		0.177739	1.19339	4.38
13	95	93		0.165043	1.20609	1.1807
15	43	98		0.190435	0.545913	1.24417
12	100	82		0.152348	1.26957	1.04104
16	76	89		0.20313	0.964869	1.12991
15	113	439		0.190435	1.43461	5.57339
11	78	97		0.139652	0.990261	1.23148
13	77	75		0.165043	0.977565	0.952174
17	105	90		0.215826	1.33304	1.14261
17	93	232		0.215826	1.1807	2.94539
10	122	629		0.126957	1.54887	7.98556
9	147	127		0.114261	1.86626	1.61235
16	79	249		0.20313	1.00296	3.16122
75	79	111		0.952174	1.00296	1.40922
137	125	278		1.7393	1.58696	3.52939
98	187	92		1.24417	2.37409	1.168
127	114	114		1.61235	1.4473	1.4473
144	83	71		1.82817	1.05374	0.901391
219	178	136		2.78035	2.25983	1.72661
130	142	62		1.65043	1.80278	0.78713
169	472	143		2.14556	5.99235	1.81548
135	126	79		1.71391	1.59965	1.00296
180	430	120		2.28522	5.45913	1.52348
189	135	86		2.39948	1.71391	1.09183
161	120	95		2.044	1.52348	1.20609
90	103	91		1.14261	1.30765	1.1553
61	112	325		0.774435	1.42191	4.12609
140	111	78		1.77739	1.40922	0.990261
131	107	301		1.66313	1.35843	3.82139
150	166	111		1.90435	2.10748	1.40922
74	116	86		0.939478	1.4727	1.09183
105	119	140		1.33304	1.51078	1.77739
104	80	140		1.32035	1.01565	1.77739
270	92	88		3.42783	1.168	1.11722
162	176	85		2.0567	2.23443	1.07913
143	87	70		1.81548	1.10452	0.888696
143	141	72		1.81548	1.79009	0.914087
178	89	53		2.25983	1.12991	0.672869
296	114	30		3.75791	1.4473	0.38087
64	112	76		0.812522	1.42191	0.964869
301	118	78		3.82139	1.49809	0.990261
149	140	669		1.89165	1.77739	8.49339
151	310	94		1.91704	3.93565	1.19339
110	280	106		1.39652	3.55478	1.34574
152	338	59		1.92974	4.29113	0.749043
223	282	120		2.83113	3.58017	1.52348
102	326	345		1.29496	4.13878	4.38
307	139	88		3.89756	1.7647	1.11722
180	140	63		2.28522	1.77739	0.799826
155	248	127		1.96783	3.14852	1.61235
79	161	145		1.00296	2.044	1.84087
131	160	105		1.66313	2.0313	1.33304
72	210	142		0.914087	2.66609	1.80278
422	197	96		5.35756	2.50104	1.21878
197	157	75		2.50104	1.99322	0.952174
108	269	66		1.37113	3.41513	0.837913
75	645	81		0.952174	8.18869	1.02835
72	181			0.914087	2.29791
64	252			0.812522	3.1993
143	648			1.81548	8.22678
62	301			0.78713	3.82139
98	422			1.24417	5.35756
193	176			2.45026	2.23443
109	363			1.38383	4.60852
120	178			1.52348	2.25983
70	154			0.888696	1.95513
54	115			0.685565	1.46
	159				2.01861
	119				1.51078
	403				5.11635
	292				3.70713
	185				2.3487
	217				2.75496
	327				4.15148
	121				1.53617
	283				3.59287
	207				2.628
	104				1.32035
	248				3.14852
	242				3.07235
	411				5.21791
185.83	209.107	220.376		2.35924	2.65475	2.79781	Average
	205.03				2.603		Overall Average
	2.603						Normalised
