# Supplementary material for: Structural basis for Mis18 complex assembly and its implications for centromere maintenance
Source: EMBO Rep. 2024 Jul 1;25(8):13. doi: 10.1038/s44319-024-00183-w (PMC11315898; doi:10.1038/s44319-024-00183-w)
Supplement: Supplementary file 6 — Source data Fig. 4 [file 44319_2024_183_MOESM6_ESM.zip › Figure4/4B/Colocalisation Alpha.xlsx]

## Sheet: Control siRNA WT
Original				Normalised
1	2	3		1	2	3	Repliactes
461	1370	2088		29.5951	87.9508	134.045
301	107	418		19.3235	6.86915	26.8346
1169	666	1295		75.0471	42.7557	83.136
1374	1483	2451		88.2076	95.2052	157.349
118	87	1065		7.57533	5.5852	68.3705
768	1354	533		49.3038	86.9237	34.2174
368	1904	2199		23.6247	122.232	141.171
1189	1608	1458		76.331	103.23	93.6002
2215	1257	2356		142.198	80.6965	151.25
574	1934	764		36.8495	124.158	49.047
908	1347	2318		58.2915	86.4743	148.81
680	875	1574		43.6544	56.173	101.047
809	164	202		51.9359	10.5284	12.9679
2165	104	2869		138.988	6.67656	184.183
1706	1583	2209		109.521	101.625	141.813
447	2134	3183		28.6964	136.998	204.341
2428	97	2237		155.872	6.22717	143.61
2912	91	1412		186.944	5.84199	90.6471
957	1531	3103		61.4372	98.2866	199.205
1446	2173	1181		92.8298	139.502	75.8175
583	136	2392		37.4272	8.73088	153.561
1213	1495	1072		77.8718	95.9755	68.8199
1498	1197	1294		96.1681	76.8446	83.0718
1416	1406	1347		90.9039	90.2619	86.4743
89	2190	721		5.71359	140.593	46.2865
2198	902	2194		141.106	57.9063	140.85
1505	82	2932		96.6175	5.26421	188.228
1915	2113	1551		122.939	135.65	99.5706
1426	1466	370		91.5459	94.1138	23.7531
1436	1053	3139		92.1879	67.6002	201.517
2169	1267	2480		139.245	81.3385	159.21
1182	1455	2448		75.8817	93.4076	157.156
1031	918	5113		66.1878	58.9335	328.243
3229	95	1989		207.294	6.09878	127.689
612	91	63		39.289	5.84199	4.04445
1665	92	3519		106.889	5.90619	225.912
1529	1278	2782		98.1582	82.0446	178.598
2171	1774	2752		139.373	113.887	176.672
2239	1380	6335		143.739	88.5928	406.692
1730	1570	3101		111.062	100.79	199.077
1889	2618	2600		121.269	168.07	166.914
2553	914	686		163.897	58.6767	44.0396
1870	766	212		120.05	49.1754	13.6099
984	1800	2306		63.1705	115.556	148.04
1543	1754	2152		99.057	112.603	138.153
2865	177	2382		183.926	11.363	152.919
603	1608	346		38.7112	103.23	22.2124
1271	1759	3943		81.5952	112.924	253.131
1498	142	2537		96.1681	9.11607	162.87
689	117	2243		44.2322	7.51113	143.995
3694	94	1823		237.146	6.03458	117.032
2510	1306	362		161.136	83.8422	23.2396
1204	2218	2867		77.294	142.39	184.055
1835	110	1170		117.803	7.06174	75.1113
3219	1049	2615		206.652	67.3434	167.877
3199	2269	2949		205.368	145.665	189.319
3297	1906	3257		211.66	122.361	209.092
2779	120	1667		178.405	7.70372	107.018
281	1787	3710		18.0395	114.721	238.173
316	2562	2854		20.2865	164.474	183.22
2064	1653	1072		132.504	106.119	68.8199
1980	1856	3214		127.111	119.151	206.331
1474	1491	3593		94.6274	95.7187	230.662
885	1743	3811		56.8149	111.897	244.657
1353	1427	3421		86.8595	91.6101	219.62
2011	968	2707		129.102	62.1434	173.783
1890	1391	1760		121.334	89.299	112.988
1077	1244	3265		69.1409	79.8619	209.605
410	675	809		26.321	43.3334	51.9359
2208	1846	4097		141.748	118.509	263.018
2326	2126	2649		149.324	136.484	170.06
122	96	4324		7.83212	6.16298	277.591
686	1291	2426		44.0396	82.8792	155.744
737	1165	2403		47.3137	74.7903	154.267
1462	1456	1793		93.857	93.4718	115.106
766	1332	2749		49.1754	85.5113	176.479
4398	1536	3368		282.341	98.6076	216.218
1864	1290	2157		119.664	82.815	138.474
1310	1379	1988		84.099	88.5286	127.625
484	1091	237		31.0717	70.0397	15.2148
1912	1943	750		122.746	124.736	48.1483
1320	2066	1170		84.7409	132.632	75.1113
2144	1184	1070		137.64	76.01	68.6915
1125	139	623		72.2224	8.92348	39.9952
129	1208	3418		8.2815	77.5508	219.428
316	737	888		20.2865	47.3137	57.0075
210	640	1171		13.4815	41.0865	75.1755
132	104	2056		8.47409	6.67656	131.99
1206	1303	159		77.4224	83.6496	10.2074
109	78	617		6.99755	5.00742	39.61
1001	1173	304		64.2619	75.3039	19.5161
261	1144	2021		16.7556	73.4421	129.744
1659	955	139		106.504	61.3088	8.92348
179	2061	1417		11.4914	132.311	90.9681
195	823	773		12.5185	52.8347	49.6248
812	149	1921		52.1285	9.56545	123.324
245	2412	3223		15.7284	154.845	206.909
997	1338	1396		64.0051	85.8965	89.62
987	68	2842		63.3631	4.36544	182.45
193	2056	136		12.3902	131.99	8.73088
142	84	1016		9.11607	5.3926	65.2248
1599	1385	2975		102.652	88.9138	190.988
1806	1492	106		115.941	95.7829	6.80495
1744	1767	225		111.961	113.437	14.4445
2224	938	741		142.776	60.2174	47.5705
136	142	634		8.73088	9.11607	40.7013
176	120	380		11.2988	7.70372	24.3951
2957	1728	206		189.833	110.934	13.2247
1762	1110	121		113.116	71.2594	7.76792
1983	687	1784		127.304	44.1038	114.529
1515	118	566		97.2595	7.57533	36.3359
2304	600	268		147.911	38.5186	17.205
1209	1421	1525		77.615	91.2249	97.9015
2300	1573	950		147.655	100.983	60.9878
90	1513	318		5.77779	97.1311	20.4149
2349	1025	188		150.8	65.8026	12.0692
1149	1309	940		73.7631	84.0348	60.3458
2228	885	1349		143.032	56.8149	86.6027
2444	761	497		156.899	48.8544	31.9062
703	1315	1027		45.131	84.4199	65.931
1402	990	720		90.0051	63.5557	46.2223
1681	1091	1485		107.916	70.0397	95.3335
2225	1243	174		142.84	79.7977	11.1704
3391	130	1240		217.694	8.3457	79.6051
2533	711	188		162.613	45.6445	12.0692
2464	238	516		158.183	15.279	33.126
432	383	219		27.7334	24.5877	14.0593
159	122	1359		10.2074	7.83212	87.2446
94	3220	651		6.03458	206.717	41.7927
304	568	1380		19.5161	36.4643	88.5928
136	435	590		8.73088	27.926	37.8766
2444	280	164		156.899	17.9753	10.5284
263	312	831		16.884	20.0297	53.3483
204	123	668		13.0963	7.89631	42.884
101	325	1347		6.48397	20.8642	86.4743
87	550	616		5.5852	35.3087	39.5458
3432	137	396		220.326	8.79508	25.4223
292	114	991		18.7457	7.31854	63.6199
3035	5639	1110		194.84	362.011	71.2594
622	96	3626		39.931	6.16298	232.781
1109	118	4095		71.1952	7.57533	262.889
905	1047	218		58.0989	67.215	13.9951
245	2784	66		15.7284	178.726	4.23705
430	3994	3325		27.605	256.406	213.457
1031	3501	2909		66.1878	224.756	186.751
739	248	595		47.4421	15.921	38.1976
202	2775	2919		12.9679	178.149	187.393
711	948	103		45.6445	60.8594	6.61236
3579	4594	1232		229.763	294.924	79.0915
3443	2800	761		221.033	179.753	48.8544
80	4770	1199		5.13581	306.223	76.973
2346	2372	500		150.608	152.277	32.0988
2148	3443	1058		137.897	221.033	67.9211
3937	3418	703		252.746	219.428	45.131
5301	3310	685		340.312	212.494	43.9754
3463	4795	569		222.317	307.828	36.5285
3075	3658	1056		197.408	234.835	67.7927
86	3694	1270		5.521	237.146	81.531
1323	4663	76		84.9335	299.354	4.87902
607	1948	5466		38.968	125.057	350.905
902	86	3823		57.9063	5.521	245.428
768	3086	56		49.3038	198.114	3.59507
1060	3088	73		68.0495	198.242	4.68643
542	4346	3900		34.7951	279.003	250.371
383	1610	3320		24.5877	103.358	213.136
1119	965	3849		71.8372	61.9508	247.097
607	1161	2422		38.968	74.5335	155.487
698	2885	4180		44.81	185.21	268.346
241	648	816		15.4716	41.6001	52.3853
1029	603	2936		66.0594	38.7112	188.484
1353	3652	4072		86.8595	234.45	261.413
4044	768	151		259.615	49.3038	9.69385
2744	2543	304		176.158	163.255	19.5161
3018	2469	73		193.749	158.504	4.68643
63	567	1996		4.04445	36.4001	128.139
2492	2945	97		159.981	189.062	6.22717
1254	1410	2294		80.5039	90.5187	147.269
841	1452	2250		53.9902	93.215	144.445
580	188	127		37.2347	12.0692	8.1531
962	1285	2316		61.7582	82.494	148.682
1689	2529	1832		108.43	162.356	117.61
1149	720	100		73.7631	46.2223	6.41977
1854	532	203		119.022	34.1532	13.0321
2773	1851	1956		178.02	118.83	125.571
2011	2247	425		129.102	144.252	27.284
2948	336	1103		189.255	21.5704	70.81
2249	512	331		144.381	32.8692	21.2494
100	797	1618		6.41977	51.1655	103.872
1645	3930	1367		105.605	252.297	87.7582
128	378	99		8.2173	24.2667	6.35557
1224	2444	1343		78.578	156.899	86.2175
2953	504	642		189.576	32.3556	41.2149
1063	2442	1953		68.2421	156.771	125.378
2099	2160	1286		134.751	138.667	82.5582
2511	622	112		161.2	39.931	7.19014
97	6203	1688		6.22717	398.218	108.366
2012	460	4619		129.166	29.5309	296.529
71	1150	429		4.55804	73.8273	27.5408
835	2227	236		53.6051	142.968	15.1507
81	2055	2114		5.20001	131.926	135.714
1843	2944	361		118.316	188.998	23.1754
2153	3733	1995		138.218	239.65	128.074
2308	2201	187		148.168	141.299	12.005
1291	478	2048		82.8792	30.6865	131.477
3113	108	2797		199.847	6.93335	179.561
1855	2778	1611		119.087	178.341	103.422
1133	3551	2583		72.736	227.966	165.823
3090	5389	184		198.371	345.961	11.8124
2913	3392	1012		187.008	217.759	64.968
2072	695	534		133.018	44.6174	34.2816
3934	189	1836		252.554	12.1334	117.867
2971	2654	2826		190.731	170.381	181.423
1521	1053	486		97.6447	67.6002	31.2001
2338	4053	162		150.094	260.193	10.4
2359	2638	222		151.442	169.353	14.2519
1608	3520	423		103.23	225.976	27.1556
2389	147	199		153.368	9.43706	12.7753
369	4993	313		23.6889	320.539	20.0939
132	5117	1406		8.47409	328.5	90.2619
86	5367	2078		5.521	344.549	133.403
1235	1981	1635		79.2841	127.176	104.963
747	1797	3967		47.9557	115.363	254.672
1458	1541	2806		93.6002	98.9286	180.139
2350	414	4885		150.865	26.5778	313.606
1770	1025	6121		113.63	65.8026	392.954
1144	114	3192		73.4421	7.31854	204.919
3012	2780	2899		193.363	178.47	186.109
1407	2130	5985		90.3261	136.741	384.223
214	2705	1377		13.7383	173.655	88.4002
211	2512	1840		13.5457	161.265	118.124
1030	336	2416		66.1236	21.5704	155.102
1767	5065	1051		113.437	325.161	67.4718
2858	103	6094		183.477	6.61236	391.221
1699	2544	167		109.072	163.319	10.721
1566	1058	5056		100.534	67.9211	324.583
867	2043	1415		55.6594	131.156	90.8397
4924	1082	164		316.109	69.4619	10.5284
8770	2816	1108		563.014	180.781	71.131
3603	2099	1544		231.304	134.751	99.1212
7908	2403	947		507.675	154.267	60.7952
8369	1677	441		537.27	107.66	28.3112
3600	1214	2349		231.112	77.936	150.8
2194	2702	1856		140.85	173.462	119.151
1952	480	1620		125.314	30.8149	104
1077	815	3657		69.1409	52.3211	234.771
1258	2435	2417		80.7607	156.321	155.166
2999	2287	1082		192.529	146.82	69.4619
473	2080	1933		30.3655	133.531	124.094
1985	2626	892		127.432	168.583	57.2643
3135	1766	1176		201.26	113.373	75.4965
1222	1572	1337		78.4496	100.919	85.8323
1913	102	2646		122.81	6.54816	169.867
1660	2047	2110		106.568	131.413	135.457
704	125	1342		45.1952	8.02471	86.1533
684	1583	2523		43.9112	101.625	161.971
2499	520	2925		160.43	33.3828	187.778
798	2046	1866		51.2297	131.348	119.793
261	3608	1381		16.7556	231.625	88.657
169	1657	973		10.8494	106.376	62.4643
566	1757	1093		36.3359	112.795	70.1681
115	663	1261		7.38273	42.5631	80.9533
1981	3619	1046		127.176	232.331	67.1508
126	1632	588		8.08891	104.771	37.7482
214	1623	1827		13.7383	104.193	117.289
2321	1266	1723		149.003	81.2743	110.613
236	1775	178		15.1507	113.951	11.4272
2265	3121	1335		145.408	200.361	85.7039
201	1681	2434		12.9037	107.916	156.257
216	1562	713		13.8667	100.277	45.7729
1292	2118	1560		82.9434	135.971	100.148
2227	3979	153		142.968	255.443	9.82224
1496	1352	204		96.0397	86.7953	13.0963
971	1297	564		62.3359	83.2644	36.2075
502	1392	1647		32.2272	89.3632	105.734
2201	2475	504		141.299	158.889	32.3556
1124	2452	152		72.1582	157.413	9.75805
629	869	229		40.3803	55.7878	14.7013
3402	1192	2672		218.4	76.5236	171.536
397	3301	4034		25.4865	211.917	258.973
1465	214	1630		94.0496	13.7383	104.642
805	1430	1790		51.6791	91.8027	114.914
1034	171	2456		66.3804	10.9778	157.669
1530	93	290		98.2224	5.97038	18.6173
1217	168	2400		78.1286	10.7852	154.074
238	1353	1163		15.279	86.8595	74.6619
70	3553	1255		4.49384	228.094	80.5681
862	1678	1996		55.3384	107.724	128.139
443	354	1036		28.4396	22.726	66.5088
2361	2313	2232		151.571	148.489	143.289
1769	795	1131		113.566	51.0372	72.6076
2368	372	966		152.02	23.8815	62.015
63	153	1115		4.04445	9.82224	71.5804
1822	427	585		116.968	27.4124	37.5556
748	251	313		48.0199	16.1136	20.0939
960	1435	125		61.6298	92.1237	8.02471
2743	752	1443		176.094	48.2767	92.6372
123	191	752		7.89631	12.2618	48.2767
213	1744	1808		13.6741	111.961	116.069
408	294	1294		26.1927	18.8741	83.0718
908	2309	1107		58.2915	148.232	71.0668
1104	3861	1432		70.8742	247.867	91.9311
1449	169	1726		93.0224	10.8494	110.805
712	254	642		45.7087	16.3062	41.2149
1270	3266	578		81.531	209.67	37.1063
1198	408	1331		76.9088	26.1927	85.4471
870	3656	168		55.852	234.707	10.7852
1412	3863	893		90.6471	247.996	57.3285
241	2990	800		15.4716	191.951	51.3581
96		1516		6.16298		97.3237
934		1869		59.9606		119.985
112		329		7.19014		21.121
2806		1550		180.139		99.5064
1861		456		119.472		29.2741
		2557				164.153
1486.61	1569.78	1616.68		95.4369	100.776	103.787	Average
	1557.69				100		Overall Average
	100						Normalised

## Sheet: Mis18b siRNA only
Orginal				Normalised
1	2	3		1	2	3	Replicates
2495	664	60		160.173	42.6273	3.85186
1756	175	343		112.731	11.2346	22.0198
1466	781	964		94.1138	50.1384	61.8866
1809	156	790		116.134	10.0148	50.7162
736	231	496		47.2495	14.8297	31.842
873	1369	435		56.0446	87.8866	27.926
642	181	98		41.2149	11.6198	6.29137
2244	1191	368		144.06	76.4594	23.6247
2303	255	95		147.847	16.3704	6.09878
1154	848	263		74.0841	54.4396	16.884
1575	1232	897		101.111	79.0915	57.5853
1093	289	131		70.1681	18.5531	8.4099
1985	664	747		127.432	42.6273	47.9557
2059	727	288		132.183	46.6717	18.4889
870	69	157		55.852	4.42964	10.079
1366	155	310		87.694	9.95064	19.9013
1555	147	85		99.8274	9.43706	5.4568
819	1209	442		52.5779	77.615	28.3754
1255	1869	251		80.5681	119.985	16.1136
1102	365	968		70.7458	23.4322	62.1434
1158	735	146		74.3409	47.1853	9.37286
2164	214	593		138.924	13.7383	38.0692
2670	933	630		171.408	59.8964	40.4445
1971	1826	330		126.534	117.225	21.1852
1604	726	880		102.973	46.6075	56.494
1148	1119	559		73.6989	71.8372	35.8865
697	740	597		44.7458	47.5063	38.326
581	719	555		37.2989	46.1581	35.6297
943	820	97		60.5384	52.6421	6.22717
1379	1083	682		88.5286	69.5261	43.7828
1818	167	89		116.711	10.721	5.71359
1978	568	419		126.983	36.4643	26.8988
557	720	1814		35.7581	46.2223	116.455
751	719	812		48.2125	46.1581	52.1285
2291	90	183		147.077	5.77779	11.7482
1233	1300	606		79.1557	83.457	38.9038
1140	1756	1244		73.1854	112.731	79.8619
672	286	1397		43.1408	18.3605	89.6842
1678	407	551		107.724	26.1285	35.3729
2347	1560	3250		150.672	100.148	208.642
2489	224	1120		159.788	14.3803	71.9014
1441	1686	583		92.5089	108.237	37.4272
986	921	1103		63.2989	59.1261	70.81
1499	1036	1181		96.2323	66.5088	75.8175
1071	382	1256		68.7557	24.5235	80.6323
931	629	2506		59.768	40.3803	160.879
2286	1517	1261		146.756	97.3879	80.9533
1808	1130	1736		116.069	72.5434	111.447
1328	615	554		85.2545	39.4816	35.5655
1835	955	1235		117.803	61.3088	79.2841
2156	886	1439		138.41	56.8791	92.3805
1377	794	1399		88.4002	50.973	89.8125
1944	809	1049		124.8	51.9359	67.3434
1622	1190	929		104.129	76.3952	59.6396
143	625	2280		9.18027	40.1235	146.371
1082	622	481		69.4619	39.931	30.8791
1141	565	1595		73.2495	36.2717	102.395
1348	605	2045		86.5385	38.8396	131.284
345	1435	610		22.1482	92.1237	39.1606
2181	1063	772		140.015	68.2421	49.5606
1125	1010	2115		72.2224	64.8397	135.778
530	2263	533		34.0248	145.279	34.2174
480	421	1030		30.8149	27.0272	66.1236
192	998	1945		12.326	64.0693	124.864
107	2120	474		6.86915	136.099	30.4297
1253	1317	1929		80.4397	84.5483	123.837
2004	1258	109		128.652	80.7607	6.99755
1690	1586	734		108.494	101.818	47.1211
1424	1612	1198		91.4175	103.487	76.9088
82	67	338		5.26421	4.30124	21.6988
1322	1785	975		84.8693	114.593	62.5927
1346	2360	545		86.4101	151.507	34.9877
1350	2162	1501		86.6669	138.795	96.3607
1544	2501	441		99.1212	160.558	28.3112
1306	2250	294		83.8422	144.445	18.8741
1457	2628	1161		93.536	168.711	74.5335
908	519	456		58.2915	33.3186	29.2741
405	1671	1516		26.0001	107.274	97.3237
2011	2245	2216		129.102	144.124	142.262
861	4794	620		55.2742	307.764	39.8026
1774	2538	1213		113.887	162.934	77.8718
892	217	434		57.2643	13.9309	27.8618
1737	3018	1473		111.511	193.749	94.5632
1217	3008	1984		78.1286	193.107	127.368
603	572	1219		38.7112	36.7211	78.257
754	913	1671		48.405	58.6125	107.274
623	160	3853		39.9952	10.2716	247.354
1312	314	3954		84.2274	20.1581	253.838
1156	594	1087		74.2125	38.1334	69.7829
1337	116	3251		85.8323	7.44693	208.707
2547	1190	2889		163.511	76.3952	185.467
1451	1082	3470		93.1508	69.4619	222.766
1198	1372	1677		76.9088	88.0792	107.66
1486	671	2250		95.3977	43.0766	144.445
1350	1144	2755		86.6669	73.4421	176.865
990	920	1749		63.5557	59.0619	112.282
1259	972	2109		80.8249	62.4001	135.393
1361	627	1570		87.373	40.2519	100.79
1877	280	394		120.499	17.9753	25.2939
2722	2216	540		174.746	142.262	34.6667
1696	1812	873		108.879	116.326	56.0446
1870	1065	1353		120.05	68.3705	86.8595
174	2528	627		11.1704	162.292	40.2519
1154	1301	2467		74.0841	83.5212	158.376
595	1993	798		38.1976	127.946	51.2297
2270	104	742		145.729	6.67656	47.6347
194	2077	1027		12.4543	133.339	65.931
129	1836	999		8.2815	117.867	64.1335
2464	2747	711		158.183	176.351	45.6445
1805	1875	1378		115.877	120.371	88.4644
2821	50	644		181.102	3.20988	41.3433
2167	3564	1754		139.116	228.801	112.603
1705	2061	790		109.457	132.311	50.7162
1402	78	1259		90.0051	5.00742	80.8249
1652	44	155		106.055	2.8247	9.95064
270	2022	1058		17.3334	129.808	67.9211
1945	84	1682		124.864	5.3926	107.98
2129	3894	984		136.677	249.986	63.1705
1662	98	546		106.697	6.29137	35.0519
1967	2068	627		126.277	132.761	40.2519
2463	99	83		158.119	6.35557	5.32841
1279	268	3080		82.1088	17.205	197.729
2177	2030	658		139.758	130.321	42.2421
1522	2863	1254		97.7089	183.798	80.5039
2325	1515	900		149.26	97.2595	57.7779
3554	2916	910		228.159	187.2	58.4199
742	61	1315		47.6347	3.91606	84.4199
2099	3437	1329		134.751	220.647	85.3187
1158	57	1175		74.3409	3.65927	75.4323
132	2263	1785		8.47409	145.279	114.593
183	89	1137		11.7482	5.71359	72.9928
1141	68	2116		73.2495	4.36544	135.842
239	59	1500		15.3432	3.78766	96.2965
2181	2455	94		140.015	157.605	6.03458
2420	770	1222		155.358	49.4322	78.4496
420	113	1472		26.963	7.25434	94.499
1164	73	1334		74.7261	4.68643	85.6397
1062	2744	120		68.1779	176.158	7.70372
175	122	73		11.2346	7.83212	4.68643
209	1678	1605		13.4173	107.724	103.037
2672	2284	757		171.536	146.627	48.5976
2455	321	1291		157.605	20.6075	82.8792
1993	181	107		127.946	11.6198	6.86915
153	679	1492		9.82224	43.5902	95.7829
1729	1521	913		110.998	97.6447	58.6125
134	2590	1787		8.60249	166.272	114.721
1555	1776	1519		99.8274	114.015	97.5163
682	1418	113		43.7828	91.0323	7.25434
885	872	934		56.8149	55.9804	59.9606
209	286	93		13.4173	18.3605	5.97038
1645	1568	441		105.605	100.662	28.3112
258	2086	374		16.563	133.916	24.0099
215	1474	676		13.8025	94.6274	43.3976
95	1487	536		6.09878	95.4619	34.41
441	1044	2389		28.3112	67.0224	153.368
1524	1091	1189		97.8373	70.0397	76.331
1791	338	310		114.978	21.6988	19.9013
677	324	1934		43.4618	20.8	124.158
2183	1573	4525		140.144	100.983	290.494
1281	649	2962		82.2372	41.6643	190.154
1304	1505	3583		83.7138	96.6175	230.02
858	1747	1805		55.0816	112.153	115.877
782	2828	3034		50.2026	181.551	194.776
1069	743	2353		68.6273	47.6989	151.057
316	1177	2688		20.2865	75.5607	172.563
1359	58	2496		87.2446	3.72347	160.237
1025	1249	2903		65.8026	80.1829	186.366
251	829	3107		16.1136	53.2199	199.462
730	463	2335		46.8643	29.7235	149.902
956	132	2799		61.373	8.47409	179.689
201	93	2059		12.9037	5.97038	132.183
359	352	2292		23.047	22.5976	147.141
424	1659	2999		27.2198	106.504	192.529
587	192	3329		37.684	12.326	213.714
519	708	1972		33.3186	45.452	126.598
495	1101	1145		31.7778	70.6816	73.5063
423	932	569		27.1556	59.8322	36.5285
222	1128	2585		14.2519	72.415	165.951
599	82	1059		38.4544	5.26421	67.9853
120	1152	2040		7.70372	73.9557	130.963
151	1059	3417		9.69385	67.9853	219.363
72	388	3530		4.62223	24.9087	226.618
88	109	2495		5.6494	6.99755	160.173
253	79	2850		16.242	5.07162	182.963
423	66	2890		27.1556	4.23705	185.531
248	1157	3296		15.921	74.2767	211.596
220	1130	2290		14.1235	72.5434	147.013
779	373	1717		50.01	23.9457	110.227
1008	1046	1291		64.7113	67.1508	82.8792
3145	2739	697		201.902	175.837	44.7458
3625	1096	1091		232.717	70.3607	70.0397
64	932	2354		4.10865	59.8322	151.121
746	2094	1594		47.8915	134.43	102.331
901	2735	224		57.8421	175.581	14.3803
463	3419	991		29.7235	219.492	63.6199
1635	3191	861		104.963	204.855	55.2742
896	1494	181		57.5211	95.9113	11.6198
622	548	1328		39.931	35.1803	85.2545
556	173	602		35.6939	11.1062	38.647
575	1821	491		36.9137	116.904	31.5211
1256	136	1356		80.6323	8.73088	87.052
662	2306	1690		42.4989	148.04	108.494
1325	3280	100		85.0619	210.568	6.41977
472	2356	1530		30.3013	151.25	98.2224
535	222	2032		34.3458	14.2519	130.45
843	1464	2459		54.1186	93.9854	157.862
1041	2446	1895		66.8298	157.028	121.655
486	2972	694		31.2001	190.795	44.5532
493	2277	1940		31.6495	146.178	124.543
519	3846	1165		33.3186	246.904	74.7903
613	2547	2447		39.3532	163.511	157.092
425	3932	2400		27.284	252.425	154.074
665	2993	1478		42.6915	192.144	94.8842
664	2293	2418		42.6273	147.205	155.23
704	108	2549		45.1952	6.93335	163.64
823	1978	1419		52.8347	126.983	91.0965
49	3319	1846		3.14569	213.072	118.509
617	2067	2085		39.61	132.697	133.852
895	471	1046		57.4569	30.2371	67.1508
1943	300	2123		124.736	19.2593	136.292
351	3092	1783		22.5334	198.499	114.464
967	707	930		62.0792	45.3878	59.7038
1015	2721	763		65.1606	174.682	48.9828
1372	638	467		88.0792	40.9581	29.9803
492	124	1576		31.5853	7.96051	101.176
386	2160	1781		24.7803	138.667	114.336
1426	2827	916		91.5459	181.487	58.8051
94	2778	1019		6.03458	178.341	65.4174
2604	530	1073		167.171	34.0248	68.8841
464	100	1069		29.7877	6.41977	68.6273
3905	1008	1231		250.692	64.7113	79.0273
2397	472	883		153.882	30.3013	56.6865
2088	1602	889		134.045	102.845	57.0717
1424	169	498		91.4175	10.8494	31.9704
2810	766	735		180.395	49.1754	47.1853
218	1047	929		13.9951	67.215	59.6396
2251	209	440		144.509	13.4173	28.247
4803	289	1112		308.341	18.5531	71.3878
238	129	883		15.279	8.2815	56.6865
259	414	2188		16.6272	26.5778	140.465
1143	952	1380		73.3779	61.1162	88.5928
1877	1068	1345		120.499	68.5631	86.3459
2215	161	996		142.198	10.3358	63.9409
265	1153	2625		17.0124	74.0199	168.519
3043	468	1686		195.354	30.0445	108.237
2470	391	1772		158.568	25.1013	113.758
2387	603	1936		153.24	38.7112	124.287
2124	1408	1233		136.356	90.3903	79.1557
1639	997	1602		105.22	64.0051	102.845
3109	856	2347		199.591	54.9532	150.672
3122	147	1364		200.425	9.43706	87.5656
2785	105	1908		178.791	6.74076	122.489
2735	1087	885		175.581	69.7829	56.8149
3148	1192	903		202.094	76.5236	57.9705
832	297	1629		53.4125	19.0667	104.578
2285	617	1680		146.692	39.61	107.852
2931	803	1863		188.163	51.5507	119.6
2634	526	734		169.097	33.768	47.1211
1252	493	1679		80.3755	31.6495	107.788
85	996	1334		5.4568	63.9409	85.6397
2602	868	1168		167.042	55.7236	74.9829
1080	1296	857		69.3335	83.2002	55.0174
1980	1356	1923		127.111	87.052	123.452
2129	1515	1472		136.677	97.2595	94.499
727	795	2133		46.6717	51.0372	136.934
580	1384	1374		37.2347	88.8496	88.2076
535	479	2643		34.3458	30.7507	169.674
879	2490	2667		56.4298	159.852	171.215
610	907	1032		39.1606	58.2273	66.252
142	790	3552		9.11607	50.7162	228.03
629	333	3378		40.3803	21.3778	216.86
802	560	87		51.4865	35.9507	5.5852
414	694	801		26.5778	44.5532	51.4223
61	958	468		3.91606	61.5014	30.0445
5485	770	342		352.124	49.4322	21.9556
1863	1128	447		119.6	72.415	28.6964
1158	1033	875		74.3409	66.3162	56.173
1299	1223	2170		83.3928	78.5138	139.309
1641	1193	652		105.348	76.5878	41.8569
2515	880	468		161.457	56.494	30.0445
2988	1220	1199		191.823	78.3212	76.973
2162	971	1683		138.795	62.3359	108.045
5269	913	1448		338.258	58.6125	92.9582
864	845	425		55.4668	54.247	27.284
757	84	1263		48.5976	5.3926	81.0817
119	868	1242		7.63952	55.7236	79.7335
766	1281	147		49.1754	82.2372	9.43706
93	2161	724		5.97038	138.731	46.4791
1422	438	915		91.2891	28.1186	58.7409
2971	575	824		190.731	36.9137	52.8989
3737	906	509		239.907	58.1631	32.6766
2383	1317	186		152.983	84.5483	11.9408
751	836	585		48.2125	53.6693	37.5556
1869	256	840		119.985	16.4346	53.926
128	1085	873		8.2173	69.6545	56.0446
1697	1802	989		108.943	115.684	63.4915
2263	1019	787		145.279	65.4174	50.5236
2807	794	108		180.203	50.973	6.93335
2189	681	737		140.529	43.7186	47.3137
3085	888	716		198.05	57.0075	45.9655
948	1460	979		60.8594	93.7286	62.8495
4013	306	871		257.625	19.6445	55.9162
1891	913	952		121.398	58.6125	61.1162
1892	713	772		121.462	45.7729	49.5606
2859	1337	152		183.541	85.8323	9.75805
1077	864	1627		69.1409	55.4668	104.45
89	1387	1294		5.71359	89.0422	83.0718
2228	1648	1606		143.032	105.798	103.101
1811	382	1374		116.262	24.5235	88.2076
4226	591	2117		271.299	37.9408	135.906
2317	931	1125		148.746	59.768	72.2224
3269	337	838		209.862	21.6346	53.7977
813	339	769		52.1927	21.763	49.368
2192	446	758		140.721	28.6322	48.6618
123	325	1982		7.89631	20.8642	127.24
1211	936	905		77.7434	60.089	58.0989
2068	416	623		132.761	26.7062	39.9952
1083	549	639		69.5261	35.2445	41.0223
1939	369	1263		124.479	23.6889	81.0817
1946	759	938		124.929	48.726	60.2174
743	320	1079		47.6989	20.5433	69.2693
1816	366	975		116.583	23.4963	62.5927
499	82	374		32.0346	5.26421	24.0099
1874	516	676		120.306	33.126	43.3976
902	600	536		57.9063	38.5186	34.41
1750	570	441		112.346	36.5927	28.3112
139	585	1524		8.92348	37.5556	97.8373
70	231	1791		4.49384	14.8297	114.978
136	574	677		8.73088	36.8495	43.4618
2716	1101	2183		174.361	70.6816	140.144
69	715	1281		4.42964	45.9013	82.2372
1201	260	1304		77.1014	16.6914	83.7138
55	268	858		3.53087	17.205	55.0816
1621	421	782		104.064	27.0272	50.2026
3201	448	1069		205.497	28.7606	68.6273
76	319	316		4.87902	20.4791	20.2865
120		1359		7.70372		87.2446
1270		1025		81.531		65.8026
129		251		8.2815		16.1136
94		730		6.03458		46.8643
1021		956		65.5458		61.373
4013		201		257.625		12.9037
573		359		36.7853		23.047
1911		424		122.682		27.2198
1629		587		104.578		37.684
447		519		28.6964		33.3186
2803		495		179.946		31.7778
1304		423		83.7138		27.1556
3106		222		199.398		14.2519
1214		599		77.936		38.4544
2205		120		141.556		7.70372
132		151		8.47409		9.69385
1030		72		66.1236		4.62223
1630		88		104.642		5.6494
1188		253		76.2668		16.242
1314		423		84.3557		27.1556
1258		248		80.7607		15.921
1595		220		102.395		14.1235
1822		1717		116.968		110.227
2369		1291		152.084		82.8792
2152		697		138.153		44.7458
1992		1091		127.882		70.0397
1638		2354		105.156		151.121
63		1594		4.04445		102.331
1251		224		80.3113		14.3803
148		991		9.50126		63.6199
84		861		5.3926		55.2742
2692		181		172.82		11.6198
1252		1328		80.3755		85.2545
1969		602		126.405		38.647
99		491		6.35557		31.5211
1279		1356		82.1088		87.052
1469		1690		94.3064		108.494
3551		100		227.966		6.41977
113		1530		7.25434		98.2224
1500		2032		96.2965		130.45
605		2459		38.8396		157.862
96		1895		6.16298		121.655
191		694		12.2618		44.5532
3211		1940		206.139		124.543
1303		1165		83.6496		74.7903
2028		2447		130.193		157.092
950		2400		60.9878		154.074
126		1478		8.08891		94.8842
1035		2418		66.4446		155.23
98		2549		6.29137		163.64
184		1419		11.8124		91.0965
189		1846		12.1334		118.509
1304		2085		83.7138		133.852
200		1046		12.8395		67.1508
		2123				136.292
		1783				114.464
		930				59.7038
		763				48.9828
		467				29.9803
		1576				101.176
		1781				114.336
		916				58.8051
		1019				65.4174
		1073				68.8841
		1069				68.6273
		1231				79.0273
		883				56.6865
		889				57.0717
		498				31.9704
		735				47.1853
		929				59.6396
		440				28.247
		1112				71.3878
		883				56.6865
		2188				140.465
		1380				88.5928
		1345				86.3459
		996				63.9409
		2625				168.519
		1686				108.237
		1772				113.758
		1936				124.287
		1233				79.1557
		1602				102.845
		2347				150.672
		1364				87.5656
		1908				122.489
		885				56.8149
		903				57.9705
		1629				104.578
		1680				107.852
		1863				119.6
		734				47.1211
		1679				107.788
		1334				85.6397
		1168				74.9829
		857				55.0174
		1923				123.452
		1472				94.499
		2133				136.934
		1374				88.2076
		535				34.3458
		879				56.4298
		610				39.1606
		142				9.11607
		629				40.3803
		802				51.4865
		414				26.5778
1328.96	1089.16	1237.54		85.3159	69.9216	79.4472	Average
	1225.4				78.6679		Overall Average
	78.6679						Normalised

## Sheet: Mis18b siRNA WT
Orginal				Normalised
1	2	3		1	2	3	Replicates
893	1536	1734		57.3285	98.6076	111.319
1989	1324	3155		127.689	84.9977	202.544
609	2039	3038		39.0964	130.899	195.033
1104	1865	2527		70.8742	119.729	162.228
1097	1609	1090		70.4249	103.294	69.9755
770	3163	1307		49.4322	203.057	83.9064
1335	944	530		85.7039	60.6026	34.0248
809	1362	1292		51.9359	87.4372	82.9434
413	2090	1139		26.5136	134.173	73.1212
1821	2405	1311		116.904	154.395	84.1632
553	745	546		35.5013	47.8273	35.0519
940	1440	691		60.3458	92.4447	44.3606
650	600	1584		41.7285	38.5186	101.689
1505	3131	1219		96.6175	201.003	78.257
446	864	1224		28.6322	55.4668	78.578
957	949	898		61.4372	60.9236	57.6495
2058	2832	1607		132.119	181.808	103.166
759	384	775		48.726	24.6519	49.7532
574	2117	672		36.8495	135.906	43.1408
1093	602	635		70.1681	38.647	40.7655
889	1704	1255		57.0717	109.393	80.5681
1936	1031	861		124.287	66.1878	55.2742
1505	801	74		96.6175	51.4223	4.75063
843	818	135		54.1186	52.5137	8.66669
630	1216	585		40.4445	78.0644	37.5556
840	2163	511		53.926	138.86	32.805
1092	118	143		70.1039	7.57533	9.18027
743	1789	290		47.6989	114.85	18.6173
2058	817	163		132.119	52.4495	10.4642
1070	2440	342		68.6915	156.642	21.9556
1180	1535	278		75.7533	98.5434	17.847
238	1991	381		15.279	127.818	24.4593
1309	1104	140		84.0348	70.8742	8.98767
827	1738	2114		53.0915	111.576	135.714
594	1385	930		38.1334	88.9138	59.7038
1292	1835	1086		82.9434	117.803	69.7187
775	1865	668		49.7532	119.729	42.884
2104	867	174		135.072	55.6594	11.1704
328	911	1066		21.0568	58.4841	68.4347
941	255	886		60.41	16.3704	56.8791
829	1230	574		53.2199	78.9631	36.8495
1132	4327	1169		72.6718	277.783	75.0471
479	1275	2246		30.7507	81.852	144.188
380	2112	2560		24.3951	135.585	164.346
2154	1831	675		138.282	117.546	43.3334
829	261	1589		53.2199	16.7556	102.01
2274	1561	1614		145.986	100.213	103.615
822	891	3034		52.7705	57.2001	194.776
1291	759	2186		82.8792	48.726	140.336
878	759	1164		56.3656	48.726	74.7261
889	906	2264		57.0717	58.1631	145.344
874	520	2621		56.1088	33.3828	168.262
1833	2526	1587		117.674	162.163	101.882
1402	648	1167		90.0051	41.6001	74.9187
1605	555	1402		103.037	35.6297	90.0051
918	886	316		58.9335	56.8791	20.2865
252	412	832		16.1778	26.4494	53.4125
958	476	2036		61.5014	30.5581	130.706
1120	622	1255		71.9014	39.931	80.5681
322	297	1076		20.6717	19.0667	69.0767
519	326	2275		33.3186	20.9284	146.05
495	384	1934		31.7778	24.6519	124.158
230	941	1777		14.7655	60.41	114.079
53	288	2043		3.40248	18.4889	131.156
1556	1786	660		99.8916	114.657	42.3705
605	2114	553		38.8396	135.714	35.5013
339	2369	514		21.763	152.084	32.9976
212	718	638		13.6099	46.0939	40.9581
1687	980	1944		108.301	62.9137	124.8
177	1388	1247		11.363	89.1064	80.0545
250	1807	1295		16.0494	116.005	83.136
716	813	3799		45.9655	52.1927	243.887
1605	1879	1548		103.037	120.627	99.378
643	776	2259		41.2791	49.8174	145.023
1025	3172	702		65.8026	203.635	45.0668
1468	1286	1131		94.2422	82.5582	72.6076
280	666	1127		17.9753	42.7557	72.3508
672	3762	314		43.1408	241.512	20.1581
1290	1926	1127		82.815	123.645	72.3508
727	703	2693		46.6717	45.131	172.884
614	2526	2074		39.4174	162.163	133.146
1016	1944	1780		65.2248	124.8	114.272
1464	789	1632		93.9854	50.652	104.771
1904	2342	1353		122.232	150.351	86.8595
649	1438	1120		41.6643	92.3163	71.9014
639	3238	986		41.0223	207.872	63.2989
1150	1167	1875		73.8273	74.9187	120.371
920	1048	1462		59.0619	67.2792	93.857
1130	1790	1887		72.5434	114.914	121.141
753	1632	1496		48.3409	104.771	96.0397
1796	904	2357		115.299	58.0347	151.314
703	691	1807		45.131	44.3606	116.005
493	1732	754		31.6495	111.19	48.405
787	2463	2135		50.5236	158.119	137.062
247	724	1248		15.8568	46.4791	80.1187
770	666	1470		49.4322	42.7557	94.3706
584	315	2186		37.4914	20.2223	140.336
1943	1612	2171		124.736	103.487	139.373
1282	764	1732		82.3014	49.047	111.19
2647	953	827		169.931	61.1804	53.0915
909	1225	1998		58.3557	78.6422	128.267
1941	254	2503		124.608	16.3062	160.687
2923	2078	63		187.65	133.403	4.04445
1912	2522	386		122.746	161.907	24.7803
543	1612	488		34.8593	103.487	31.3285
1481	881	1238		95.0768	56.5582	79.4767
1176	880	838		75.4965	56.494	53.7977
75	1338	1442		4.81483	85.8965	92.573
1842	223	2272		118.252	14.3161	145.857
2112	1105	1205		135.585	70.9384	77.3582
65	1042	1828		4.17285	66.894	117.353
1749	1685	2357		112.282	108.173	151.314
620	1958	2023		39.8026	125.699	129.872
2764	2019	1592		177.442	129.615	102.203
2654	194	2516		170.381	12.4543	161.521
2572	1677	885		165.116	107.66	56.8149
2598	885	1085		166.786	56.8149	69.6545
1395	1932	1941		89.5558	124.03	124.608
2529	2171	2272		162.356	139.373	145.857
3124	546	1613		200.554	35.0519	103.551
1897	1738	2857		121.783	111.576	183.413
953	1517	658		61.1804	97.3879	42.2421
2633	384	955		169.032	24.6519	61.3088
2937	1211	1993		188.549	77.7434	127.946
1145	2632	1975		73.5063	168.968	126.79
2153	3568	2174		138.218	229.057	139.566
2725	2416	2660		174.939	155.102	170.766
1808	2338	1897		116.069	150.094	121.783
938	3423	1281		60.2174	219.749	82.2372
3301	1291	1565		211.917	82.8792	100.469
1987	2271	1263		127.561	145.793	81.0817
1091	969	176		70.0397	62.2075	11.2988
2454	2824	1140		157.541	181.294	73.1854
1841	2880	1763		118.188	184.889	113.181
1511	1537	1752		97.0027	98.6718	112.474
1593	1393	1935		102.267	89.4274	124.223
1610	1420	2142		103.358	91.1607	137.511
1795	1298	1607		115.235	83.3286	103.166
1609	2116	100		103.294	135.842	6.41977
2319	3068	44		148.874	196.958	2.8247
1319	966	87		84.6767	62.015	5.5852
652	3040	2165		41.8569	195.161	138.988
1830	3908	1023		117.482	250.885	65.6742
2225	3997	768		142.84	256.598	49.3038
2894	3833	635		185.788	246.07	40.7655
2263	3060	870		145.279	196.445	55.852
1493	2764	1465		95.8471	177.442	94.0496
2135	2222	1584		137.062	142.647	101.689
2069	6163	1045		132.825	395.65	67.0866
2106	2918	504		135.2	187.329	32.3556
2118	2353	1184		135.971	151.057	76.01
1117	630	892		71.7088	40.4445	57.2643
3264	1508	1556		209.541	96.8101	99.8916
1595	2281	994		102.395	146.435	63.8125
2601	3759	1277		166.978	241.319	81.9804
1561	2354	1338		100.213	151.121	85.8965
1102	2020	1178		70.7458	129.679	75.6249
2804	2291	1074		180.01	147.077	68.9483
460	2280	934		29.5309	146.371	59.9606
3357	3954	749		215.512	253.838	48.0841
4659	1098	583		299.097	70.489	37.4272
2434	1221	1205		156.257	78.3854	77.3582
3738	2266	1021		239.971	145.472	65.5458
2538	3402	150		162.934	218.4	9.62965
309	2780	172		19.8371	178.47	11.042
503	150	652		32.2914	9.62965	41.8569
978	2651	589		62.7853	170.188	37.8124
4344	2699	582		278.875	173.27	37.363
1453	934	1610		93.2792	59.9606	103.358
2743	1519	2601		176.094	97.5163	166.978
1601	785	2640		102.78	50.3952	169.482
3011	942	2016		193.299	60.4742	129.423
2487	695	2058		159.66	44.6174	132.119
2514	499	4143		161.393	32.0346	265.971
2102	681	4304		134.944	43.7186	276.307
1984	429	1113		127.368	27.5408	71.452
1980	758	2286		127.111	48.6618	146.756
91	416	2104		5.84199	26.7062	135.072
3729	633	4176		239.393	40.6371	268.089
702	286	1408		45.0668	18.3605	90.3903
4301	850	1942		276.114	54.568	124.672
2253	651	4515		144.637	41.7927	289.853
837	468	1859		53.7335	30.0445	119.343
3423	1400	1003		219.749	89.8767	64.3903
3665	819	5319		235.284	52.5779	341.467
1671	940	1536		107.274	60.3458	98.6076
2759	1713	2158		177.121	109.971	138.539
92	1149	3185		5.90619	73.7631	204.47
2182	861	1878		140.079	55.2742	120.563
2048	817	3369		131.477	52.4495	216.282
1337	946	3036		85.8323	60.731	194.904
2565	1063	3599		164.667	68.2421	231.047
3518	590	1439		225.847	37.8766	92.3805
2857	964	1132		183.413	61.8866	72.6718
2037	810	1113		130.771	52.0001	71.452
3730	814	2693		239.457	52.2569	172.884
1191	655	1924		76.4594	42.0495	123.516
2638	660	4577		169.353	42.3705	293.833
1658	75	2124		106.44	4.81483	136.356
2204	1127	166		141.492	72.3508	10.6568
1090	1581	84		69.9755	101.497	5.3926
2712	1714	166		174.104	110.035	10.6568
1687	2350	228		108.301	150.865	14.6371
1598	3313	134		102.588	212.687	8.60249
137	3529	3641		8.79508	226.554	233.744
139	2924	2138		8.92348	187.714	137.255
143	2467	791		9.18027	158.376	50.7804
136	2528	3386		8.73088	162.292	217.373
155	2762	2745		9.95064	177.314	176.223
119	3109	3743		7.63952	199.591	240.292
129	4674	1561		8.2815	300.06	100.213
110	3041	1598		7.06174	195.225	102.588
159	2682	813		10.2074	172.178	52.1927
101	2892	2215		6.48397	185.66	142.198
165	2498	678		10.5926	160.366	43.526
149	3641	2120		9.56545	233.744	136.099
112	4169	1425		7.19014	267.64	91.4817
156	875	2503		10.0148	56.173	160.687
82	2843	2917		5.26421	182.514	187.265
197	1332	3539		12.6469	85.5113	227.196
128	5000	2056		8.2173	320.988	131.99
119	2831	2104		7.63952	181.744	135.072
147	4070	2076		9.43706	261.285	133.274
112	2697	3237		7.19014	173.141	207.808
162	69	2424		10.4	4.42964	155.615
135	3073	3619		8.66669	197.279	232.331
164	62	1519		10.5284	3.98026	97.5163
235	3031	2286		15.0865	194.583	146.756
156	3117	1170		10.0148	200.104	75.1113
95	4604	832		6.09878	295.566	53.4125
118	3760	1766		7.57533	241.383	113.373
4245	3664	200		272.519	235.22	12.8395
3052	2806	132		195.931	180.139	8.47409
818	4340	158		52.5137	278.618	10.1432
3468	4372	109		222.638	280.672	6.99755
1060	1611	73		68.0495	103.422	4.68643
2604	304	126		167.171	19.5161	8.08891
2521	661	198		161.842	42.4347	12.7111
1301	6856	1292		83.5212	440.139	82.9434
1368	1370	1524		87.8224	87.9508	97.8373
2473	2271	2636		158.761	145.793	169.225
1345	3248	3025		86.3459	208.514	194.198
672	347	1816		43.1408	22.2766	116.583
262	574	2184		16.8198	36.8495	140.208
1659	4714	2336		106.504	302.628	149.966
287	3085	1996		18.4247	198.05	128.139
1128	2568	2243		72.415	164.86	143.995
839	3175	2864		53.8619	203.828	183.862
1153	3812	1929		74.0199	244.722	123.837
1115	109	1067		71.5804	6.99755	68.4989
911	550	2520		58.4841	35.3087	161.778
658	4115	1168		42.2421	264.173	74.9829
423	488	2616		27.1556	31.3285	167.941
2428	448	1569		155.872	28.7606	100.726
3852	1909	667		247.289	122.553	42.8199
3599	470	1990		231.047	30.1729	127.753
2826	1182	1292		181.423	75.8817	82.9434
1658	1519	1823		106.44	97.5163	117.032
1604	871	1897		102.973	55.9162	121.783
3937	1132	1115		252.746	72.6718	71.5804
3672	823	4338		235.734	52.8347	278.49
1959	1998	1989		125.763	128.267	127.689
2506	654	2197		160.879	41.9853	141.042
2628	1830	1626		168.711	117.482	104.385
1571	817	1856		100.855	52.4495	119.151
1398	2289	1283		89.7484	146.948	82.3656
1866	553	239		119.793	35.5013	15.3432
2106	3244	1250		135.2	208.257	80.2471
2884	2237	1486		185.146	143.61	95.3977
2313	2806	2636		148.489	180.139	169.225
2602	1413	1769		167.042	90.7113	113.566
2051	2721	2768		131.669	174.682	177.699
1953	2193	2474		125.378	140.786	158.825
2157	1081	1250		138.474	69.3977	80.2471
293	2976	1614		18.8099	191.052	103.615
2703	2084	3988		173.526	133.788	256.02
1437	379	2689		92.2521	24.3309	172.628
1873	245	336		120.242	15.7284	21.5704
70	230	348		4.49384	14.7655	22.3408
892	266	547		57.2643	17.0766	35.1161
3019	2477	449		193.813	159.018	28.8248
1068	3798	296		68.5631	243.823	19.0025
2762	1424	533		177.314	91.4175	34.2174
1864	1346	515		119.664	86.4101	33.0618
3668	1347	306		235.477	86.4743	19.6445
204	852	301		13.0963	54.6964	19.3235
452	261	760		29.0173	16.7556	48.7902
1685	387	433		108.173	24.8445	27.7976
2883	520	379		185.082	33.3828	24.3309
1110	584	651		71.2594	37.4914	41.7927
1519	167	219		97.5163	10.721	14.0593
2121	279	250		136.163	17.9112	16.0494
3446	884	399		221.225	56.7507	25.6149
2043	296	4491		131.156	19.0025	288.312
2924	1030	3491		187.714	66.1236	224.114
1622	326	3377		104.129	20.9284	216.796
2707	529	1151		173.783	33.9606	73.8915
1397	970	2251		89.6842	62.2717	144.509
2110	1202	3547		135.457	77.1656	227.709
2212	349	2305		142.005	22.405	147.976
2925	599	2778		187.778	38.4544	178.341
3809	413	2336		244.529	26.5136	149.966
2910	234	238		186.815	15.0223	15.279
1325	253	3196		85.0619	16.242	205.176
1854	604	2307		119.022	38.7754	148.104
1356	478	1380		87.052	30.6865	88.5928
	464	3098			29.7877	198.884
	484	1256			31.0717	80.6323
	552				35.4371
	289				18.5531
	305				19.5803
	238				15.279
	520				33.3828
1503.29	1623.66	1557.12		96.5078	104.235	99.9637	Average
	1561.82				100.265		Overall Average
	100.265						Normalised

## Sheet: Mis18b siRNA L199D I203D
Orginal				Normalised
1	2	3		1	2	3	Replicates
1507	1143	3628		96.7459	73.3779	232.909
1646	670	864		105.669	43.0124	55.4668
560	540	3515		35.9507	34.6667	225.655
531	567	4184		34.089	36.4001	268.603
536	631	2138		34.41	40.5087	137.255
623	298	2377		39.9952	19.1309	152.598
952	1208	2001		61.1162	77.5508	128.46
482	396	1955		30.9433	25.4223	125.506
740	563	3362		47.5063	36.1433	215.833
270	623	2556		17.3334	39.9952	164.089
541	1273	2466		34.7309	81.7236	158.311
1455	821	3252		93.4076	52.7063	208.771
293	483	1570		18.8099	31.0075	100.79
1724	507	993		110.677	32.5482	63.7483
818	682	2328		52.5137	43.7828	149.452
541	391	1646		34.7309	25.1013	105.669
1256	235	2192		80.6323	15.0865	140.721
686	457	2024		44.0396	29.3383	129.936
1247	383	2681		80.0545	24.5877	172.114
224	533	2003		14.3803	34.2174	128.588
276	959	2437		17.7186	61.5656	156.45
1017	251	1797		65.289	16.1136	115.363
1030	830	1923		66.1236	53.2841	123.452
413	744	2998		26.5136	47.7631	192.465
1229	903	2049		78.8989	57.9705	131.541
778	248	1594		49.9458	15.921	102.331
1210	348	1412		77.6792	22.3408	90.6471
994	885	2165		63.8125	56.8149	138.988
1159	526	2970		74.4051	33.768	190.667
363	649	1200		23.3038	41.6643	77.0372
1181	511	1784		75.8175	32.805	114.529
896	716	2945		57.5211	45.9655	189.062
976	961	1983		62.6569	61.694	127.304
942	595	1457		60.4742	38.1976	93.536
2505	296	2101		160.815	19.0025	134.879
1094	122	4184		70.2323	7.83212	268.603
853	349	2749		54.7606	22.405	176.479
868	735	2203		55.7236	47.1853	141.427
1275	112	2629		81.852	7.19014	168.776
1485	311	1580		95.3335	19.9655	101.432
2294	878	2491		147.269	56.3656	159.916
575	272	2286		36.9137	17.4618	146.756
297	1164	2366		19.0667	74.7261	151.892
1269	180	1799		81.4669	11.5556	115.492
798	998	2748		51.2297	64.0693	176.415
247	723	2212		15.8568	46.4149	142.005
751	379	1302		48.2125	24.3309	83.5854
735	373	514		47.1853	23.9457	32.9976
369	859	2052		23.6889	55.1458	131.734
722	1009	1999		46.3507	64.7755	128.331
954	451	756		61.2446	28.9532	48.5334
205	416	1054		13.1605	26.7062	67.6644
472	106	1663		30.3013	6.80495	106.761
561	76	841		36.0149	4.87902	53.9902
427	85	1582		27.4124	5.4568	101.561
663	84	1107		42.5631	5.3926	71.0668
892	274	1308		57.2643	17.5902	83.9706
201	107	1960		12.9037	6.86915	125.827
591	88	2334		37.9408	5.6494	149.837
485	112	2257		31.1359	7.19014	144.894
590	1343	2733		37.8766	86.2175	175.452
742	949	1994		47.6347	60.9236	128.01
1600	2619	3048		102.716	168.134	195.675
529	3051	1593		33.9606	195.867	102.267
814	759	2191		52.2569	48.726	140.657
927	2867	4011		59.5112	184.055	257.497
734	2263	1571		47.1211	145.279	100.855
828	1354	1409		53.1557	86.9237	90.4545
547	1849	1279		35.1161	118.702	82.1088
507	1297	1646		32.5482	83.2644	105.669
507	1613	722		32.5482	103.551	46.3507
620	1414	2010		39.8026	90.7755	129.037
793	1582	1758		50.9088	101.561	112.86
638	205	1626		40.9581	13.1605	104.385
775	2010	1252		49.7532	129.037	80.3755
723	2236	1649		46.4149	143.546	105.862
453	1592	1277		29.0815	102.203	81.9804
587	1967	1556		37.684	126.277	99.8916
1286	731	224		82.5582	46.9285	14.3803
422	1075	431		27.0914	69.0125	27.6692
147	1356	1095		9.43706	87.052	70.2965
582	278	1916		37.363	17.847	123.003
659	1471	1869		42.3063	94.4348	119.985
2063	854	2185		132.44	54.8248	140.272
427	2688	2486		27.4124	172.563	159.595
1510	1522	319		96.9385	97.7089	20.4791
874	390	1182		56.1088	25.0371	75.8817
612	849	1614		39.289	54.5038	103.615
929	653	3623		59.6396	41.9211	232.588
621	1274	1745		39.8668	81.7878	112.025
726	1868	3251		46.6075	119.921	208.707
1200	1615	2427		77.0372	103.679	155.808
822	973	3289		52.7705	62.4643	211.146
206	947	1971		13.2247	60.7952	126.534
463	1832	2963		29.7235	117.61	190.218
1024	2465	2102		65.7384	158.247	134.944
934	113	2157		59.9606	7.25434	138.474
420	1842	2763		26.963	118.252	177.378
322	1977	2081		20.6717	126.919	133.595
436	800	1947		27.9902	51.3581	124.993
402	714	2409		25.8075	45.8371	154.652
714	599	2349		45.8371	38.4544	150.8
298	499	2506		19.1309	32.0346	160.879
399	508	2122		25.6149	32.6124	136.227
446	2643	2584		28.6322	169.674	165.887
711	2563	310		45.6445	164.539	19.9013
417	3066	145		26.7704	196.83	9.30866
615	1312	316		39.4816	84.2274	20.2865
284	1828	695		18.2321	117.353	44.6174
711	999	918		45.6445	64.1335	58.9335
148	1667	623		9.50126	107.018	39.9952
618	2219	495		39.6742	142.455	31.7778
440	1357	847		28.247	87.1162	54.3754
265	853	683		17.0124	54.7606	43.847
424	1467	401		27.2198	94.178	25.7433
1243	1163	417		79.7977	74.6619	26.7704
595	1158	507		38.1976	74.3409	32.5482
657	743	1590		42.1779	47.6989	102.074
548	755	297		35.1803	48.4692	19.0667
1128	348	406		72.415	22.3408	26.0643
509	1040	398		32.6766	66.7656	25.5507
474	2559	142		30.4297	164.282	9.11607
485	2116	90		31.1359	135.842	5.77779
1258	1130	354		80.7607	72.5434	22.726
1343	733	366		86.2175	47.0569	23.4963
165	2350	130		10.5926	150.865	8.3457
968	1361	165		62.1434	87.373	10.5926
947	1448	94		60.7952	92.9582	6.03458
1435	1164	205		92.1237	74.7261	13.1605
433	80	92		27.7976	5.13581	5.90619
250	757	113		16.0494	48.5976	7.25434
391	560	223		25.1013	35.9507	14.3161
451	1183	169		28.9532	75.9459	10.8494
678	695	219		43.526	44.6174	14.0593
205	733	173		13.1605	47.0569	11.1062
465	808	65		29.8519	51.8717	4.17285
431	927	222		27.6692	59.5112	14.2519
270	675	99		17.3334	43.3334	6.35557
573	1112	210		36.7853	71.3878	13.4815
231	741	166		14.8297	47.5705	10.6568
359	212	978		23.047	13.6099	62.7853
419	78	138		26.8988	5.00742	8.85928
614	474	450		39.4174	30.4297	28.889
1387	769	580		89.0422	49.368	37.2347
2954	715	625		189.64	45.9013	40.1235
782	244	517		50.2026	15.6642	33.1902
2529	154	553		162.356	9.88644	35.5013
1284	1271	694		82.4298	81.5952	44.5532
1245	955	581		79.9261	61.3088	37.2989
1145	539	778		73.5063	34.6025	49.9458
2157	875	541		138.474	56.173	34.7309
984	823	794		63.1705	52.8347	50.973
1536	1168	569		98.6076	74.9829	36.5285
1552	484	560		99.6348	31.0717	35.9507
1116	439	615		71.6446	28.1828	39.4816
2142	1253	695		137.511	80.4397	44.6174
1761	569	484		113.052	36.5285	31.0717
2692	389	736		172.82	24.9729	47.2495
758	232	905		48.6618	14.8939	58.0989
879	2225	414		56.4298	142.84	26.5778
402	851	421		25.8075	54.6322	27.0272
251	2541	726		16.1136	163.126	46.6075
1944	349	691		124.8	22.405	44.3606
1183	582	299		75.9459	37.363	19.1951
1592	894	572		102.203	57.3927	36.7211
2939	60	1208		188.677	3.85186	77.5508
447	147	385		28.6964	9.43706	24.7161
878	1977	597		56.3656	126.919	38.326
769	3041	2271		49.368	195.225	145.793
520	1256	1959		33.3828	80.6323	125.763
295	1852	1058		18.9383	118.894	67.9211
129	1967	1497		8.2815	126.277	96.1039
644	2661	1279		41.3433	170.83	82.1088
897	3566	1663		57.5853	228.929	106.761
512	1686	343		32.8692	108.237	22.0198
1127	3215	2672		72.3508	206.396	171.536
1077	3115	1320		69.1409	199.976	84.7409
306	1236	2916		19.6445	79.3483	187.2
760	2633	2154		48.7902	169.032	138.282
622	3367	846		39.931	216.154	54.3112
656	2453	2038		42.1137	157.477	130.835
1320	1408	1978		84.7409	90.3903	126.983
559	2098	1042		35.8865	134.687	66.894
900	2263	4287		57.7779	145.279	275.215
291	2765	1918		18.6815	177.507	123.131
688	3092	3508		44.168	198.499	225.205
616	2561	3085		39.5458	164.41	198.05
1026	1861	2295		65.8668	119.472	147.334
1059	1764	2185		67.9853	113.245	140.272
481	1192	611		30.8791	76.5236	39.2248
718	1320	565		46.0939	84.7409	36.2717
931	1004	71		59.768	64.4545	4.55804
1040	871	1021		66.7656	55.9162	65.5458
656	667	2088		42.1137	42.8199	134.045
682	1027	1269		43.7828	65.931	81.4669
784	912	1728		50.331	58.5483	110.934
297	803	1130		19.0667	51.5507	72.5434
173	806	723		11.1062	51.7433	46.4149
807	765	1302		51.8075	49.1112	83.5854
91	991	896		5.84199	63.6199	57.5211
491	951	655		31.5211	61.052	42.0495
174	616	1002		11.1704	39.5458	64.3261
2681	937	298		172.114	60.1532	19.1309
3220	543	531		206.717	34.8593	34.089
132	842	727		8.47409	54.0544	46.6717
75	635	386		4.81483	40.7655	24.7803
1641	1295	873		105.348	83.136	56.0446
1475	932	891		94.6916	59.8322	57.2001
4007	1103	779		257.24	70.81	50.01
127	875	379		8.1531	56.173	24.3309
2370	1107	354		152.148	71.0668	22.726
159	1015	661		10.2074	65.1606	42.4347
1397	707	407		89.6842	45.3878	26.1285
1350	443	337		86.6669	28.4396	21.6346
966	1138	710		62.015	73.057	45.5804
1006	776	541		64.5829	49.8174	34.7309
631	453	639		40.5087	29.0815	41.0223
2562	1323	680		164.474	84.9335	43.6544
1463	871	630		93.9212	55.9162	40.4445
1962	1155	409		125.956	74.1483	26.2568
1959	780	494		125.763	50.0742	31.7137
254	1296	346		16.3062	83.2002	22.2124
826	1108	296		53.0273	71.131	19.0025
1671	1243	422		107.274	79.7977	27.0914
1693	1376	359		108.687	88.336	23.047
1922	1437	334		123.388	92.2521	21.442
418	251	259		26.8346	16.1136	16.6272
546	1114	479		35.0519	71.5162	30.7507
1291	1219	456		82.8792	78.257	29.2741
120	1893	128		7.70372	121.526	8.2173
1427	2059	88		91.6101	132.183	5.6494
581	1641	115		37.2989	105.348	7.38273
1174	2444	115		75.3681	156.899	7.38273
1857	351	152		119.215	22.5334	9.75805
1663	1787	239		106.761	114.721	15.3432
1187	716	125		76.2026	45.9655	8.02471
1992	571	217		127.882	36.6569	13.9309
3174	894	137		203.763	57.3927	8.79508
329	714	210		21.121	45.8371	13.4815
2010	512	229		129.037	32.8692	14.7013
2216	256	249		142.262	16.4346	15.9852
1712	726	100		109.906	46.6075	6.41977
2948	317	173		189.255	20.3507	11.1062
3714	724	192		238.43	46.4791	12.326
2243	362	274		143.995	23.2396	17.5902
1516	632	252		97.3237	40.5729	16.1778
1235	768	293		79.2841	49.3038	18.8099
2486	489	257		159.595	31.3927	16.4988
583	79	215		37.4272	5.07162	13.8025
2071	116	256		132.953	7.44693	16.4346
1955	2457	137		125.506	157.734	8.79508
1216	1447	150		78.0644	92.894	9.62965
1002	1969	196		64.3261	126.405	12.5827
517	1370	422		33.1902	87.9508	27.0914
234	1465	689		15.0223	94.0496	44.2322
331	1501	363		21.2494	96.3607	23.3038
348	2567	318		22.3408	164.795	20.4149
509	1881	203		32.6766	120.756	13.0321
335	1762	370		21.5062	113.116	23.7531
232	1484	410		14.8939	95.2694	26.321
543	2218	311		34.8593	142.39	19.9655
383	2101	297		24.5877	134.879	19.0667
654	1420	327		41.9853	91.1607	20.9926
647	150	916		41.5359	9.62965	58.8051
958	1209	734		61.5014	77.615	47.1211
564	1177	766		36.2075	75.5607	49.1754
252	2283	1831		16.1778	146.563	117.546
104	1641	754		6.67656	105.348	48.405
418	748	1432		26.8346	48.0199	91.9311
93	1133	219		5.97038	72.736	14.0593
365	1734	297		23.4322	111.319	19.0667
332	2203	631		21.3136	141.427	40.5087
519	1752	743		33.3186	112.474	47.6989
558	1535	1337		35.8223	98.5434	85.8323
246	1252	536		15.7926	80.3755	34.41
943	1793	977		60.5384	115.106	62.7211
381	2436	842		24.4593	156.386	54.0544
454	2471	906		29.1457	158.632	58.1631
341	1857	498		21.8914	119.215	31.9704
480	1926	919		30.8149	123.645	58.9977
485	586	1164		31.1359	37.6198	74.7261
250	2607	390		16.0494	167.363	25.0371
266	3093	181		17.0766	198.563	11.6198
361	858	571		23.1754	55.0816	36.6569
313	1932	213		20.0939	124.03	13.6741
337	1997	354		21.6346	128.203	22.726
582	4159	332		37.363	266.998	21.3136
286	2847	351		18.3605	182.771	22.5334
339	873	259		21.763	56.0446	16.6272
464	1151	224		29.7877	73.8915	14.3803
555	1694	270		35.6297	108.751	17.3334
665	2806	333		42.6915	180.139	21.3778
197	2056	189		12.6469	131.99	12.1334
254	2195	318		16.3062	140.914	20.4149
126	2139	486		8.08891	137.319	31.2001
283	1678	456		18.1679	107.724	29.2741
640	4601	370		41.0865	295.374	23.7531
265	2534	261		17.0124	162.677	16.7556
895	1796	323		57.4569	115.299	20.7358
269	372	414		17.2692	23.8815	26.5778
532	985	473		34.1532	63.2347	30.3655
352	1808	175		22.5976	116.069	11.2346
417	370	339		26.7704	23.7531	21.763
1633	1039	270		104.835	66.7014	17.3334
1446	2412	178		92.8298	154.845	11.4272
1368	2581	421		87.8224	165.694	27.0272
2195	1994	306		140.914	128.01	19.6445
1730	2128	478		111.062	136.613	30.6865
1059	1192	246		67.9853	76.5236	15.7926
1678	1654	296		107.724	106.183	19.0025
562	602	207		36.0791	38.647	13.2889
614	2034	273		39.4174	130.578	17.526
483	1084	401		31.0075	69.5903	25.7433
801	1678	185		51.4223	107.724	11.8766
429	1825	231		27.5408	117.161	14.8297
285	1030	218		18.2963	66.1236	13.9951
953	2085	261		61.1804	133.852	16.7556
621	1889	200		39.8668	121.269	12.8395
292	2177	114		18.7457	139.758	7.31854
995	216	270		63.8767	13.8667	17.3334
1150	342	1988		73.8273	21.9556	127.625
360	940	2549		23.1112	60.3458	163.64
978	2383	1145		62.7853	152.983	73.5063
453	506	2867		29.0815	32.484	184.055
67	917	1593		4.30124	58.8693	102.267
633	2271	1361		40.6371	145.793	87.373
316	994	2693		20.2865	63.8125	172.884
483	2155	1496		31.0075	138.346	96.0397
750	1725	2386		48.1483	110.741	153.176
446	724	1867		28.6322	46.4791	119.857
140	1325	1412		8.98767	85.0619	90.6471
164	1254	1768		10.5284	80.5039	113.501
132	1282	1548		8.47409	82.3014	99.378
481	986	1944		30.8791	63.2989	124.8
3549	2272	1525		227.838	145.857	97.9015
3942	552	1347		253.067	35.4371	86.4743
3658	1371	2159		234.835	88.015	138.603
3131	116	1443		201.003	7.44693	92.6372
3584	127	1017		230.084	8.1531	65.289
4909	93	561		315.146	5.97038	36.0149
3590	204	1040		230.47	13.0963	66.7656
7918	179	1093		508.317	11.4914	70.1681
192	4847	1197		12.326	311.166	76.8446
141	2464	1117		9.05187	158.183	71.7088
156	4154	1708		10.0148	266.677	109.65
154	3207	564		9.88644	205.882	36.2075
141	3442	1232		9.05187	220.968	79.0915
164	6110	635		10.5284	392.248	40.7655
117	4912	1030		7.51113	315.339	66.1236
166	5826	1928		10.6568	374.016	123.773
137	4691	977		8.79508	301.151	62.7211
169	1974	1511		10.8494	126.726	97.0027
120	4011	1211		7.70372	257.497	77.7434
156	5971	998		10.0148	383.324	64.0693
1037	667	1488		66.573	42.8199	95.5261
176	3325	1513		11.2988	213.457	97.1311
80	6063	1089		5.13581	389.231	69.9113
2060	3625	548		132.247	232.717	35.1803
128	1483	839		8.2173	95.2052	53.8619
195	2773	1355		12.5185	178.02	86.9879
134	2931	181		8.60249	188.163	11.6198
149	4166	2062		9.56545	267.448	132.376
130	4514	685		8.3457	289.788	43.9754
97	2577	1524		6.22717	165.437	97.8373
146	99	187		9.37286	6.35557	12.005
3569	167	1132		229.122	10.721	72.6718
2223	903	1337		142.711	57.9705	85.8323
822	1258	1396		52.7705	80.7607	89.62
3180	975	887		204.149	62.5927	56.9433
2088	362	1345		134.045	23.2396	86.3459
596	2200	922		38.2618	141.235	59.1903
2491	1586	182		159.916	101.818	11.684
178	2688	481		11.4272	172.563	30.8791
543	3111	298		34.8593	199.719	19.1309
2310	3378	407		148.297	216.86	26.1285
2465	4032	855		158.247	258.845	54.889
1607	2073	1574		103.166	133.082	101.047
1389	1850	3177		89.1706	118.766	203.956
2009		1299		128.973		83.3928
2705		2512		173.655		161.265
1439		2302		92.3805		147.783
847		2377		54.3754		152.598
910		3097		58.4199		198.82
1238		3031		79.4767		194.583
946		3154		60.731		202.479
1428		4018		91.6743		257.946
1791		2269		114.978		145.665
1855		3012		119.087		193.363
1826		2453		117.225		157.477
2046		1962		131.348		125.956
2335		3064		149.902		196.702
2312		1780		148.425		114.272
1399		1899		89.8125		121.911
2458		2575		157.798		165.309
1536		2041		98.6076		131.027
1870		2382		120.05		152.919
2552		1181		163.832		75.8175
2327		2364		149.388		151.763
1296		170		83.2002		10.9136
2031		2172		130.385		139.437
1452		2665		93.215		171.087
1780		3298		114.272		211.724
833		5791		53.4767		371.769
1166		2780		74.8545		178.47
1039		2209		66.7014		141.813
507		2089		32.5482		134.109
1475		3489		94.6916		223.986
1448		3527		92.9582		226.425
959		3411		61.5656		218.978
1709		2672		109.714		171.536
1497		3538		96.1039		227.131
		2669				171.344
		1828				117.353
		2174				139.566
		1722				110.548
		2448				157.156
		1883				120.884
		3710				238.173
		2240				143.803
		1801				115.62
		4511				289.596
		2375				152.469
		3960				254.223
		2493				160.045
		2411				154.781
		3454				221.739
		76				4.87902
		2902				186.302
		1857				119.215
		405				26.0001
		697				44.7458
		200				12.8395
980.611	1378.77	1292.33		62.9529	88.514	82.9644	Average
	1214.16				77.9464		Overall Average
	77.9464						Normalised
