# Supplementary material for: Structural basis for Mis18 complex assembly and its implications for centromere maintenance
Source: EMBO Rep. 2024 Jul 1;25(8):13. doi: 10.1038/s44319-024-00183-w (PMC11315898; doi:10.1038/s44319-024-00183-w)
Supplement: Supplementary file 6 — Source data Fig. 4 [file 44319_2024_183_MOESM6_ESM.zip › Figure4/4C/CENPA_SNAP.xlsx]

## Sheet: Control siRNA WT
Original				Normalised
1	2	3		1	2	3	Replicates
11988	11911	379		357.722	355.425	11.3094
8763	7926	118		261.488	236.512	3.52113
6573	9137	85		196.139	272.649	2.5364
5938	15750	87		177.19	469.981	2.59608
7418	9512	130		221.353	283.839	3.87921
15463	7203	195		461.417	214.938	5.81881
9550	13511	165		284.972	403.169	4.92361
945	7368	119		28.1988	219.861	3.55097
939	8670	118		28.0198	258.713	3.52113
1350	2097	158		40.2841	62.5746	4.71473
983	7423	138		29.3328	221.503	4.11793
487	6941	174		14.5321	207.12	5.19217
475	10913	181		14.174	325.644	5.40105
288	13832	99		8.59393	412.748	2.95416
785	10605	166		23.4244	316.454	4.95345
1000	5570	205		29.84	166.209	6.11721
704	23338	266		21.0074	696.407	7.93745
211	8389	124		6.29625	250.328	3.70017
1319	8998	99		39.359	268.501	2.95416
1050	6526	72		31.332	194.736	2.14848
249	9093	302		7.43017	271.336	9.01169
1422	8536	161		42.4325	254.715	4.80425
1305	10588	173		38.9413	315.946	5.16233
532	2808	152		15.8749	83.7909	4.53569
398	3105	159		11.8763	92.6533	4.74457
46	9548	741		1.37264	284.913	22.1115
101	11201	1080		3.01384	334.238	32.2273
1118	83	1133		33.3612	2.47672	33.8088
864	106	627		25.7818	3.16304	18.7097
9432	115	1737		281.451	3.43161	51.8322
4481	175	144		133.713	5.22201	4.29697
2756	124	1691		82.2392	3.70017	50.4595
20320	58	1227		606.35	1.73072	36.6137
4671	166	122		139.383	4.95345	3.64049
10068	96	449		300.43	2.86464	13.3982
9444	67	883		281.809	1.99928	26.3488
6526	168	460		194.736	5.01313	13.7264
2128	109	837		63.4996	3.25257	24.9761
1829	126	222		54.5774	3.75985	6.62449
9306	99	1087		277.691	2.95416	32.4361
12585	54	1276		375.537	1.61136	38.0759
1791	166	546		53.4435	4.95345	16.2927
2652	87	1952		79.1358	2.59608	58.2478
2685	69	993		80.1205	2.05896	29.6312
305	57	1126		9.10121	1.70088	33.5999
1760	181	1020		52.5185	5.40105	30.4368
2400	104	1757		71.6161	3.10336	52.429
848	79	1684		25.3044	2.35736	50.2506
2260	102	938		67.4385	3.04368	27.99
1261	125	908		37.6283	3.73001	27.0948
2130	39	1295		63.5593	1.16376	38.6429
3896	50	571		116.257	1.492	17.0387
1516	97	995		45.2375	2.89448	29.6908
2528	162	670		75.4356	4.83409	19.9928
2882	148	1810		85.999	4.41633	54.0105
1121	67	1140		33.4507	1.99928	34.0177
1334	68	2253		39.8066	2.02912	67.2296
1665	87	961		49.6837	2.59608	28.6763
2408	54	411		71.8548	1.61136	12.2643
2071	97	1351		61.7987	2.89448	40.3139
1919	72	173		57.263	2.14848	5.16233
1990	45	1662		59.3817	1.3428	49.5942
2463	128	1596		73.496	3.81953	47.6247
2906	66	1393		86.7152	1.96944	41.5672
2189	82	1407		65.3199	2.44688	41.9849
1236	68	576		36.8823	2.02912	17.1879
1449	107	1196		43.2382	3.19288	35.6887
2918	193	596		87.0733	5.75913	17.7847
121	380	814		3.61065	11.3392	24.2898
725	1040	488		21.634	31.0336	14.5619
416	539	4215		12.4135	16.0838	125.776
189	487	686		5.63977	14.5321	20.4703
274	618	314		8.17617	18.4411	9.36977
333	158	856		9.93674	4.71473	25.5431
557	294	1591		16.6209	8.77297	47.4755
293	117	251		8.74313	3.49129	7.48985
342	419	1046		10.2053	12.503	31.2127
382	839	125		11.3989	25.0358	3.73001
611	137	358		18.2323	4.08809	10.6827
471	1034	349		14.0547	30.8546	10.4142
311	460	756		9.28025	13.7264	22.5591
411	312	683		12.2643	9.31009	20.3808
543	815	335		16.2031	24.3196	9.99642
325	295	413		9.69802	8.80281	12.3239
117	165	399		3.49129	4.92361	11.9062
1208	426	356		36.0468	12.7119	10.6231
466	542	354		13.9055	16.1733	10.5634
279	750	1676		8.32537	22.38	50.0119
339	628	638		10.1158	18.7395	19.0379
522	158	533		15.5765	4.71473	15.9047
452	498	615		13.4877	14.8603	18.3516
435	410	560		12.9804	12.2344	16.7104
305	458	380		9.10121	13.6667	11.3392
273	228	527		8.14633	6.80353	15.7257
202	235	432		6.02769	7.01241	12.8909
310	259	369		9.25041	7.72857	11.011
164	285	452		4.89377	8.50441	13.4877
161	610	2670		4.80425	18.2024	79.6729
146	498	619		4.35665	14.8603	18.471
243	1368	385		7.25113	40.8212	11.4884
312	372	546		9.31009	11.1005	16.2927
458	317	613		13.6667	9.45929	18.2919
519	204	509		15.487	6.08737	15.1886
524	387	599		15.6362	11.5481	17.8742
196	450	1037		5.84865	13.428	30.9441
383	493	151		11.4287	14.7111	4.50585
368	496	152		10.9811	14.8007	4.53569
237	543	633		7.07209	16.2031	18.8887
379	352	201		11.3094	10.5037	5.99785
197	1610	1076		5.87849	48.0425	32.1079
434	428	826		12.9506	12.7715	24.6479
713	508	270		21.276	15.1587	8.05681
452	309	544		13.4877	9.22057	16.233
380	732	382		11.3392	21.8429	11.3989
784	302	312		23.3946	9.01169	9.31009
396	622	300		11.8167	18.5605	8.95201
359	326	440		10.7126	9.72786	13.1296
507	231	238		15.1289	6.89305	7.10193
429	225	190		12.8014	6.71401	5.66961
345	118	362		10.2948	3.52113	10.8021
157	209	307		4.68489	6.23657	9.16089
287	177	309		8.56409	5.28169	9.22057
4021	149	1716		119.987	4.44617	51.2055
261	381	1554		7.78825	11.3691	46.3714
561	254	559		16.7403	7.57937	16.6806
236	196	306		7.04225	5.84865	9.13105
168	362	1945		5.01313	10.8021	58.0389
697	389	1320		20.7985	11.6078	39.3889
148	1207	779		4.41633	36.0169	23.2454
316	280	792		9.42945	8.35521	23.6333
532	619	2277		15.8749	18.471	67.9458
483	604	817		14.4127	18.0234	24.3793
541	391	1294		16.1435	11.6675	38.613
472	142	420		14.0845	4.23729	12.5328
356	655	1272		10.6231	19.5452	37.9565
791	315	1662		23.6035	9.39961	49.5942
243	344	902		7.25113	10.265	26.9157
155	763	916		4.62521	22.768	27.3335
409	437	964		12.2046	13.0401	28.7658
577	128	1023		17.2177	3.81953	30.5264
843	937	556		25.1552	27.9601	16.5911
912	286	1219		27.2141	8.53425	36.375
376	158	1108		11.2199	4.71473	33.0628
915	74	1225		27.3036	2.20816	36.5541
291	1299	772		8.68345	38.7622	23.0365
141	917	852		4.20745	27.3633	25.4237
433	489	322		12.9207	14.5918	9.6085
497	1454	1087		14.8305	43.3874	32.4361
910	593	1582		27.1544	17.6951	47.207
195	3106	640		5.81881	92.6832	19.0976
450	1180	1024		13.428	35.2113	30.5562
339	1007	317		10.1158	30.0489	9.45929
645	810	747		19.2468	24.1704	22.2905
268	1402	666		7.99713	41.8357	19.8735
2889	1261	712		86.2079	37.6283	21.2461
355	2206	618		10.5932	65.8271	18.4411
311	710	2188		9.28025	21.1864	65.29
260	1854	639		7.75841	55.3234	19.0678
24723	1025	788		737.735	30.586	23.514
7078	199	620		211.208	5.93817	18.5008
19524	2233	1494		582.597	66.6328	44.581
14494	1680	265		432.502	50.1313	7.90761
10302	988	1475		307.412	29.482	44.0141
14255	921	823		425.37	27.4827	24.5584
13066	559	1458		389.89	16.6806	43.5068
28747	583	465		857.812	17.3967	13.8756
31732	533	2095		946.884	15.9047	62.5149
5289	839	539		157.824	25.0358	16.0838
11680	202	1146		348.532	6.02769	34.1967
18114	987	2002		540.523	29.4521	59.7398
18407	1469	176		549.266	43.835	5.25185
22484	1150	824		670.924	34.3161	24.5882
2762	749	1846		82.4182	22.3502	55.0847
21521	383	2066		642.188	11.4287	61.6495
6668	483	611		198.973	14.4127	18.2323
2932	468	449		87.491	13.9651	13.3982
4480	620	2021		133.683	18.5008	60.3067
4094	472	662		122.165	14.0845	19.7541
3898	195	1624		116.317	5.81881	48.4602
2490	220	1130		74.3017	6.56481	33.7193
3987	798	886		118.972	23.8124	26.4383
3383	628	1824		100.949	18.7395	54.4282
5459	1523	328		162.897	45.4464	9.78754
3593	681	682		107.215	20.3211	20.3509
2875	1855	1436		85.7901	55.3533	42.8503
5951	312	2900		177.578	9.31009	86.5361
4774	481	445		142.456	14.3531	13.2788
5472	1426	3351		163.285	42.5519	99.994
3541	1854	1210		105.664	55.3234	36.1065
5149	1347	489		153.646	40.1945	14.5918
6944	1292	178		207.209	38.5533	5.31153
5910	861	778		176.355	25.6923	23.2156
7142	799	773		213.118	23.8422	23.0664
5772	901	575		172.237	26.8859	17.158
7557	454	10092		225.501	13.5474	301.146
4918	1116	10389		146.753	33.3015	310.008
7329	1707	7567		218.698	50.937	225.8
5134	1541	11859		153.199	45.9835	353.873
4311	874	15499		128.64	26.0802	462.491
585	6535	7907		17.4564	195.005	235.945
371	2679	11370		11.0707	79.9415	339.281
1675	138	14798		49.9821	4.11793	441.573
841	5963	10957		25.0955	177.936	326.957
778	4324	12024		23.2156	129.028	358.797
1335	6499	10807		39.8365	193.93	322.481
139	5670	6314		4.14777	169.193	188.41
882	5880	15882		26.3189	175.459	473.92
1415	4195	19824		42.2237	125.179	591.549
1004	4039	8322		29.9594	120.524	248.329
1782	4110	12395		53.175	122.643	369.867
341	6570	15570		10.1755	196.049	464.61
534	5067	14341		15.9346	151.2	427.936
1479	4813	9044		44.1334	143.62	269.873
1704	3241	8410		50.8474	96.7116	250.955
555	6175	10514		16.5612	184.262	313.738
1722	5078	12789		51.3846	151.528	381.624
1039	4416	3935		31.0038	131.774	117.421
1923	209	10648		57.3824	6.23657	317.737
1024	3891	10705		30.5562	116.108	319.438
1229	5874	465		36.6734	175.28	13.8756
5211	870	10571		155.496	25.9608	315.439
4474	1284	9816		133.504	38.3146	292.91
6866	1265	8989		204.882	37.7477	268.232
3561	1214	10380		106.26	36.2258	309.74
5719	1269	16125		170.655	37.867	481.171
4552	1988	20274		135.832	59.322	604.977
2507	959	15790		74.809	28.6166	471.174
2325	689	512		69.3781	20.5598	15.2781
3812	903	11583		113.75	26.9456	345.637
2021	457	8172		60.3067	13.6369	243.853
4105	941	10254		122.493	28.0795	305.98
7416	521	6828		221.294	15.5467	203.748
5316	637	10809		158.63	19.0081	322.541
1619	868	10910		48.311	25.9012	325.555
1367	751	14135		40.7913	22.4099	421.789
4581	885	12619		136.697	26.4084	376.552
3714	573	12552		110.826	17.0983	374.552
998	2027	8546		29.7804	60.4858	255.013
1716	1784	10209		51.2055	53.2346	304.637
767	321	9517		22.8873	9.57865	283.988
570	826	6269		17.0088	24.6479	187.067
1880	276	6980		56.0993	8.23585	208.284
14313	5777	468		427.101	172.386	13.9651
511	5729	1056		15.2483	170.954	31.5111
12450	4404	1567		371.509	131.416	46.7594
13491	17509	507		402.572	522.469	15.1289
10072	9657	2566		300.549	288.165	76.5696
7222	8376	1062		215.505	249.94	31.6901
1055	26815	1912		31.4812	800.161	57.0542
2571	40163	1604		76.7188	1198.47	47.8634
63	18472	971		1.87992	551.205	28.9747
1573	31004	346		46.9384	925.161	10.3247
3107	44215	772		92.713	1319.38	23.0365
1556	36805	2733		46.4311	1098.26	81.5528
5396	37841	2975		161.017	1129.18	88.7741
6517	34945	2891		194.468	1042.76	86.2676
360	23883	1099		10.7424	712.67	32.7942
14422	25985	1262		430.353	775.394	37.6581
8416	20954	1784		251.134	625.268	53.2346
5972	31477	2417		178.205	939.275	72.1234
5990	15439	1968		178.742	460.7	58.7252
9285	23048	1780		277.065	687.753	53.1153
4950	18908	2638		147.708	564.216	78.718
8607	21249	2075		256.833	634.071	61.9181
4033	25227	1277		120.345	752.775	38.1057
8354	31088	1604		249.284	927.667	47.8634
5579		2073		166.478		61.8584
7410		1296		221.115		38.6727
12344		1435		368.346		42.8205
5125		2200		152.93		65.6481
4796		32054		143.113		956.493
6261				186.829
6575				196.198
6355				189.633
5229				156.034
1602				47.8038
3123				93.1905
2086				62.2463
1883				56.1888
3134				93.5187
954				28.4674
1281				38.2251
2554				76.2115
567				16.9193
3046				90.8928
2280				68.0353
2357				70.333
1190				35.5097
2811				83.8804
1295				38.6429
736				21.9623
203				6.05753
1355				40.4333
1775				52.9661
405				12.0852
1757				52.429
119				3.55097
422				12.5925
8196				244.569
4958				147.947
5793				172.863
8350				249.164
9513				283.868
3439.71	3834.32	2778.04		102.641	114.416	82.8968	Average
	3351.2				100		Overall Average
	100						Normalised

## Sheet: Mis18b siRNA only
Original				Normalised
1	1	3		1	2	3	Replicate
253	2030	4201		7.54953	60.5753	125.358
215	1136	3587		6.41561	33.8983	107.036
76	3490	3325		2.26784	104.142	99.2182
6510	1742	2258		194.259	51.9814	67.3788
6401	2245	2304		191.006	66.9909	68.7515
6234	2571	2348		186.023	76.7188	70.0644
5636	4158	2248		168.179	124.075	67.0804
5875	695	2319		175.31	20.7388	69.1991
4144	3527	2058		123.657	105.246	61.4108
4049	6090	4640		120.822	181.726	138.458
4362	1086	2590		130.162	32.4063	77.2857
2823	1781	4287		84.2385	53.1451	127.924
7090	2811	1526		211.566	83.8804	45.5359
4346	1096	2120		129.685	32.7047	63.2609
3160	2456	3009		94.2945	73.2872	89.7887
3206	1601	3343		95.6672	47.7739	99.7553
6801	2238	4842		202.942	66.782	144.486
5071	1529	2355		151.319	45.6254	70.2733
5487	3671	5284		163.732	109.543	157.675
3996	2985	1687		119.241	89.0725	50.3402
3479	2371	2118		103.814	70.7508	63.2012
7658	2723	2218		228.515	81.2544	66.1852
9661	2310	2683		288.285	68.9305	80.0608
6691	2064	796		199.66	61.5899	23.7527
3526	194	1752		105.216	5.78897	52.2798
4423	875	1971		131.983	26.11	58.8147
5893	5037	4784		175.847	150.304	142.755
2588	70	1035		77.226	2.0888	30.8844
5651	165	3436		168.626	4.92361	102.53
6057	199	3533		180.741	5.93817	105.425
6689	424	4164		199.6	12.6522	124.254
4781	548	4652		142.665	16.3523	138.816
2194	223	4435		65.4691	6.65433	132.341
4433	178	2664		132.281	5.31153	79.4939
1952	173	2304		58.2478	5.16233	68.7515
5189	88	3864		154.84	2.62592	115.302
6093	190	2272		181.815	5.66961	67.7966
85	186	3531		2.5364	5.55025	105.365
2904	388	5369		86.6555	11.5779	160.211
3723	2383	3395		111.094	71.1088	101.307
5821	2162	2022		173.699	64.5142	60.3366
6245	552	2164		186.351	16.4717	64.5739
4574	1245	3101		136.488	37.1509	92.534
5762	675	6000		171.938	20.142	179.04
3841	3554	2529		114.616	106.052	75.4655
1713	1869	3103		51.116	55.771	92.5937
5474	1581	2117		163.344	47.1771	63.1714
4851	1393	3174		144.754	41.5672	94.7123
5169	1441	2620		154.243	42.9995	78.1809
5317	696	3098		158.66	20.7687	92.4445
4773	931	3679		142.427	27.7811	109.782
5134	293	2222		153.199	8.74313	66.3046
4182	1143	2127		124.791	34.1072	63.4698
3388	558	3527		101.098	16.6507	105.246
4984	1346	5145		148.723	40.1647	153.527
3750	1674	3683		111.9	49.9522	109.901
7055	2048	3042		210.522	61.1124	90.7734
5386	3740	875		160.718	111.602	26.11
5781	1205	1781		172.505	35.9573	53.1451
7360	470	3382		219.623	14.0248	100.919
4471	1696	3258		133.415	50.6087	97.2189
8161	1365	3515		243.525	40.7317	104.888
5105	1185	7193		152.333	35.3605	214.639
9768	1573	1339		291.478	46.9384	39.9558
3804	1148	1370		113.512	34.2564	40.8809
6990	1293	2412		208.582	38.5832	71.9742
7094	1533	1093		211.685	45.7448	32.6152
7428	2871	3889		221.652	85.6708	116.048
4104	730	3655		122.464	21.7832	109.065
988	1494	2019		29.482	44.581	60.2471
7290	1486	3036		217.534	44.3423	90.5944
2524	1772	1664		75.3163	52.8766	49.6538
4851	2431	1702		144.754	72.5412	50.7878
6434	1618	2692		191.991	48.2812	80.3294
118	1654	2235		3.52113	49.3554	66.6925
5432	1090	4054		162.091	32.5257	120.972
135	2233	3593		4.02841	66.6328	107.215
304	1190	3111		9.07137	35.5097	92.8324
490	1727	1896		14.6216	51.5338	56.5767
619	623	2889		18.471	18.5903	86.2079
103	2050	3213		3.07352	61.1721	95.8761
175	1203	2167		5.22201	35.8976	64.6634
200	1640	3134		5.96801	48.9377	93.5187
532	1272	3333		15.8749	37.9565	99.4569
487	459	1873		14.5321	13.6966	55.8904
751	842	1680		22.4099	25.1253	50.1313
159	1766	103		4.74457	52.6975	3.07352
100	1520	4096		2.984	45.3569	122.225
428	2524	1571		12.7715	75.3163	46.8787
263	439	4860		7.84793	13.0998	145.023
430	1146	315		12.8312	34.1967	9.39961
242	1320	3048		7.22129	39.3889	90.9525
532	2397	1560		15.8749	71.5266	46.5505
251	1847	3267		7.48985	55.1146	97.4874
456	1332	2874		13.6071	39.7469	85.7603
350	554	5190		10.444	16.5314	154.87
617	1412	3549		18.4113	42.1341	105.902
121	1497	2365		3.61065	44.6705	70.5717
295	896	5897		8.80281	26.7367	175.967
644	2313	6728		19.217	69.02	200.764
702	1111	3501		20.9477	33.1523	104.47
1030	985	7762		30.7352	29.3924	231.618
178	1161	5076		5.31153	34.6443	151.468
369	782	4877		11.011	23.3349	145.53
313	2154	1457		9.33993	64.2755	43.4769
615	663	6109		18.3516	19.784	182.293
418	1499	3547		12.4731	44.7302	105.843
455	950	6062		13.5772	28.348	180.89
251	1035	2318		7.48985	30.8844	69.1692
653	548	3219		19.4856	16.3523	96.0551
319	909	4224		9.51897	27.1246	126.044
929	470	3212		27.7214	14.0248	95.8462
1045	732	1456		31.1828	21.8429	43.4471
506	974	2729		15.0991	29.0642	81.4335
96	2249	5765		2.86464	67.1103	172.028
366	787	8425		10.9215	23.4841	251.402
497	1576	546		14.8305	47.0279	16.2927
475	289	7284		14.174	8.62377	217.355
784	766	4583		23.3946	22.8575	136.757
1053	891	4349		31.4216	26.5875	129.774
250	770	4897		7.46001	22.9768	146.127
255	1062	7417		7.60921	31.6901	221.324
181	1678	6410		5.40105	50.0716	191.275
181	1339	3033		5.40105	39.9558	90.5049
788	561	4530		23.514	16.7403	135.175
708	2199	4834		21.1268	65.6183	144.247
396	1069	4772		11.8167	31.899	142.397
720	2196	5124		21.4848	65.5287	152.9
544	1410	3516		16.233	42.0745	104.918
475	1234	2828		14.174	36.8226	84.3877
582	1758	3896		17.3669	52.4588	116.257
611	256	2147		18.2323	7.63905	64.0666
1007	785	1846		30.0489	23.4244	55.0847
381	215	3019		11.3691	6.41561	90.0871
192	432	5596		5.72929	12.8909	166.985
346	1980	2715		10.3247	59.0833	81.0157
548	6565	581		16.3523	195.9	17.3371
134	3478	2438		3.99857	103.784	72.75
191	2451	225		5.69945	73.138	6.71401
299	3664	838		8.92217	109.334	25.006
763	4464	455		22.768	133.206	13.5772
421	4693	879		12.5627	140.039	26.2294
2130	5136	439		63.5593	153.258	13.0998
316	2389	584		9.42945	71.2879	17.4266
314	4854	813		9.36977	144.844	24.26
973	3650	1766		29.0344	108.916	52.6975
1265	6791	429		37.7477	202.644	12.8014
497	3622	333		14.8305	108.081	9.93674
753	5232	539		22.4696	156.123	16.0838
352	3465	450		10.5037	103.396	13.428
1249	5957	335		37.2702	177.757	9.99642
697	3300	624		20.7985	98.4722	18.6202
924	7150	2187		27.5722	213.356	65.2602
580	4792	1550		17.3072	142.994	46.2521
731	2983	1689		21.8131	89.0129	50.3998
1309	6765	961		39.0606	201.868	28.6763
1790	3565	729		53.4137	106.38	21.7534
481	4423	805		14.3531	131.983	24.0212
290	3490	1747		8.65361	104.142	52.1306
888	3832	707		26.498	114.347	21.0969
272	4364	716		8.11649	130.222	21.3655
577	3034	797		17.2177	90.5347	23.7825
444	4340	963		13.249	129.506	28.736
418	968	4455		12.4731	28.8852	132.937
609	1075	3433		18.1726	32.0781	102.441
516	1591	1602		15.3975	47.4755	47.8038
1696	4395	579		50.6087	131.147	17.2774
169	6129	149		5.04297	182.89	4.44617
1982	2413	316		59.143	72.004	9.42945
488	3803	251		14.5619	113.482	7.48985
990	4658	213		29.5416	138.995	6.35593
812	1643	190		24.2301	49.0272	5.66961
259	5033	342		7.72857	150.185	10.2053
1211	2347	324		36.1363	70.0346	9.66818
345	3501	417		10.2948	104.47	12.4433
317	4342	298		9.45929	129.565	8.89233
842	2913	134		25.1253	86.9241	3.99857
1819	2609	211		54.279	77.8527	6.29625
755	1048	96		22.5292	31.2724	2.86464
736	3088	96		21.9623	92.1461	2.86464
482	1694	110		14.3829	50.549	3.28241
551	4235	125		16.4419	126.373	3.73001
525	975	149		15.666	29.094	4.44617
229	2333	84		6.83337	69.6168	2.50656
939	553	338		28.0198	16.5015	10.0859
856	4924	105		25.5431	146.932	3.1332
272	3636	225		8.11649	108.498	6.71401
685	1833	114		20.4404	54.6968	3.40177
838	941	201		25.006	28.0795	5.99785
855	822	154		25.5132	24.5285	4.59537
723	925	187		21.5744	27.602	5.58009
451	364	207		13.4579	10.8618	6.17689
418	1661	135		12.4731	49.5643	4.02841
650	1145	84		19.396	34.1669	2.50656
268	275	317		7.99713	8.20601	9.45929
459	199	204		13.6966	5.93817	6.08737
956	296	107		28.5271	8.83265	3.19288
1593	149	873		47.5352	4.44617	26.0504
644	641	1010		19.217	19.1275	30.1384
545	195	1399		16.2628	5.81881	41.7462
367	301	504		10.9513	8.98185	15.0394
486	222	1089		14.5023	6.62449	32.4958
1062	212	250		31.6901	6.32609	7.46001
104	229	549		3.10336	6.83337	16.3822
156	199	1532		4.65505	5.93817	45.715
108	290	1022		3.22273	8.65361	30.4965
194	287	730		5.78897	8.56409	21.7832
86	88	471		2.56624	2.62592	14.0547
283	166	306		8.44473	4.95345	9.13105
81	82	1329		2.41704	2.44688	39.6574
75	83	1086		2.238	2.47672	32.4063
111	221	1425		3.31225	6.59465	42.5221
7692	292	264		229.53	8.71329	7.87777
166	260	812		4.95345	7.75841	24.2301
131	529	1772		3.90905	15.7854	52.8766
147	646	282		4.38649	19.2767	8.41489
85	356	1287		2.5364	10.6231	38.4041
84	121	1251		2.50656	3.61065	37.3299
123	260	762		3.67033	7.75841	22.7381
120	953	1565		3.58081	28.4376	46.6997
136	340	538		4.05825	10.1456	16.0539
176	530	284		5.25185	15.8152	8.47457
2092	197	145		62.4254	5.87849	4.32681
2391	229	165		71.3476	6.83337	4.92361
3284	615	4518		97.9947	18.3516	134.817
2158	441	2024		64.3948	13.1595	60.3963
1971	464	75		58.8147	13.8458	2.238
1779	165	148		53.0854	4.92361	4.41633
3628	425	521		108.26	12.682	15.5467
2990	359	87		89.2217	10.7126	2.59608
3254	382	317		97.0995	11.3989	9.45929
410	152	89		12.2344	4.53569	2.65576
2819	117	145		84.1191	3.49129	4.32681
1811	528	1018		54.0403	15.7555	30.3772
2110	258	101		62.9625	7.69873	3.01384
7432	220	174		221.771	6.56481	5.19217
3196	256	1588		95.3688	7.63905	47.386
1652	329	213		49.2958	9.81738	6.35593
4314	330	117		128.73	9.84722	3.49129
3077	383	1714		91.8178	11.4287	51.1458
311	222	202		9.28025	6.62449	6.02769
3543	111	1619		105.723	3.31225	48.311
2652	164	1459		79.1358	4.89377	43.5366
2705	269	341		80.7173	8.02697	10.1755
1433	106	155		42.7608	3.16304	4.62521
1026	215	948		30.6159	6.41561	28.2884
829	471	183		24.7374	14.0547	5.46073
7135	655	204		212.909	19.5452	6.08737
3681	299	185		109.841	8.92217	5.52041
132	133	857		3.93889	3.96873	25.5729
2128	186	2718		63.4996	5.55025	81.1052
4444	148	331		132.609	4.41633	9.87706
3078	150	764		91.8477	4.47601	22.7978
166	162	2653		4.95345	4.83409	79.1656
2756	640	125		82.2392	19.0976	3.73001
111	292	243		3.31225	8.71329	7.25113
3173	214	248		94.6825	6.38577	7.40033
1408	398	427		42.0148	11.8763	12.7417
4973	207	2173		148.395	6.17689	64.8424
2933	392	1270		87.5209	11.6973	37.8969
3470	708			103.545	21.1268
5252	464			156.72	13.8458
2259	103			67.4087	3.07352
2925	111			87.2821	3.31225
2642	479			78.8374	14.2934
2401	100			71.646	2.984
1721	259			51.3547	7.72857
2860	2883			85.3425	86.0289
2459	170			73.3767	5.07281
3671	819			109.543	24.439
4308	384			128.551	11.4586
4398	1166			131.237	34.7935
4394	814			131.117	24.2898
3476	701			103.724	20.9179
5029				150.066
4497				134.191
2072				61.8286
2689				80.2399
1329				39.6574
3166				94.4736
1538				45.894
4372				130.461
2712				80.9262
2812				83.9102
4621				137.891
2988				89.1621
2919				87.1031
3453				103.038
4258				127.059
5120				152.781
2237.04	1539.53	2093.86		66.7534	45.9397	62.4809	Average
	1959.92				58.4842		Overall Average
	58.4842						Normalised

## Sheet: Mis18b siRNA WT
Orginal				Normalised
1	2	3		1	2	3	Replicates
3276	2252	66		97.756	67.1998	1.96944
2164	4622	1323		64.5739	137.921	39.4784
1240	2018	3424		37.0017	60.2172	102.172
2894	2820	5228		86.3571	84.1489	156.004
1757	3251	7869		52.429	97.01	234.811
2326	1806	3438		69.4079	53.8911	102.59
2522	2404	7799		75.2566	71.7355	232.723
1887	3470	5232		56.3082	103.545	156.123
642	2013	3912		19.1573	60.068	116.734
3316	2801	4937		98.9496	83.582	147.32
2272	3540	5487		67.7966	105.634	163.732
1771	813	4059		52.8467	24.26	121.121
1552	567	6165		46.3118	16.9193	183.964
2786	441	10318		83.1344	13.1595	307.89
3722	646	4165		111.065	19.2767	124.284
573	1002	6998		17.0983	29.8997	208.821
2398	481	5220		71.5564	14.3531	155.765
3243	451	6752		96.7713	13.4579	201.48
3695	863	4341		110.259	25.752	129.536
6159	2223	3548		183.785	66.3344	105.872
581	3121	4873		17.3371	93.1308	145.411
251	2341	1424		7.48985	69.8555	42.4922
399	3378	1821		11.9062	100.8	54.3387
461	4002	4400		13.7563	119.42	131.296
471	3608	7352		14.0547	107.663	219.384
961	2461	179		28.6763	73.4364	5.34137
405	2631	79		12.0852	78.5092	2.35736
571	3138	127		17.0387	93.6381	3.78969
666	5389	110		19.8735	160.808	3.28241
2533	2043	316		75.5848	60.9632	9.42945
3745	3054	389		111.751	91.1315	11.6078
3916	2368	110		116.854	70.6612	3.28241
2026	2057	101		60.4559	61.381	3.01384
5131	4473	86		153.109	133.475	2.56624
858	2882	231		25.6028	85.999	6.89305
2469	2566	384		73.6751	76.5696	11.4586
280	4401	294		8.35521	131.326	8.77297
637	12932	1612		19.0081	385.891	48.1022
450	5671	142		13.428	169.223	4.23729
533	6175	263		15.9047	184.262	7.84793
357	7321	296		10.6529	218.459	8.83265
427	3745	204		12.7417	111.751	6.08737
3937	4766	254		117.48	142.218	7.57937
4830	8871	239		144.127	264.711	7.13177
2450	6101	144		73.1081	182.054	4.29697
3700	8138	139		110.408	242.838	4.14777
1617	10732	194		48.2514	320.243	5.78897
3148	10581	106		93.9365	315.738	3.16304
3161	5841	175		94.3244	174.296	5.22201
5894	6636	213		175.877	198.019	6.35593
1343	4377	178		40.0752	130.61	5.31153
3697	3748	105		110.319	111.84	3.1332
4446	4347	146		132.669	129.715	4.35665
3162	3593	112		94.3542	107.215	3.34209
6229	4371	125		185.874	130.431	3.73001
2751	439	3598		82.09	13.0998	107.364
6399	4344	5135		190.946	129.625	153.229
5827	6665	4252		173.878	198.884	126.88
1246	4040	5834		37.1807	120.554	174.087
488	8568	4679		14.5619	255.67	139.622
1599	6107	2811		47.7142	182.233	83.8804
593	7294	3172		17.6951	217.653	94.6526
6190	7848	3706		184.71	234.185	110.587
8501	7172	7638		253.67	214.013	227.918
3525	5784	2201		105.186	172.595	65.6779
4109	5244	6605		122.613	156.481	197.094
5691	4565	2621		169.82	136.22	78.2108
9434	5881	5970		281.511	175.489	178.145
5904	7972	4018		176.176	237.885	119.897
3930	4922	3627		117.271	146.873	108.23
525	3979	55		15.666	118.734	1.6412
10479	5676	81		312.694	169.372	2.41704
8297	5998	69		247.583	178.981	2.05896
2227	8237	101		66.4538	245.792	3.01384
5126	7852	107		152.96	234.304	3.19288
8820	7558	136		263.189	225.531	4.05825
8162	8234	69		243.554	245.703	2.05896
4575	5030	92		136.518	150.095	2.74528
1594	1385	154		47.565	41.3285	4.59537
5900	3270	105		176.056	97.577	3.1332
3998	9645	146		119.301	287.807	4.35665
148	3451	174		4.41633	102.978	5.19217
2866	7433	139		85.5216	221.801	4.14777
2268	6245	51		67.6772	186.351	1.52184
1379	7920	405		41.1494	236.333	12.0852
3267	10465	115		97.4874	312.276	3.43161
8098	2543	73		241.645	75.8832	2.17832
6927	2069	55		206.702	61.7391	1.6412
5266	1736	160		157.138	51.8023	4.77441
8141	2001	130		242.928	59.7099	3.87921
1737	3588	78		51.8322	107.066	2.32752
5803	6644	102		173.162	198.257	3.04368
4496	1505	312		134.161	44.9093	9.31009
6810	3404	92		203.211	101.576	2.74528
3791	3444	102		113.124	102.769	3.04368
7271	2718	120		216.967	81.1052	3.58081
2137	1531	58		63.7682	45.6851	1.73072
1382	6993	63		41.2389	208.671	1.87992
1684	8667	129		50.2506	258.624	3.84937
592	2979	86		17.6653	88.8935	2.56624
1035	11019	67		30.8844	328.807	1.99928
1009	8348	174		30.1086	249.105	5.19217
1158	7634	116		34.5548	227.799	3.46145
1096	3229	86		32.7047	96.3535	2.56624
832	9930	80		24.8269	296.312	2.3872
2610	7889	54		77.8825	235.408	1.61136
1974	2021	91		58.9043	60.3067	2.71544
1225	4489	59		36.5541	133.952	1.76056
1251	2684	263		37.3299	80.0907	7.84793
698	5830	77		20.8284	173.967	2.29768
6994	3831	124		208.701	114.317	3.70017
287	2762	125		8.56409	82.4182	3.73001
3099	3909	75		92.4743	116.645	2.238
1414	5716	88		42.1938	170.566	2.62592
2615	10924	46		78.0317	325.973	1.37264
2162	4266	53		64.5142	127.298	1.58152
854	13271	169		25.4834	396.007	5.04297
7794	2604	156		232.573	77.7035	4.65505
4110	5354	140		122.643	159.764	4.17761
3303	10082	72		98.5617	300.847	2.14848
1875	6366	121		55.9501	189.962	3.61065
1358	7283	62		40.5228	217.325	1.85008
5636	3722	110		168.179	111.065	3.28241
4094	5598	103		122.165	167.045	3.07352
3258	2936	110		97.2189	87.6104	3.28241
2072	2650	43		61.8286	79.0761	1.28312
4095	3184	117		122.195	95.0107	3.49129
5369	7147	8873		160.211	213.267	264.771
336	11051	7915		10.0263	329.762	236.184
3832	5447	9533		114.347	162.539	284.465
3006	2723	7881		89.6992	81.2544	235.169
7688	2038	7281		229.41	60.814	217.265
7219	2533	10297		215.415	75.5848	307.263
4910	3412	6345		146.515	101.814	189.335
6194	1336	9204		184.829	39.8663	274.648
5701	3431	6755		170.118	102.381	201.57
4209	436	7095		125.597	13.0103	211.715
2678	816	3428		79.9116	24.3495	102.292
6159	3725	6238		183.785	111.154	186.142
5291	265	5954		157.884	7.90761	177.668
2934	187	8150		87.5507	5.58009	243.196
6509	748	14919		194.229	22.3204	445.184
2118	322	4361		63.2012	9.6085	130.132
4851	803	3627		144.754	23.9616	108.23
6064	306	16735		180.95	9.13105	499.373
1652	596	1199		49.2958	17.7847	35.7782
5352	208	13081		159.704	6.20673	390.338
6991	455	2577		208.612	13.5772	76.8978
4130	418	2815		123.239	12.4731	83.9997
4810	200	8937		143.531	5.96801	266.68
3854	222	2649		115.004	6.62449	79.0463
9787	258	8517		292.045	7.69873	254.148
6635	305	7766		197.989	9.10121	231.738
8593	578	2044		256.416	17.2475	60.9931
3223	248	9243		96.1745	7.40033	275.812
4599	767	250		137.234	22.8873	7.46001
6120	363	260		182.621	10.8319	7.75841
4689	322	98		139.92	9.6085	2.92432
9466	329	339		282.466	9.81738	10.1158
5307	379	114		158.361	11.3094	3.40177
13817	546	121		412.3	16.2927	3.61065
14442	202	227		430.95	6.02769	6.77369
1097	328	122		32.7345	9.78754	3.64049
13312	498	130		397.231	14.8603	3.87921
9710	238	134		289.747	7.10193	3.99857
6978	674	140		208.224	20.1122	4.17761
16622	301	218		496.001	8.98185	6.50513
8645	402	387		257.967	11.9957	11.5481
13427	533	189		400.662	15.9047	5.63977
17270	627	182		515.338	18.7097	5.43089
11297	817	167		337.103	24.3793	4.98329
8893	428	161		265.368	12.7715	4.80425
9177	691	205		273.842	20.6195	6.11721
83	261	136		2.47672	7.78825	4.05825
960	268	91		28.6464	7.99713	2.71544
317	198	96		9.45929	5.90833	2.86464
144	462	121		4.29697	13.7861	3.61065
799	526	111		23.8422	15.6959	3.31225
1024	552	87		30.5562	16.4717	2.59608
754	357	144		22.4994	10.6529	4.29697
810	158	128		24.1704	4.71473	3.81953
1516	174	107		45.2375	5.19217	3.19288
2528	122	99		75.4356	3.64049	2.95416
2882	223	136		85.999	6.65433	4.05825
1121	202	153		33.4507	6.02769	4.56553
1334	184	140		39.8066	5.49057	4.17761
1665	185	186		49.6837	5.52041	5.55025
2408	171	220		71.8548	5.10265	6.56481
2071	314	83		61.7987	9.36977	2.47672
1919	162	1342		57.263	4.83409	40.0453
1990	297	114		59.3817	8.86249	3.40177
2463	90	152		73.496	2.6856	4.53569
2906	239	115		86.7152	7.13177	3.43161
2189	755	153		65.3199	22.5292	4.56553
1236	328	180		36.8823	9.78754	5.37121
1449	150	152		43.2382	4.47601	4.53569
2918	250	103		87.0733	7.46001	3.07352
525	781	657		15.666	23.3051	19.6049
250	466	105		7.46001	13.9055	3.1332
444	286	545		13.249	8.53425	16.2628
1316	144	113		39.2695	4.29697	3.37193
295	458	176		8.80281	13.6667	5.25185
794	222	1218		23.693	6.62449	36.3452
656	626	1244		19.5751	18.6799	37.121
505	161	191		15.0692	4.80425	5.69945
489	407	98		14.5918	12.1449	2.92432
288	266	96		8.59393	7.93745	2.86464
428	153	183		12.7715	4.56553	5.46073
2448	333	1892		73.0484	9.93674	56.4574
1954	427	108		58.3075	12.7417	3.22273
509	633	1697		15.1886	18.8887	50.6386
2750	380	508		82.0601	11.3392	15.1587
510	371	124		15.2184	11.0707	3.70017
3815	254	878		113.84	7.57937	26.1996
510	207	100		15.2184	6.17689	2.984
3419	980	164		102.023	29.2432	4.89377
2235	255	105		66.6925	7.60921	3.1332
2529	172	81		75.4655	5.13249	2.41704
3019	187	152		90.0871	5.58009	4.53569
1935	227	161		57.7405	6.77369	4.80425
3265	279	166		97.4278	8.32537	4.95345
3168	192	98		94.5333	5.72929	2.92432
2682	1050	171		80.031	31.332	5.10265
2147	245	70		64.0666	7.31081	2.0888
101	445	171		3.01384	13.2788	5.10265
232	478	64		6.92289	14.2635	1.90976
1551	356	218		46.2819	10.6231	6.50513
3079	309	91		91.8775	9.22057	2.71544
4232	373	111		126.283	11.1303	3.31225
337	445	113		10.0561	13.2788	3.37193
163	436	207		4.86393	13.0103	6.17689
206	953	113		6.14705	28.4376	3.37193
2067	281	312		61.6794	8.38505	9.31009
1857	256	98		55.413	7.63905	2.92432
120	465	85		3.58081	13.8756	2.5364
2013	460	115		60.068	13.7264	3.43161
169	229	125		5.04297	6.83337	3.73001
138	163	154		4.11793	4.86393	4.59537
199	832	157		5.93817	24.8269	4.68489
2114	66	151		63.0819	1.96944	4.50585
304	1323	85		9.07137	39.4784	2.5364
115	3424	207		3.43161	102.172	6.17689
283	5228	117		8.44473	156.004	3.49129
3148	7869	150		93.9365	234.811	4.47601
185	3438	147		5.52041	102.59	4.38649
3392	7799	939		101.217	232.723	28.0198
1858	5232	622		55.4428	156.123	18.5605
4421	3912	146		131.923	116.734	4.35665
197	4937	64		5.87849	147.32	1.90976
3296	5487	228		98.3528	163.732	6.80353
587	4059	184		17.5161	121.121	5.49057
378	6165	304		11.2795	183.964	9.07137
174	10318	449		5.19217	307.89	13.3982
1566	4165	124		46.7295	124.284	3.70017
235	6998	204		7.01241	208.821	6.08737
2856	5220	118		85.2232	155.765	3.52113
413	6752	251		12.3239	201.48	7.48985
4954	4341	175		147.828	129.536	5.22201
218	3548	690		6.50513	105.872	20.5896
236	4873	120		7.04225	145.411	3.58081
3606	1424	1324		107.603	42.4922	39.5082
330	1821	214		9.84722	54.3387	6.38577
2550	4400	74		76.0921	131.296	2.20816
3057	7352	209		91.221	219.384	6.23657
221	6261	7648		6.59465	186.829	228.217
364	5391	3979		10.8618	160.868	118.734
390	7249	7108		11.6376	216.31	212.103
251	3826	5771		7.48985	114.168	172.207
295	5378	5410		8.80281	160.48	161.435
1257	4750	5158		37.5089	141.74	153.915
2087	8130	4658		62.2762	242.6	138.995
254	14205	4208		7.57937	423.878	125.567
2026	6566	14315		60.4559	195.93	427.16
2600	3456	6799		77.5841	103.127	202.882
2570	3940	7723		76.6889	117.57	230.455
1120	6238	7312		33.4209	186.142	218.19
2693	2143	9165		80.3592	63.9472	273.484
3300	5734	2690		98.4722	171.103	80.2697
2009	5716	7343		59.9487	170.566	219.115
2165	2757	8873		64.6037	82.269	264.771
3887	3375	7915		115.988	100.71	236.184
1626	2953	9533		48.5199	88.1177	284.465
1348	2234	7881		40.2244	66.6627	235.169
2712	9648	7281		80.9262	287.897	217.265
3109	4259	10297		92.7727	127.089	307.263
2335	3153	6345		69.6765	94.0857	189.335
2610	7404	9204		77.8825	220.936	274.648
1635	2426	6755		48.7885	72.392	201.57
5119	5259	7095		152.751	156.929	211.715
3052	4757	3428		91.0718	141.949	102.292
574	10221	8457		17.1282	304.995	252.357
1456	4465	2371		43.4471	133.236	70.7508
2178	8777	2163		64.9916	261.906	64.544
5090	6100	2554		151.886	182.024	76.2115
2574	3598	6456		76.8083	107.364	192.647
3335	5135	5819		99.5166	153.229	173.639
216	4252	4409		6.44545	126.88	131.565
163	5834	7127		4.86393	174.087	212.67
233	4679	5964		6.95273	139.622	177.966
230	2811	7335		6.86321	83.8804	218.877
321	3172	11944		9.57865	94.6526	356.41
102	3706	8072		3.04368	110.587	240.869
136	7638	7018		4.05825	227.918	209.417
171	2201	9858		5.10265	65.6779	294.163
404	6605	5585		12.0554	197.094	166.657
149	2621	5347		4.44617	78.2108	159.555
311	5970	7041		9.28025	178.145	210.104
811	4018	8985		24.2003	119.897	268.113
640	3627	7423		19.0976	108.23	221.503
289	8457	7210		8.62377	252.357	215.147
357	2371	8157		10.6529	70.7508	243.405
822	2163	8615		24.5285	64.544	257.072
168	2554	6165		5.01313	76.2115	183.964
410	6456	6825		12.2344	192.647	203.658
212	5819	5033		6.32609	173.639	150.185
328	4409	6796		9.78754	131.565	202.793
177	2704	7619		5.28169	80.6875	227.351
423	6352	8040		12.6223	189.544	239.914
172	5967	4186		5.13249	178.056	124.91
243		6903		7.25113		205.986
263		7513		7.84793		224.188
297		3405		8.86249		101.605
509		5870		15.1886		175.161
525		9833		15.666		293.417
174		10520		5.19217		313.917
446		10192		13.3087		304.13
168		8345		5.01313		249.015
394		7329		11.757		218.698
216		6148		6.44545		183.457
410		7318		12.2344		218.369
721		2612		21.5147		77.9422
585		10094		17.4564		301.205
219		7648		6.53497		228.217
249		3979		7.43017		118.734
482		7108		14.3829		212.103
212		5771		6.32609		172.207
448		5410		13.3683		161.435
229		5158		6.83337		153.915
374		4658		11.1602		138.995
354		4208		10.5634		125.567
357		14315		10.6529		427.16
94		6799		2.80496		202.882
1448		7723		43.2084		230.455
2043		7312		60.9632		218.19
1722		9165		51.3846		273.484
2396		2690		71.4968		80.2697
2874		7343		85.7603		219.115
1719				51.295
2193				65.4392
2326				69.4079
2739				81.7319
3053				91.1017
2147				64.0666
1703				50.8176
1376				41.0599
1985				59.2325
1827				54.5178
2526				75.376
2603				77.6736
1813				54.1
2495				74.4509
2891				86.2676
2042				60.9334
3048				90.9525
2295				68.4829
1444				43.089
1503				44.8496
1826				54.4879
2135				63.7085
565				16.8596
2665.57	3413.45	2890.46		79.5408	101.857	86.2516	Average
	2971.18				88.6602		Overall Average
	88.6602						Normalised

## Sheet: Mis18b siRNA L199D I203D
Orginal				Normalised
1	2	3		1	2	3	Replicates
692	144	3120		20.6493	4.29697	93.1009
347	112	2107		10.3545	3.34209	62.873
256	64	3463		7.63905	1.90976	103.336
236	175	2934		7.04225	5.22201	87.5507
403	160	213		12.0255	4.77441	6.35593
418	157	1904		12.4731	4.68489	56.8154
204	192	1018		6.08737	5.72929	30.3772
177	70	2162		5.28169	2.0888	64.5142
375	49	1498		11.19	1.46216	44.7004
1218	179	2233		36.3452	5.34137	66.6328
1860	345	1789		55.5025	10.2948	53.3838
2921	435	1245		87.1628	12.9804	37.1509
1755	231	1791		52.3693	6.89305	53.4435
2184	269	1102		65.1707	8.02697	32.8837
1589	58	1159		47.4158	1.73072	34.5846
2583	192	2083		77.0768	5.72929	62.1568
1652	172	1118		49.2958	5.13249	33.3612
180	286	1393		5.37121	8.53425	41.5672
264	161	896		7.87777	4.80425	26.7367
145	164	451		4.32681	4.89377	13.4579
190	415	1051		5.66961	12.3836	31.3619
175	77	558		5.22201	2.29768	16.6507
240	178	1738		7.16161	5.31153	51.862
202	60	1619		6.02769	1.7904	48.311
287	1333	108		8.56409	39.7768	3.22273
413	1576	132		12.3239	47.0279	3.93889
208	1393	256		6.20673	41.5672	7.63905
157	1525	561		4.68489	45.5061	16.7403
252	272	571		7.51969	8.11649	17.0387
229	725	396		6.83337	21.634	11.8167
149	2182	863		4.44617	65.111	25.752
385	1352	411		11.4884	40.3437	12.2643
148	728	774		4.41633	21.7236	23.0962
113	1210	456		3.37193	36.1065	13.6071
103	1888	614		3.07352	56.338	18.3218
193	1716	552		5.75913	51.2055	16.4717
121	1576	729		3.61065	47.0279	21.7534
91	2567	564		2.71544	76.5994	16.8298
177	586	1113		5.28169	17.4863	33.212
173	2529	1006		5.16233	75.4655	30.0191
119	1433	261		3.55097	42.7608	7.78825
129	1554	609		3.84937	46.3714	18.1726
108	890	400		3.22273	26.5576	11.936
263	1520	578		7.84793	45.3569	17.2475
111	2985	806		3.31225	89.0725	24.0511
145	2190	498		4.32681	65.3497	14.8603
138	2639	735		4.11793	78.7479	21.9324
94	5658	1011		2.80496	168.835	30.1683
83	1779	533		2.47672	53.0854	15.9047
95	4493	1029		2.8348	134.071	30.7054
129	2479	1172		3.84937	73.9735	34.9725
134	2880	428		3.99857	85.9393	12.7715
136	1088	3585		4.05825	32.466	106.977
80	525	2523		2.3872	15.666	75.2864
83	435	3225		2.47672	12.9804	96.2342
91	1005	2880		2.71544	29.9892	85.9393
154	197	4569		4.59537	5.87849	136.339
85	154	2154		2.5364	4.59537	64.2755
130	170	5931		3.87921	5.07281	176.981
239	162	4117		7.13177	4.83409	122.851
322	60	4279		9.6085	1.7904	127.686
364	249	4448		10.8618	7.43017	132.729
301	194	4840		8.98185	5.78897	144.426
523	91	4029		15.6063	2.71544	120.226
234	165	5391		6.98257	4.92361	160.868
965	116	3002		28.7956	3.46145	89.5798
510	258	2541		15.2184	7.69873	75.8236
240	121	6102		7.16161	3.61065	182.084
302	158	3876		9.01169	4.71473	115.66
384	114	3529		11.4586	3.40177	105.306
206	51	4424		6.14705	1.52184	132.012
1474	72	4389		43.9842	2.14848	130.968
182	186	6179		5.43089	5.55025	184.382
88	83	3959		2.62592	2.47672	118.137
186	655	1148		5.55025	19.5452	34.2564
165	200	3401		4.92361	5.96801	101.486
121	163	3503		3.61065	4.86393	104.53
114	436	6758		3.40177	13.0103	201.659
1207	278	5474		36.0169	8.29553	163.344
2155	365	5083		64.3053	10.8916	151.677
153	426	2972		4.56553	12.7119	88.6846
837	3352	826		24.9761	100.024	24.6479
739	2774	605		22.0518	82.7763	18.0532
3035	5571	408		90.5645	166.239	12.1747
1390	6999	426		41.4777	208.85	12.7119
764	5472	359		22.7978	163.285	10.7126
772	5126	557		23.0365	152.96	16.6209
139	2997	514		4.14777	89.4306	15.3378
124	3076	838		3.70017	91.788	25.006
242	6634	67		7.22129	197.959	1.99928
87	4253	224		2.59608	126.91	6.68417
259	4369	145		7.72857	130.371	4.32681
184	2877	150		5.49057	85.8498	4.47601
182	2253	184		5.43089	67.2296	5.49057
125	3665	247		3.73001	109.364	7.37049
166	3734	439		4.95345	111.423	13.0998
95	2913	224		2.8348	86.9241	6.68417
227	2902	148		6.77369	86.5958	4.41633
131	4700	224		3.90905	140.248	6.68417
617	4178	232		18.4113	124.672	6.92289
1218	5401	106		36.3452	161.166	3.16304
1870	3358	117		55.8009	100.203	3.49129
442	5411	73		13.1893	161.464	2.17832
1288	2059	188		38.434	61.4407	5.60993
568	977	2142		16.9491	29.1537	63.9174
1002	489	3671		29.8997	14.5918	109.543
2285	219	4023		68.1845	6.53497	120.047
476	386	4003		14.2039	11.5183	119.45
1323	511	1788		39.4784	15.2483	53.354
2502	228	2417		74.6598	6.80353	72.1234
3181	1420	3191		94.9212	42.3729	95.2196
3542	549	3462		105.693	16.3822	103.306
2992	764	6482		89.2814	22.7978	193.423
4631	491	3703		138.189	14.6515	110.498
2625	93	5264		78.3301	2.77512	157.078
614	384	3178		18.3218	11.4586	94.8317
1205	300	1587		35.9573	8.95201	47.3562
779	718	2482		23.2454	21.4252	74.063
750	330	4193		22.38	9.84722	125.119
663	126	4545		19.784	3.75985	135.623
530	399	3938		15.8152	11.9062	117.51
1196	453	2445		35.6887	13.5175	72.9589
2085	370	3663		62.2165	11.0408	109.304
430	44	5353		12.8312	1.31296	159.734
1097	732	5261		32.7345	21.8429	156.988
192	494	2922		5.72929	14.741	87.1926
3375	548	552		100.71	16.3523	16.4717
4160	701	636		124.135	20.9179	18.9783
1584	533	381		47.2666	15.9047	11.3691
2436	857	550		72.6904	25.5729	16.412
2136	696	949		63.7383	20.7687	28.3182
949	194	657		28.3182	5.78897	19.6049
6480	263	457		193.364	7.84793	13.6369
5113	986	1168		152.572	29.4223	34.8532
5056	597	544		150.871	17.8145	16.233
5065	512	725		151.14	15.2781	21.634
6233	988	1028		185.993	29.482	30.6756
7164	653	767		213.774	19.4856	22.8873
4949	385	366		147.678	11.4884	10.9215
2164	302	542		64.5739	9.01169	16.1733
1737	260	778		51.8322	7.75841	23.2156
4935	252	205		147.261	7.51969	6.11721
4708	408	457		140.487	12.1747	13.6369
3380	399	330		100.859	11.9062	9.84722
2573	334	186		76.7784	9.96658	5.55025
5538	503	141		165.254	15.0095	4.20745
3527	509	127		105.246	15.1886	3.78969
5224	551	1114		155.884	16.4419	33.2418
4546	638	1003		135.653	19.0379	29.9296
6171	324	129		184.143	9.66818	3.84937
3247	595	82		96.8906	17.7548	2.44688
5097	422	142		152.095	12.5925	4.23729
104	190	4947		3.10336	5.66961	147.619
98	514	7014		2.92432	15.3378	209.298
207	243	2893		6.17689	7.25113	86.3273
133	615	3414		3.96873	18.3516	101.874
177	242	2317		5.28169	7.22129	69.1394
139	485	2706		4.14777	14.4724	80.7472
102	670	5473		3.04368	19.9928	163.315
137	515	1672		4.08809	15.3676	49.8926
203	221	4590		6.05753	6.59465	136.966
295	275	2712		8.80281	8.20601	80.9262
279	628	8294		8.32537	18.7395	247.493
258	186	4979		7.69873	5.55025	148.574
146	488	5005		4.35665	14.5619	149.349
5219	310	198		155.735	9.25041	5.90833
4920	425	132		146.813	12.682	3.93889
1873	904	237		55.8904	26.9754	7.07209
174	380	112		5.19217	11.3392	3.34209
2458	688	123		73.3468	20.53	3.67033
4692	442	254		140.009	13.1893	7.57937
5206	378	131		155.347	11.2795	3.90905
5979	508	97		178.414	15.1587	2.89448
5469	197	75		163.195	5.87849	2.238
3247	242	97		96.8906	7.22129	2.89448
6055	120	74		180.681	3.58081	2.20816
3107	125	107		92.713	3.73001	3.19288
873	158	81		26.0504	4.71473	2.41704
3743	507	207		111.691	15.1289	6.17689
4343	539	82		129.595	16.0838	2.44688
4841	323	169		144.456	9.63834	5.04297
2655	291	96		79.2253	8.68345	2.86464
3650	66	216		108.916	1.96944	6.44545
3135	154	250		93.5485	4.59537	7.46001
5206	295	179		155.347	8.80281	5.34137
447	337	138		13.3385	10.0561	4.11793
2965	275	119		88.4757	8.20601	3.55097
2343	439	86		69.9152	13.0998	2.56624
4810	179	85		143.531	5.34137	2.5364
2855	185	210		85.1933	5.52041	6.26641
9287	155	79		277.125	4.62521	2.35736
112	139	4969		3.34209	4.14777	148.275
141	318	2645		4.20745	9.48913	78.9269
72	237	4754		2.14848	7.07209	141.86
109	405	4177		3.25257	12.0852	124.642
97	515	5243		2.89448	15.3676	156.451
4577	206	176		136.578	6.14705	5.25185
7178	221	107		214.192	6.59465	3.19288
158	498	146		4.71473	14.8603	4.35665
1639	443	156		48.9078	13.2191	4.65505
66	860	157		1.96944	25.6624	4.68489
1323	350	189		39.4784	10.444	5.63977
3424	112	119		102.172	3.34209	3.55097
5228	247	111		156.004	7.37049	3.31225
7869	307	137		234.811	9.16089	4.08809
3438	724	267		102.59	21.6042	7.96729
7799	187	229		232.723	5.58009	6.83337
5232	102	114		156.123	3.04368	3.40177
3912	56	109		116.734	1.67104	3.25257
4937	219	113		147.32	6.53497	3.37193
5487	91	60		163.732	2.71544	1.7904
4059	285	124		121.121	8.50441	3.70017
6165	101	71		183.964	3.01384	2.11864
10318	193	95		307.89	5.75913	2.8348
4165	107	70		124.284	3.19288	2.0888
6998	56	66		208.821	1.67104	1.96944
5220	124	130		155.765	3.70017	3.87921
6752	86	71		201.48	2.56624	2.11864
4341	747	107		129.536	22.2905	3.19288
3548	147	81		105.872	4.38649	2.41704
4873	149	105		145.411	4.44617	3.1332
1424	64	129		42.4922	1.90976	3.84937
1821	102	62		54.3387	3.04368	1.85008
4400	78	88		131.296	2.32752	2.62592
7352	348	99		219.384	10.3843	2.95416
6261	234	144		186.829	6.98257	4.29697
5391	56	85		160.868	1.67104	2.5364
7249	173	87		216.31	5.16233	2.59608
3826	172	896		114.168	5.13249	26.7367
5378	287	1080		160.48	8.56409	32.2273
4750	183	1033		141.74	5.46073	30.8248
8130	335	543		242.6	9.99642	16.2031
14205	157	1281		423.878	4.68489	38.2251
6566	42	362		195.93	1.25328	10.8021
1153	134	3456		34.4056	3.99857	103.127
1172	292	3940		34.9725	8.71329	117.57
1429	329	6238		42.6414	9.81738	186.142
1298	241	2143		38.7324	7.19145	63.9472
1748	431	5734		52.1604	12.8611	171.103
1691	264	5716		50.4595	7.87777	170.566
508	158	5619		15.1587	4.71473	167.671
108	155	10717		3.22273	4.62521	319.796
128	146	9462		3.81953	4.35665	282.347
111	265	9497		3.31225	7.90761	283.391
150	91	8374		4.47601	2.71544	249.881
172	293	5532		5.13249	8.74313	165.075
104	168	9177		3.10336	5.01313	273.842
408	149	7763		12.1747	4.44617	231.648
1558	284	9946		46.4908	8.47457	296.789
605	86	2881		18.0532	2.56624	85.9692
1295	89	10160		38.6429	2.65576	303.175
784	156	3913		23.3946	4.65505	116.764
1106	54	7022		33.0031	1.61136	209.537
356	34	4814		10.6231	1.01456	143.65
1079	7735	145		32.1974	230.813	4.32681
1662	8301	41		49.5942	247.702	1.22344
507	6459	120		15.1289	192.737	3.58081
236	9315	263		7.04225	277.96	7.84793
243	10089	185		7.25113	301.056	5.52041
167	10755	265		4.98329	320.93	7.90761
2735	10118	132		81.6125	301.922	3.93889
177	8132	218		5.28169	242.659	6.50513
165	5658	83		4.92361	168.835	2.47672
208	9362	193		6.20673	279.363	5.75913
63	5192	56		1.87992	154.93	1.67104
110	6986	48		3.28241	208.463	1.43232
95	6312	158		2.8348	188.35	4.71473
63	7705	104		1.87992	229.918	3.10336
86	3575	37		2.56624	106.678	1.10408
152	10037	91		4.53569	299.505	2.71544
76	10906	30		2.26784	325.436	0.895201
66	7086	31		1.96944	211.447	0.925041
142	6487	85		4.23729	193.572	2.5364
111	9103	320		3.31225	271.634	9.54881
77	8295	187		2.29768	247.523	5.58009
87	8746	108		2.59608	260.981	3.22273
50	12088	96		1.492	360.706	2.86464
126	5549	339		3.75985	165.582	10.1158
185	6790	567		5.52041	202.614	16.9193
168	8313	376		5.01313	248.06	11.2199
204	10452	250		6.08737	311.888	7.46001
83	8317	350		2.47672	248.18	10.444
179	5374	497		5.34137	160.36	14.8305
87	431	6907		2.59608	12.8611	206.105
243	267	3922		7.25113	7.96729	117.033
180	183	6788		5.37121	5.46073	202.554
225	203	9031		6.71401	6.05753	269.485
209	223	8380		6.23657	6.65433	250.06
217	77	8442		6.47529	2.29768	251.91
170	1534	10152		5.07281	45.7746	302.936
104	257	4115		3.10336	7.66889	122.792
101	241	5194		3.01384	7.19145	154.989
261	163	5316		7.78825	4.86393	158.63
306	42	5893		9.13105	1.25328	175.847
213	527	9048		6.35593	15.7257	269.993
149	142	7383		4.44617	4.23729	220.309
158	229	8318		4.71473	6.83337	248.21
127	263	8990		3.78969	7.84793	268.262
164	108	6612		4.89377	3.22273	197.302
99	83	14371		2.95416	2.47672	428.831
116	107	3773		3.46145	3.19288	112.586
188	119	6467		5.60993	3.55097	192.976
206	274	8706		6.14705	8.17617	259.787
270	268	8353		8.05681	7.99713	249.254
	43	9619			1.28312	287.031
	1669	8270			49.803	246.777
	2834	6321			84.5667	188.619
	1055	8293			31.4812	247.464
	1350	4103			40.2841	122.434
	1439	4839			42.9398	144.396
	1710	9111			51.0265	271.873
	2406	10012			71.7952	298.759
	2361	8723			70.4524	260.295
	2379				70.9895
	119				3.55097
	2056				61.3511
	96				2.86464
	2663				79.464
	1857				55.413
	61				1.82024
	1925				57.4421
	144				4.29697
	2441				72.8396
	3154				94.1155
	2289				68.3039
	1563				46.64
	1506				44.9391
	93				2.77512
	2088				62.306
	422				12.5925
1711.03	1487.93	2327.54		51.0573	44.4	69.4539	Average
	1837.06				54.8178		Overall Average
	54.8178						Normalised
