# Supplementary material for: Structural basis for Mis18 complex assembly and its implications for centromere maintenance
Source: EMBO Rep. 2024 Jul 1;25(8):13. doi: 10.1038/s44319-024-00183-w (PMC11315898; doi:10.1038/s44319-024-00183-w)
Supplement: Supplementary file 7 — Source data Fig. 5 [file 44319_2024_183_MOESM7_ESM.zip]

Archive with 20 entries (16 files):
- Figure5/
- Figure5/.DS_Store
- __MACOSX/Figure5/._.DS_Store
- Figure5/5C/
- Figure5/5D/
- Figure5/5B/
- Figure5/5C/.DS_Store
- __MACOSX/Figure5/5C/._.DS_Store
- Figure5/5C/Colocalisation Alpha.xlsx
- __MACOSX/Figure5/5C/._Colocalisation Alpha.xlsx
- Figure5/5C/Colocalisation BP1.xlsx
- __MACOSX/Figure5/5C/._Colocalisation BP1.xlsx
- Figure5/5D/.DS_Store
- __MACOSX/Figure5/5D/._.DS_Store
- Figure5/5D/CENPA_SNAP.xlsx
- __MACOSX/Figure5/5D/._CENPA_SNAP.xlsx
- Figure5/5B/.DS_Store
- __MACOSX/Figure5/5B/._.DS_Store
- Figure5/5B/Tethering.xlsx
- __MACOSX/Figure5/5B/._Tethering.xlsx
