# Supplementary material for: Structural basis for Mis18 complex assembly and its implications for centromere maintenance
Source: EMBO Rep. 2024 Jul 1;25(8):13. doi: 10.1038/s44319-024-00183-w (PMC11315898; doi:10.1038/s44319-024-00183-w)
Supplement: Supplementary file 7 — Source data Fig. 5 [file 44319_2024_183_MOESM7_ESM.zip › Figure5/5C/Colocalisation Alpha.xlsx]

## Sheet: Control siRNA WT
Original				Normalised
1	2	3		1	2	3	Replicates
260	401	759		19.6179	30.2569	57.2693
663	578	984		50.0258	43.6122	74.2464
3844	510	818		290.044	38.4814	61.7211
890	462	816		67.1537	34.8596	61.5702
3735	109	836		281.819	8.22445	63.0793
569	90	122		42.9331	6.79083	9.20535
171	98	846		12.9026	7.39446	63.8338
1031	106	1257		77.7927	7.99809	94.8452
4167	84	1089		314.415	6.33811	82.169
3253	118	843		245.451	8.90353	63.6074
277	80	138		20.9007	6.03629	10.4126
3281	1993	577		247.563	150.379	43.5368
3531	349	1346		266.427	26.3333	101.561
226	1936	529		17.0525	146.078	39.915
581	1121	2142		43.8386	84.5835	161.622
205	1266	828		15.468	95.5243	62.4756
577	58	2209		43.5368	4.37631	166.677
767	1146	76		57.8729	86.4699	5.73448
4431	1048	834		334.335	79.0754	62.9283
4717	1745	198		355.915	131.667	14.9398
6977	3098	1371		526.44	233.755	103.447
4097	1171	2608		309.134	88.3562	196.783
500	1165	1428		37.7268	87.9035	107.748
3832	249	2149		289.138	18.788	162.15
303	275	719		22.8625	20.7498	54.2512
4590	257	813		346.332	19.3916	61.3438
4034	605	1007		304.38	45.6495	75.9818
3001	1158	1294		226.436	87.3753	97.637
938	1477	2028		70.7755	111.445	153.02
501	676	1853		37.8023	51.0067	139.816
406	582	1501		30.6342	43.914	113.256
3192	192	53		240.848	14.4871	3.99904
391	1409	1422		29.5024	106.314	107.295
3494	1124	1195		263.635	84.8099	90.1671
1612	1077	972		121.631	81.2636	73.3409
4162	1054	718		314.038	79.5281	54.1757
392	580	1097		29.5778	43.7631	82.7727
3386	1301	56		255.486	98.1652	4.2254
5329	1295	387		402.093	97.7125	29.2006
3620	1237	61		273.142	93.3362	4.60267
2238	264	68		168.865	19.9198	5.13085
1741	62	873		131.365	4.67813	65.871
86	156	56		6.48901	11.7708	4.2254
242	127	815		18.2598	9.58261	61.4947
889	4289	1860		67.0783	323.621	140.344
997	5469	1333		75.2273	412.656	100.58
221	187	871		16.6753	14.1098	65.7201
226	5475	1243		17.0525	413.109	93.7889
5318	6547	94		401.263	493.995	7.09264
712	161	1133		53.723	12.148	85.489
2091	6681	81		157.774	504.106	6.11175
283	4543	1240		21.3534	342.786	93.5625
1058	5225	1538		79.83	394.245	116.048
1310	8460	635		98.8443	638.338	47.9131
3073	5037	851		231.869	380.06	64.2111
6343	3534	709		478.603	266.653	53.4966
4877	462	979		367.987	34.8596	73.8691
1716	225	1129		129.478	16.9771	85.1872
4492	3249	1058		338.938	245.149	79.83
5485	2867	638		413.863	216.326	48.1394
5859	2532	1166		442.083	191.049	87.979
4785	409	1735		361.046	30.8605	130.912
648	340	3972		48.894	25.6542	299.702
60	2066	1069		4.52722	155.887	80.66
59	3334	2656		4.45177	251.562	200.405
1626	356	4766		122.688	26.8615	359.612
2385	2141	6403		179.957	161.546	483.13
198	369	3286		14.9398	27.8424	247.941
158	2840	7502		11.9217	214.288	566.053
2807	2314	6343		211.798	174.6	478.603
2955	594	5293		222.966	44.8195	399.376
2016	989	6421		152.115	74.6237	484.488
1995	1272	1685		150.53	95.977	127.139
3027	863	3047		228.398	65.1165	229.907
1994	967	3354		150.455	72.9637	253.072
2099	903	3869		158.377	68.1346	291.93
1713	1009	5064		129.252	76.1327	382.097
2073	7441	933		156.415	561.451	70.3983
1997	6913	1010		150.681	521.611	76.2082
2827	4988	2073		213.307	376.363	156.415
2133	5225	720		160.943	394.245	54.3266
1701	6463	569		128.347	487.657	42.9331
3281	6796	856		247.563	512.783	64.5883
2222	190	1091		167.658	14.3362	82.3199
2136	148	1331		161.169	11.1671	100.429
710	5812	1816		53.5721	438.537	137.024
547	5896	2426		41.2731	444.875	183.051
582	155	2544		43.914	11.6953	191.954
918	3845	661		69.2665	290.119	49.8749
282	402	1629		21.2779	30.3324	122.914
1052	494	2842		79.3772	37.2741	214.439
1136	3894	2996		85.7153	293.817	226.059
1053	1863	2512		79.4527	140.57	189.54
669	395	2250		50.4785	29.8042	169.771
2133	445	2468		160.943	33.5769	186.22
2524	7011	1578		190.445	529.006	119.066
668	249	2806		50.403	18.788	211.723
827	517	2012		62.4002	39.0095	151.813
718	5750	2684		54.1757	433.858	202.518
629	2266	2027		47.4603	170.978	152.945
947	1830	2009		71.4546	138.08	151.586
1028	3405	2010		77.5664	256.92	151.662
833	5033	2546		62.8529	379.758	192.105
1201	4820	2106		90.6198	363.687	158.905
1027	1968	1029		77.4909	148.493	77.6418
1121	7003	3739		84.5835	528.402	282.121
1019	4466	3059		76.8873	336.976	230.813
790	5016	978		59.6084	378.476	73.7937
1710	443	2577		129.026	33.426	194.444
570	292	1313		43.0086	22.0325	99.0706
118	260	2137		8.90353	19.6179	161.244
1051	3434	3573		79.3018	259.108	269.596
1338	7996	1441		100.957	603.327	108.729
1311	4776	2569		98.9197	360.367	193.84
90	146	2453		6.79083	11.0162	185.088
184	3385	1931		13.8835	255.411	145.701
1539	2297	2616		116.123	173.317	197.387
598	6019	2307		45.1213	454.156	174.072
177	11762	1880		13.3553	887.486	141.853
125	178	2153		9.43171	13.4307	162.452
122	3334	1838		9.20535	251.562	138.684
167	329	2074		12.6008	24.8243	156.491
106	272	2981		7.99809	20.5234	224.927
212	203	1678		15.9962	15.3171	126.611
187	4560	1210		14.1098	344.069	91.2989
63	4864	2410		4.75358	367.007	181.843
103	3831	1885		7.77173	289.063	142.23
217	4300	748		16.3734	324.451	56.4393
240	310	957		18.1089	23.3906	72.2091
160	246	228		12.0726	18.5616	17.2034
1159	3043	868		87.4508	229.605	65.4938
124	2429	2140		9.35625	183.277	161.471
92	3799	898		6.94174	286.648	67.7574
89	2299	357		6.71537	173.468	26.937
76	4311	1112		5.73448	325.281	83.9045
69	1445	2879		5.2063	109.031	217.231
83	359	2792		6.26265	27.0879	210.667
101	1483	2072		7.62082	111.898	156.34
70	5385	236		5.28176	406.318	17.8071
104	3306	455		7.84718	249.45	34.3314
108	160	137		8.14899	12.0726	10.3372
106	4656	185		7.99809	351.312	13.9589
85	239	2697		6.41356	18.0334	203.498
265	4447	1423		19.9952	335.542	107.371
275	220	2116		20.7498	16.5998	159.66
169	3610	149		12.7517	272.388	11.2426
317	1506	249		23.9188	113.633	18.788
315	1514	1673		23.7679	114.237	126.234
177	2827	3008		13.3553	213.307	226.965
190	138	285		14.3362	10.4126	21.5043
303	2247	101		22.8625	169.544	7.62082
269	1185	268		20.297	89.4126	20.2216
206	149	1923		15.5435	11.2426	145.097
153	1900	6367		11.5444	143.362	480.413
168	1172	2783		12.6762	88.4317	209.988
1916	105	667		144.569	7.92263	50.3276
237	1454	2108		17.8825	109.71	159.056
154	2386	2401		11.6199	180.032	181.164
3184	138	4282		240.244	10.4126	323.093
2010	1419	2266		151.662	107.069	170.978
141	2080	1495		10.639	156.944	112.803
193	3357	2564		14.5626	253.298	193.463
202	3362	2405		15.2416	253.675	181.466
2377	1316	1366		179.353	99.297	103.07
3185	1187	146		240.32	89.5635	11.0162
2514	59	2248		189.69	4.45177	169.62
782	76	1662		59.0048	5.73448	125.404
264	77	1912		19.9198	5.80993	144.267
2782	98	1422		209.912	7.39446	107.295
308	237	1814		23.2397	17.8825	136.873
2172	109	866		163.885	8.22445	65.3429
413	71	1571		31.1624	5.35721	118.538
3740	75	2853		282.197	5.65902	215.269
2938	782	2672		221.683	59.0048	201.612
632	1544	2369		47.6867	116.5	178.75
175	96	262		13.2044	7.24355	19.7689
4316	144	406		325.658	10.8653	30.6342
296	1204	2186		22.3343	90.8462	164.942
283	50	152		21.3534	3.77268	11.469
3262	97	2539		246.13	7.319	191.577
629	76	315		47.4603	5.73448	23.7679
1617	72	2026		122.009	5.43266	152.869
270	107	2398		20.3725	8.07354	180.938
2578	111	2951		194.52	8.37536	222.664
294	99	1854		22.1834	7.46991	139.891
319	68	1647		24.0697	5.13085	124.272
2279	77	124		171.959	5.80993	9.35625
443	1245	4501		33.426	93.9398	339.617
232	95	1877		17.5052	7.1681	141.627
227	311	3261		17.128	23.4661	246.054
209	74	4624		15.7698	5.58357	348.898
1241	104	2131		93.638	7.84718	160.792
347	1054	480		26.1824	79.5281	36.2178
183	73	955		13.808	5.50812	72.0582
446	1218	3661		33.6523	91.9025	276.236
206	203	120		15.5435	15.3171	9.05444
1187	101	101		89.5635	7.62082	7.62082
198	91	4883		14.9398	6.86628	368.44
1059	1113	3399		79.9054	83.9799	256.467
718	106	54		54.1757	7.99809	4.0745
409	1305	4086		30.8605	98.467	308.304
1504	1624	2017		113.482	122.537	152.19
307	277	1530		23.1643	20.9007	115.444
1730	236	58		130.535	17.8071	4.37631
2209	2530	42		166.677	190.898	3.16905
1190	3098	2372		89.7898	233.755	178.976
1951	1654	1911		147.21	124.8	144.192
121	81	75		9.12989	6.11175	5.65902
284	99	73		21.4288	7.46991	5.50812
261	1067	4681		19.6934	80.509	353.199
922	919	46		69.5683	69.3419	3.47087
170	66	65		12.8271	4.97994	4.90449
296	1484	66		22.3343	111.973	4.97994
455	311	99		34.3314	23.4661	7.46991
333	1039	1967		25.1261	78.3963	148.417
402	149	4075		30.3324	11.2426	307.474
533	917	50		40.2168	69.191	3.77268
276	242	3188		20.8252	18.2598	240.546
375	1260	671		28.2951	95.0716	50.6294
191	2306	195		14.4116	173.996	14.7135
194	187	3185		14.638	14.1098	240.32
321	1704	56		24.2206	128.573	4.2254
240	177	5168		18.1089	13.3553	389.944
240	718	547		18.1089	54.1757	41.2731
719	269	58		54.2512	20.297	4.37631
462	131	2643		34.8596	9.88443	199.424
69	223	5489		5.2063	16.8262	414.165
406	338	3806		30.6342	25.5033	287.177
126	730	2608		9.50716	55.0812	196.783
316	202	226		23.8434	15.2416	17.0525
325	1758	90		24.5224	132.648	6.79083
71	1476	85		5.35721	111.37	6.41356
252	259	1780		19.0143	19.5425	134.307
380	1780	2372		28.6724	134.307	178.976
459	2872	105		34.6332	216.703	7.92263
106	1864	3538		7.99809	140.646	266.955
64	2639	98		4.82903	199.122	7.39446
197	108	83		14.8644	8.14899	6.26265
422	370	2226		31.8414	27.9179	167.96
73	358	2328		5.50812	27.0124	175.656
456	125	74		34.4069	9.43171	5.58357
129	157	2386		9.73352	11.8462	180.032
201	136	3094		15.1662	10.2617	233.454
60	128	3488		4.52722	9.65807	263.182
496	77	2652		37.425	5.80993	200.103
67	211	1579		5.05539	15.9207	119.141
109	109	315		8.22445	8.22445	23.7679
80	83	150		6.03629	6.26265	11.318
81	277	143		6.11175	20.9007	10.7899
66	111	3312		4.97994	8.37536	249.902
69	100	1349		5.2063	7.54537	101.787
343	218	3969		25.8806	16.4489	299.476
760	115	117		57.3448	8.67717	8.82808
62	83	888		4.67813	6.26265	67.0028
78	84	815		5.88538	6.33811	61.4947
273	203	1003		20.5988	15.3171	75.68
77	128	1110		5.80993	9.65807	83.7536
416	108	915		31.3887	8.14899	69.0401
92	490	1042		6.94174	36.9723	78.6227
78	103	1497		5.88538	7.77173	112.954
239	81	1429		18.0334	6.11175	107.823
299	154	933		22.5606	11.6199	70.3983
110	154	1988		8.2999	11.6199	150.002
316	152	1018		23.8434	11.469	76.8118
266	68	816		20.0707	5.13085	61.5702
116	142	791		8.75262	10.7144	59.6838
449	137	654		33.8787	10.3372	49.3467
454	145	326		34.256	10.9408	24.5979
231	76	615		17.4298	5.73448	46.404
726	205	1110		54.7794	15.468	83.7536
760	88	1219		57.3448	6.63992	91.978
491	132	970		37.0477	9.95988	73.19
996	68	855		75.1518	5.13085	64.5129
95	95	1017		7.1681	7.1681	76.7364
679	115	1337		51.233	8.67717	100.882
270	81	787		20.3725	6.11175	59.382
623	114	1753		47.0076	8.60172	132.27
594	142	1598		44.8195	10.7144	120.575
659	173	966		49.724	13.0535	72.8882
679	71	660		51.233	5.35721	49.7994
504	212	154		38.0286	15.9962	11.6199
665	137	228		50.1767	10.3372	17.2034
84	98	276		6.33811	7.39446	20.8252
77	100	1037		5.80993	7.54537	78.2454
75	58	550		5.65902	4.37631	41.4995
407	102	899		30.7096	7.69627	67.8328
684	159	870		51.6103	11.9971	65.6447
363	169	259		27.3897	12.7517	19.5425
928	184	735		70.021	13.8835	55.4584
663	111	833		50.0258	8.37536	62.8529
1090	81	380		82.2445	6.11175	28.6724
407	195	699		30.7096	14.7135	52.7421
612	127	1004		46.1776	9.58261	75.7555
639	69	712		48.2149	5.2063	53.723
578	162	702		43.6122	12.2235	52.9685
688	130	970		51.9121	9.80897	73.19
675	116	1025		50.9312	8.75262	77.34
468	72	503		35.3123	5.43266	37.9532
850	73	1231		64.1356	5.50812	92.8834
1366	90	605		103.07	6.79083	45.6495
716	239	845		54.0248	18.0334	63.7583
499	230	757		37.6514	17.3543	57.1184
359	82	1179		27.0879	6.1872	88.9599
511	69	1107		38.5568	5.2063	83.5272
763	53	788		57.5711	3.99904	59.4575
422		792		31.8414		59.7593
690		670		52.063		50.5539
103		977		7.77173		73.7182
68		1166		5.13085		87.979
88		752		6.63992		56.7411
57		1877		4.30086		141.627
63		1009		4.75358		76.1327
178		243		13.4307		18.3352
4727		792		356.669		59.7593
1834		961		138.382		72.511
2931		437		221.155		32.9732
3261		191		246.054		14.4116
3335		960		251.638		72.4355
2970		662		224.097		49.9503
1245		194		93.9398		14.638
3174		1339		239.49		101.032
4359		130		328.902		9.80897
4308		175		325.054		13.2044
2892		96		218.212		7.24355
3721		455		280.763		34.3314
83		125		6.26265		9.43171
2317		175		174.826		13.2044
2892		510		218.212		38.4814
3264		162		246.281		12.2235
4292		706		323.847		53.2703
379		324		28.5969		24.447
3331		1188		251.336		89.6389
135		294		10.1862		22.1834
3214		176		242.508		13.2798
3393		307		256.014		23.1643
3457		764		260.843		57.6466
144		236		10.8653		17.8071
94		193		7.09264		14.5626
208		299		15.6944		22.5606
2040		213		153.925		16.0716
95		373		7.1681		28.1442
4061		360		306.417		27.1633
		474				35.765
		325				24.5224
		252				19.0143
		253				19.0898
		274				20.6743
		333				25.1261
		158				11.9217
		246				18.5616
		822				62.0229
		116				8.75262
		133				10.0353
		278				20.9761
		1117				84.2817
		451				34.0296
		1636				123.442
		292				22.0325
		1079				81.4145
		102				7.69627
		739				55.7602
		163				12.2989
		1127				85.0363
		1101				83.0745
		1458				110.011
		2349				177.241
		2546				192.105
		1446				109.106
		1183				89.2617
1169.65	1385.8	1419.6		88.2543	104.563	107.114	Average
	1325.32				100		Overall Average
	100						Normalised

## Sheet: Mis18a siRNA WT
Orginal				Normalised
1	2	3		1	2	3	Replicates
390	801	505		29.4269	60.4384	38.1041
1409	954	63		106.314	71.9828	4.75358
294	1081	536		22.1834	81.5654	40.4432
828	850	67		62.4756	64.1356	5.05539
950	1222	227		71.681	92.2044	17.128
114	1020	931		8.60172	76.9627	70.2473
258	121	321		19.467	9.12989	24.2206
586	134	482		44.2158	10.1108	36.3687
249	387	346		18.788	29.2006	26.107
317	201	317		23.9188	15.1662	23.9188
228	122	474		17.2034	9.20535	35.765
174	919	443		13.1289	69.3419	33.426
104	990	56		7.84718	74.6991	4.2254
494	474	51		37.2741	35.765	3.84814
203	413	69		15.3171	31.1624	5.2063
419	505	310		31.6151	38.1041	23.3906
857	133	613		64.6638	10.0353	46.2531
621	877	500		46.8567	66.1729	37.7268
246	1507	339		18.5616	113.709	25.5788
307	464	323		23.1643	35.0105	24.3715
332	1614	248		25.0506	121.782	18.7125
411	104	652		31.0115	7.84718	49.1958
621	942	214		46.8567	71.0773	16.1471
141	370	683		10.639	27.9179	51.5348
509	1181	305		38.4059	89.1108	23.0134
155	886	352		11.6953	66.8519	26.5597
129	905	404		9.73352	68.2856	30.4833
358	1322	586		27.0124	99.7497	44.2158
299	1274	513		22.5606	96.128	38.7077
421	480	467		31.766	36.2178	35.2369
133	110	342		10.0353	8.2999	25.8051
308	1830	512		23.2397	138.08	38.6323
168	834	394		12.6762	62.9283	29.7287
196	1039	69		14.7889	78.3963	5.2063
147	908	363		11.0917	68.5119	27.3897
235	2188	274		17.7316	165.093	20.6743
179	1105	274		13.5062	83.3763	20.6743
107	1646	160		8.07354	124.197	12.0726
146	166	629		11.0162	12.5253	47.4603
419	889	362		31.6151	67.0783	27.3142
235	198	513		17.7316	14.9398	38.7077
272	861	451		20.5234	64.9656	34.0296
479	2080	437		36.1423	156.944	32.9732
162	1133	533		12.2235	85.489	40.2168
259	129	304		19.5425	9.73352	22.9379
475	1569	308		35.8405	118.387	23.2397
426	673	174		32.1433	50.7803	13.1289
263	343	269		19.8443	25.8806	20.297
116	874	785		8.75262	65.9465	59.2311
271	1417	658		20.4479	106.918	49.6485
159	1341	1201		11.9971	101.183	90.6198
919	303	1170		69.3419	22.8625	88.2808
321	741	805		24.2206	55.9112	60.7402
1123	197	1818		84.7344	14.8644	137.175
708	628	789		53.4212	47.3849	59.5329
856	1936	1027		64.5883	146.078	77.4909
1245	117	427		93.9398	8.82808	32.2187
905	2392	846		68.2856	180.485	63.8338
534	134	1025		40.2922	10.1108	77.34
902	971	764		68.0592	73.2655	57.6466
1353	745	510		102.089	56.213	38.4814
744	1671	1203		56.1375	126.083	90.7707
613	969	935		46.2531	73.1146	70.5492
600	1237	740		45.2722	93.3362	55.8357
762	404	236		57.4957	30.4833	17.8071
974	2152	1094		73.4919	162.376	82.5463
779	588	805		58.7784	44.3667	60.7402
712	1277	1436		53.723	96.3543	108.351
470	1963	881		35.4632	148.116	66.4747
808	338	957		60.9665	25.5033	72.2091
452	1287	1318		34.105	97.1088	99.4479
661	1596	567		49.8749	120.424	42.7822
648	1002	1097		48.894	75.6046	82.7727
326	825	1381		24.5979	62.2493	104.201
223	2310	1386		16.8262	174.298	104.579
190	1523	55		14.3362	114.916	4.14995
256	804	446		19.3161	60.6647	33.6523
410	1637	76		30.936	123.518	5.73448
441	2407	241		33.2751	181.617	18.1843
655	2265	811		49.4221	170.903	61.1929
1359	1460	748		102.542	110.162	56.4393
931	1565	790		70.2473	118.085	59.6084
1025	2153	613		77.34	162.452	46.2531
484	1555	834		36.5196	117.33	62.9283
870	1467	1226		65.6447	110.691	92.5062
643	772	400		48.5167	58.2502	30.1815
692	1832	1118		52.2139	138.231	84.3572
710	654	389		53.5721	49.3467	29.3515
624	544	1568		47.0831	41.0468	118.311
825	413	1062		62.2493	31.1624	80.1318
941	601	2146		71.0019	45.3476	161.924
925	963	1060		69.7946	72.6619	79.9809
436	382	1967		32.8978	28.8233	148.417
1305	528	2746		98.467	39.8395	207.196
760	844	1685		57.3448	63.6829	127.139
567	187	1756		42.7822	14.1098	132.497
330	632	2143		24.8997	47.6867	161.697
1677	1078	1800		126.536	81.339	135.817
993	416	1510		74.9255	31.3887	113.935
1241	528	2090		93.638	39.8395	157.698
400	500	1259		30.1815	37.7268	94.9961
328	1106	1382		24.7488	83.4517	104.277
200	734	803		15.0907	55.383	60.5893
278	1456	489		20.9761	109.861	36.8968
411	239	76		31.0115	18.0334	5.73448
258	137	350		19.467	10.3372	26.4088
307	1154	109		23.1643	87.0735	8.22445
349	1049	352		26.3333	79.1509	26.5597
528	1565	968		39.8395	118.085	73.0391
305	1314	1124		23.0134	99.1461	84.8099
293	791	462		22.1079	59.6838	34.8596
588	140	94		44.3667	10.5635	7.09264
279	1537	106		21.0516	115.972	7.99809
256	855	104		19.3161	64.5129	7.84718
364	1389	140		27.4651	104.805	10.5635
352	1929	138		26.5597	145.55	10.4126
392	490	310		29.5778	36.9723	23.3906
184	1373	227		13.8835	103.598	17.128
306	339	60		23.0888	25.5788	4.52722
496	920	123		37.425	69.4174	9.2808
313	2294	185		23.617	173.091	13.9589
377	250	183		28.446	18.8634	13.808
784	307	161		59.1557	23.1643	12.148
289	1738	89		21.8061	131.138	6.71537
458	281	88		34.5578	21.2025	6.63992
396	264	194		29.8796	19.9198	14.638
221	1200	54		16.6753	90.5444	4.0745
460	1406	110		34.7087	106.088	8.2999
241	339	132		18.1843	25.5788	9.95988
177	763	44		13.3553	57.5711	3.31996
841	499	121		63.4565	37.6514	9.12989
268	1365	125		20.2216	102.994	9.43171
240	1237	116		18.1089	93.3362	8.75262
287	221	168		21.6552	16.6753	12.6762
418	848	80		31.5396	63.9847	6.03629
300	1231	625		22.6361	92.8834	47.1585
380	221	540		28.6724	16.6753	40.745
294	433	707		22.1834	32.6714	53.3457
219	182	1279		16.5243	13.7326	96.5052
294	744	291		22.1834	56.1375	21.957
274	1666	166		20.6743	125.706	12.5253
787	1495	885		59.382	112.803	66.7765
433	781	588		32.6714	58.9293	44.3667
691	1339	612		52.1385	101.032	46.1776
267	351	500		20.1461	26.4842	37.7268
294	1115	690		22.1834	84.1308	52.063
351	1362	686		26.4842	102.768	51.7612
985	566	571		74.3218	42.7068	43.084
239	1068	1082		18.0334	80.5845	81.6408
253	210	621		19.0898	15.8453	46.8567
396	241	514		29.8796	18.1843	38.7832
222	220	820		16.7507	16.5998	61.872
222	253	219		16.7507	19.0898	16.5243
256	386	74		19.3161	29.1251	5.58357
261	456	528		19.6934	34.4069	39.8395
268	216	67		20.2216	16.298	5.05539
416	472	918		31.3887	35.6141	69.2665
332	253	70		25.0506	19.0898	5.28176
482	2965	465		36.3687	223.72	35.0859
324	1872	85		24.447	141.249	6.41356
46	1735	96		3.47087	130.912	7.24355
235	2161	60		17.7316	163.055	4.52722
280	1467	691		21.127	110.691	52.1385
468	3118	523		35.3123	235.264	39.4623
234	1338	64		17.6562	100.957	4.82903
161	2031	474		12.148	153.246	35.765
273	1337	72		20.5988	100.882	5.43266
349	1474	79		26.3333	111.219	5.96084
446	1427	255		33.6523	107.672	19.2407
318	142	3171		23.9943	10.7144	239.264
293	270	1202		22.1079	20.3725	90.6953
265	395	896		19.9952	29.8042	67.6065
248	226	1785		18.7125	17.0525	134.685
217	328	2580		16.3734	24.7488	194.67
354	356	1495		26.7106	26.8615	112.803
202	269	2640		15.2416	20.297	199.198
330	222	2245		24.8997	16.7507	169.393
326	193	1959		24.5979	14.5626	147.814
284	221	2219		21.4288	16.6753	167.432
361	178	1688		27.2388	13.4307	127.366
316	216	458		23.8434	16.298	34.5578
227	241	2322		17.128	18.1843	175.203
278	349	1824		20.9761	26.3333	137.627
297	233	1639		22.4097	17.5807	123.669
262	192	1244		19.7689	14.4871	93.8643
236	299	1828		17.8071	22.5606	137.929
268	245	193		20.2216	18.4861	14.5626
268	234	98		20.2216	17.6562	7.39446
201	228	192		15.1662	17.2034	14.4871
276	2901	110		20.8252	218.891	8.2999
249	3662	58		18.788	276.311	4.37631
689	2499	114		51.9876	188.559	8.60172
647	2219	59		48.8185	167.432	4.45177
1085	2704	85		81.8672	204.027	6.41356
481	2100	93		36.2932	158.453	7.01719
303	1956	61		22.8625	147.587	4.60267
302	2643	90		22.787	199.424	6.79083
1508	375	75		113.784	28.2951	5.65902
902	309	124		68.0592	23.3152	9.35625
2779	277	304		209.686	20.9007	22.9379
1971	275	201		148.719	20.7498	15.1662
1259	262	126		94.9961	19.7689	9.50716
1385	234	132		104.503	17.6562	9.95988
2134	407	242		161.018	30.7096	18.2598
2306	225	92		173.996	16.9771	6.94174
2369	149	76		178.75	11.2426	5.73448
1439	337	70		108.578	25.4279	5.28176
1839	215	94		138.759	16.2225	7.09264
2447	276	108		184.635	20.8252	8.14899
1536	315	146		115.897	23.7679	11.0162
1886	293	103		142.306	22.1079	7.77173
246	212	192		18.5616	15.9962	14.4871
1947	348	234		146.908	26.2579	17.6562
2259	585	88		170.45	44.1404	6.63992
1912	212	119		144.267	15.9962	8.97898
1581	369	59		119.292	27.8424	4.45177
2671	326	65		201.537	24.5979	4.90449
1118	290	75		84.3572	21.8816	5.65902
160	3789	69		12.0726	285.894	5.2063
832	2892	78		62.7774	218.212	5.88538
500	2402	76		37.7268	181.24	5.73448
902	2435	69		68.0592	183.73	5.2063
1258	1883	79		94.9207	142.079	5.96084
2386	615	57		180.032	46.404	4.30086
1577	265	79		118.99	19.9952	5.96084
2136	1366	71		161.169	103.07	5.35721
2901	829	2178		218.891	62.5511	164.338
2662	883	1278		200.858	66.6256	96.4298
3550	588	510		267.86	44.3667	38.4814
1823	906	2464		137.552	68.361	185.918
2748	1735	1505		207.347	130.912	113.558
640	509	1641		48.2903	38.4059	123.819
1721	1014	664		129.856	76.51	50.1012
1281	1129	1652		96.6561	85.1872	124.649
3877	714	1537		292.534	53.8739	115.972
4470	267	68		337.278	20.1461	5.13085
2667	75	3060		201.235	5.65902	230.888
1860	634	1681		140.344	47.8376	126.838
3255	1111	233		245.602	83.829	17.5807
1193	925	449		90.0162	69.7946	33.8787
1624	673	980		122.537	50.7803	73.9446
2457	1069	698		185.39	80.66	52.6666
2490	566	548		187.88	42.7068	41.3486
282	307	318		21.2779	23.1643	23.9943
2005	391	368		151.285	29.5024	27.7669
825	204	2905		62.2493	15.3925	219.193
3377	358	3100		254.807	27.0124	233.906
230	683	816		17.3543	51.5348	61.5702
136	1024	1316		10.2617	77.2645	99.297
986	1376	1017		74.3973	103.824	76.7364
184	3067	608		13.8835	231.416	45.8758
158	1320	543		11.9217	99.5988	40.9713
131	3591	1197		9.88443	270.954	90.318
126	1966	965		9.50716	148.342	72.8128
594	3304	1248		44.8195	249.299	94.1662
263	1788	537		19.8443	134.911	40.5186
166	1112	1412		12.5253	83.9045	106.541
291	1805	1400		21.957	136.194	105.635
204	1625	737		15.3925	122.612	55.6093
122	1754	1087		9.20535	132.346	82.0181
156	1872	1616		11.7708	141.249	121.933
188	2765	68		14.1853	208.629	5.13085
158	2575	101		11.9217	194.293	7.62082
341	707	54		25.7297	53.3457	4.0745
207	1762	1030		15.6189	132.949	77.7173
507	2307	801		38.255	174.072	60.4384
207	1120	50		15.6189	84.5081	3.77268
316	566	369		23.8434	42.7068	27.8424
455	813	452		34.3314	61.3438	34.105
782	588	180		59.0048	44.3667	13.5817
91	379	173		6.86628	28.5969	13.0535
299	503	155		22.5606	37.9532	11.6953
466	303	136		35.1614	22.8625	10.2617
70	753	1037		5.28176	56.8166	78.2454
77	685	331		5.80993	51.6858	24.9752
126	837	271		9.50716	63.1547	20.4479
1369	886	206		103.296	66.8519	15.5435
513	899	129		38.7077	67.8328	9.73352
990	436	335		74.6991	32.8978	25.277
927	92	312		69.9455	6.94174	23.5415
603	95	290		45.4986	7.1681	21.8816
772	92	130		58.2502	6.94174	9.80897
929	187	140		70.0964	14.1098	10.5635
2341	269	363		176.637	20.297	27.3897
743	151	308		56.0621	11.3935	23.2397
2021	127	368		152.492	9.58261	27.7669
887	128	230		66.9274	9.65807	17.3543
338	227	460		25.5033	17.128	34.7087
82	375	758		6.1872	28.2951	57.1939
215	179	1359		16.2225	13.5062	102.542
547	118	448		41.2731	8.90353	33.8032
952	151	330		71.8319	11.3935	24.8997
1531	108	264		115.52	8.14899	19.9198
1033	113	1915		77.9436	8.52626	144.494
1054	73	470		79.5281	5.50812	35.4632
1734	284	1181		130.837	21.4288	89.1108
950	140	541		71.681	10.5635	40.8204
481	137	525		36.2932	10.3372	39.6132
1658	178	430		125.102	13.4307	32.4451
381	116	951		28.7478	8.75262	71.7564
1220	130	5812		92.0535	9.80897	438.537
361	119	314		27.2388	8.97898	23.6924
661	191	778		49.8749	14.4116	58.7029
761	168	2043		57.4202	12.6762	154.152
78	151	392		5.88538	11.3935	29.5778
359	100	128		27.0879	7.54537	9.65807
435	101	2153		32.8223	7.62082	162.452
757	74	1335		57.1184	5.58357	100.731
743	160			56.0621	12.0726
675	146			50.9312	11.0162
1059	117			79.9054	8.82808
70	221			5.28176	16.6753
487	118			36.7459	8.90353
719	148			54.2512	11.1671
987	126			74.4728	9.50716
862	292			65.041	22.0325
1570	210			118.462	15.8453
1099	105			82.9236	7.92263
1755	84			132.421	6.33811
280	181			21.127	13.6571
1240	192			93.5625	14.4871
655	157			49.4221	11.8462
203	174			15.3171	13.1289
1244	282			93.8643	21.2779
1223	105			92.2798	7.92263
497	82			37.5005	6.1872
1236	117			93.2607	8.82808
	187				14.1098
	93				7.01719
	431				32.5205
	44				3.31996
	724				54.6284
	269				20.297
	64				4.82903
	509				38.4059
	214				16.1471
	272				20.5234
	48				3.62178
	411				31.0115
	439				33.1242
	346				26.107
	48				3.62178
	117				8.82808
	380				28.6724
	643				48.5167
	207				15.6189
	535				40.3677
	394				29.7287
	381				28.7478
	461				34.7841
720.927	820.34	675.136		54.3965	61.8976	50.9415	Average
	741.933				55.9816		Overall Average
	55.9816						Normalised

## Sheet: Mis18a siRNA E103R D104R T105A
Orginal				Normalised
1	2	3		1	2	3	Replicates
119	120	72		8.97898	9.05444	5.43266
280	70	83		21.127	5.28176	6.26265
95	73	136		7.1681	5.50812	10.2617
100	91	135		7.54537	6.86628	10.1862
80	140	135		6.03629	10.5635	10.1862
103	83	97		7.77173	6.26265	7.319
123	122	118		9.2808	9.20535	8.90353
109	83	95		8.22445	6.26265	7.1681
113	166	194		8.52626	12.5253	14.638
136	87	114		10.2617	6.56447	8.60172
88	89	133		6.63992	6.71537	10.0353
84	92	103		6.33811	6.94174	7.77173
93	107	68		7.01719	8.07354	5.13085
142	94	135		10.7144	7.09264	10.1862
92	76	363		6.94174	5.73448	27.3897
115	103	164		8.67717	7.77173	12.3744
106	128	105		7.99809	9.65807	7.92263
92	182	117		6.94174	13.7326	8.82808
110	125	156		8.2999	9.43171	11.7708
124	128	135		9.35625	9.65807	10.1862
107	80	154		8.07354	6.03629	11.6199
104	112	99		7.84718	8.45081	7.46991
134	194	90		10.1108	14.638	6.79083
92	158	78		6.94174	11.9217	5.88538
108	158	154		8.14899	11.9217	11.6199
141	104	74		10.639	7.84718	5.58357
102	71	128		7.69627	5.35721	9.65807
78	74	94		5.88538	5.58357	7.09264
130	120	93		9.80897	9.05444	7.01719
102	140	153		7.69627	10.5635	11.5444
98	82	82		7.39446	6.1872	6.1872
133	106	94		10.0353	7.99809	7.09264
105	107	148		7.92263	8.07354	11.1671
147	111	72		11.0917	8.37536	5.43266
115	70	181		8.67717	5.28176	13.6571
88	91	135		6.63992	6.86628	10.1862
86	115	130		6.48901	8.67717	9.80897
117	115	77		8.82808	8.67717	5.80993
105	137	82		7.92263	10.3372	6.1872
182	97	129		13.7326	7.319	9.73352
115	137	103		8.67717	10.3372	7.77173
107	145	86		8.07354	10.9408	6.48901
164	137	121		12.3744	10.3372	9.12989
156	113	84		11.7708	8.52626	6.33811
74	114	86		5.58357	8.60172	6.48901
104	134	122		7.84718	10.1108	9.20535
85	176	111		6.41356	13.2798	8.37536
88	101	133		6.63992	7.62082	10.0353
131	80	58		9.88443	6.03629	4.37631
88	99	83		6.63992	7.46991	6.26265
138	316	115		10.4126	23.8434	8.67717
122	203	88		9.20535	15.3171	6.63992
79	932	85		5.96084	70.3228	6.41356
110	114	113		8.2999	8.60172	8.52626
130	1205	95		9.80897	90.9216	7.1681
150	846	124		11.318	63.8338	9.35625
107	86	67		8.07354	6.48901	5.05539
122	784	116		9.20535	59.1557	8.75262
117	121	69		8.82808	9.12989	5.2063
139	130	130		10.4881	9.80897	9.80897
133	126	68		10.0353	9.50716	5.13085
110	113	74		8.2999	8.52626	5.58357
83	74	78		6.26265	5.58357	5.88538
215	125	106		16.2225	9.43171	7.99809
99	131	103		7.46991	9.88443	7.77173
110	386	112		8.2999	29.1251	8.45081
177	391	104		13.3553	29.5024	7.84718
105	92	146		7.92263	6.94174	11.0162
72	119	215		5.43266	8.97898	16.2225
118	1012	90		8.90353	76.3591	6.79083
106	115	109		7.99809	8.67717	8.22445
108	161	92		8.14899	12.148	6.94174
146	110	110		11.0162	8.2999	8.2999
171	111	98		12.9026	8.37536	7.39446
111	88	104		8.37536	6.63992	7.84718
85	75	98		6.41356	5.65902	7.39446
111	126	99		8.37536	9.50716	7.46991
64	91	96		4.82903	6.86628	7.24355
113	165	75		8.52626	12.4499	5.65902
95	109	152		7.1681	8.22445	11.469
68	88	66		5.13085	6.63992	4.97994
113	126	89		8.52626	9.50716	6.71537
111	151	83		8.37536	11.3935	6.26265
111	105	114		8.37536	7.92263	8.60172
91	112	69		6.86628	8.45081	5.2063
92	96	119		6.94174	7.24355	8.97898
95	115	89		7.1681	8.67717	6.71537
70	128	135		5.28176	9.65807	10.1862
96	106	103		7.24355	7.99809	7.77173
100	117	85		7.54537	8.82808	6.41356
157	137	172		11.8462	10.3372	12.978
78	250	99		5.88538	18.8634	7.46991
115	174	63		8.67717	13.1289	4.75358
75	217	94		5.65902	16.3734	7.09264
98	111	105		7.39446	8.37536	7.92263
117	166	91		8.82808	12.5253	6.86628
107	98	83		8.07354	7.39446	6.26265
95	108	116		7.1681	8.14899	8.75262
83	100	83		6.26265	7.54537	6.26265
88	137	119		6.63992	10.3372	8.97898
109	128	79		8.22445	9.65807	5.96084
119	92	92		8.97898	6.94174	6.94174
138	123	88		10.4126	9.2808	6.63992
119	178	111		8.97898	13.4307	8.37536
99	142	106		7.46991	10.7144	7.99809
88	140	88		6.63992	10.5635	6.63992
125	140	137		9.43171	10.5635	10.3372
91	122	88		6.86628	9.20535	6.63992
124	117	114		9.35625	8.82808	8.60172
91	162	168		6.86628	12.2235	12.6762
83	733	114		6.26265	55.3075	8.60172
161	146	174		12.148	11.0162	13.1289
98	188	82		7.39446	14.1853	6.1872
122	222	123		9.20535	16.7507	9.2808
99	83	107		7.46991	6.26265	8.07354
111	124	157		8.37536	9.35625	11.8462
93	196	92		7.01719	14.7889	6.94174
82	124	100		6.1872	9.35625	7.54537
99	102	59		7.46991	7.69627	4.45177
181	108	112		13.6571	8.14899	8.45081
85	106	129		6.41356	7.99809	9.73352
71	210	89		5.35721	15.8453	6.71537
81	112	81		6.11175	8.45081	6.11175
128	125	181		9.65807	9.43171	13.6571
102	241	346		7.69627	18.1843	26.107
221	137	298		16.6753	10.3372	22.4852
162	85	325		12.2235	6.41356	24.5224
79	97	304		5.96084	7.319	22.9379
153	105	307		11.5444	7.92263	23.1643
69	128	339		5.2063	9.65807	25.5788
87	202	597		6.56447	15.2416	45.0458
88	220	196		6.63992	16.5998	14.7889
140	198	149		10.5635	14.9398	11.2426
133	123	406		10.0353	9.2808	30.6342
206	91	135		15.5435	6.86628	10.1862
623	152	92		47.0076	11.469	6.94174
445	171	94		33.5769	12.9026	7.09264
461	153	65		34.7841	11.5444	4.90449
174	81	112		13.1289	6.11175	8.45081
136	142	104		10.2617	10.7144	7.84718
208	232	99		15.6944	17.5052	7.46991
415	89	228		31.3133	6.71537	17.2034
255	180	142		19.2407	13.5817	10.7144
496	122	173		37.425	9.20535	13.0535
238	151	69		17.958	11.3935	5.2063
142	198	79		10.7144	14.9398	5.96084
203	125	88		15.3171	9.43171	6.63992
224	160	112		16.9016	12.0726	8.45081
216	136	93		16.298	10.2617	7.01719
243	69	119		18.3352	5.2063	8.97898
409	305	108		30.8605	23.0134	8.14899
253	138	112		19.0898	10.4126	8.45081
206	168	159		15.5435	12.6762	11.9971
163	218	81		12.2989	16.4489	6.11175
132	98	118		9.95988	7.39446	8.90353
195	161	135		14.7135	12.148	10.1862
103	102	88		7.77173	7.69627	6.63992
106	117	157		7.99809	8.82808	11.8462
119	188	95		8.97898	14.1853	7.1681
103	144	170		7.77173	10.8653	12.8271
84	111	79		6.33811	8.37536	5.96084
84	141	110		6.33811	10.639	8.2999
91	128	91		6.86628	9.65807	6.86628
94	107	261		7.09264	8.07354	19.6934
81	134	168		6.11175	10.1108	12.6762
105	189	96		7.92263	14.2607	7.24355
148	117	78		11.1671	8.82808	5.88538
106	103	95		7.99809	7.77173	7.1681
96	139	127		7.24355	10.4881	9.58261
91	175	96		6.86628	13.2044	7.24355
79	106	65		5.96084	7.99809	4.90449
118	92	133		8.90353	6.94174	10.0353
77	96	98		5.80993	7.24355	7.39446
94	142	85		7.09264	10.7144	6.41356
94	166	178		7.09264	12.5253	13.4307
127	204	138		9.58261	15.3925	10.4126
99	220	115		7.46991	16.5998	8.67717
155	114	195		11.6953	8.60172	14.7135
125	232	130		9.43171	17.5052	9.80897
122	75	98		9.20535	5.65902	7.39446
105	140	110		7.92263	10.5635	8.2999
93	98	118		7.01719	7.39446	8.90353
101	119	146		7.62082	8.97898	11.0162
349	136	173		26.3333	10.2617	13.0535
87	100	145		6.56447	7.54537	10.9408
92	79	152		6.94174	5.96084	11.469
99	97	119		7.46991	7.319	8.97898
71	96	88		5.35721	7.24355	6.63992
137	111	99		10.3372	8.37536	7.46991
69	109	116		5.2063	8.22445	8.75262
86	120	210		6.48901	9.05444	15.8453
131	99	102		9.88443	7.46991	7.69627
92	145	111		6.94174	10.9408	8.37536
109	205	105		8.22445	15.468	7.92263
149	87	78		11.2426	6.56447	5.88538
112	138	112		8.45081	10.4126	8.45081
138	126	83		10.4126	9.50716	6.26265
91	98	92		6.86628	7.39446	6.94174
117	109	149		8.82808	8.22445	11.2426
97	113	78		7.319	8.52626	5.88538
77	136	125		5.80993	10.2617	9.43171
103	514	110		7.77173	38.7832	8.2999
55	240	65		4.14995	18.1089	4.90449
85	137	132		6.41356	10.3372	9.95988
83	76	136		6.26265	5.73448	10.2617
127	106	92		9.58261	7.99809	6.94174
69	274	148		5.2063	20.6743	11.1671
72	109	111		5.43266	8.22445	8.37536
114	109	88		8.60172	8.22445	6.63992
108	125	92		8.14899	9.43171	6.94174
90	122	70		6.79083	9.20535	5.28176
111	158	83		8.37536	11.9217	6.26265
140	87	85		10.5635	6.56447	6.41356
69	91	83		5.2063	6.86628	6.26265
88	117	111		6.63992	8.82808	8.37536
79	139	92		5.96084	10.4881	6.94174
135	88	74		10.1862	6.63992	5.58357
93	80	95		7.01719	6.03629	7.1681
101	140	72		7.62082	10.5635	5.43266
115	88	98		8.67717	6.63992	7.39446
126	114	163		9.50716	8.60172	12.2989
59	116	121		4.45177	8.75262	9.12989
106	162	80		7.99809	12.2235	6.03629
91	144	81		6.86628	10.8653	6.11175
149	95	134		11.2426	7.1681	10.1108
78	126	121		5.88538	9.50716	9.12989
74	97	95		5.58357	7.319	7.1681
144	115	117		10.8653	8.67717	8.82808
154	146	113		11.6199	11.0162	8.52626
170	181	120		12.8271	13.6571	9.05444
78	109	114		5.88538	8.22445	8.60172
147	181	161		11.0917	13.6571	12.148
79	107	68		5.96084	8.07354	5.13085
93	72	89		7.01719	5.43266	6.71537
143	103	123		10.7899	7.77173	9.2808
108	138	95		8.14899	10.4126	7.1681
76	157	56		5.73448	11.8462	4.2254
93	184	99		7.01719	13.8835	7.46991
252	150	85		19.0143	11.318	6.41356
148	117	106		11.1671	8.82808	7.99809
102	104	69		7.69627	7.84718	5.2063
121	95	128		9.12989	7.1681	9.65807
83	61	93		6.26265	4.60267	7.01719
83	244	120		6.26265	18.4107	9.05444
79	106	165		5.96084	7.99809	12.4499
98	73	77		7.39446	5.50812	5.80993
126	83	141		9.50716	6.26265	10.639
137	155	115		10.3372	11.6953	8.67717
90	120	102		6.79083	9.05444	7.69627
59	131	107		4.45177	9.88443	8.07354
150	87	99		11.318	6.56447	7.46991
96	112	75		7.24355	8.45081	5.65902
73	87	93		5.50812	6.56447	7.01719
147	152	145		11.0917	11.469	10.9408
104	94	209		7.84718	7.09264	15.7698
103	128	106		7.77173	9.65807	7.99809
186	115	91		14.0344	8.67717	6.86628
133	80	101		10.0353	6.03629	7.62082
82	148	109		6.1872	11.1671	8.22445
147	129	98		11.0917	9.73352	7.39446
81	148	70		6.11175	11.1671	5.28176
110	150	111		8.2999	11.318	8.37536
92	90	114		6.94174	6.79083	8.60172
90	118	158		6.79083	8.90353	11.9217
113	158	101		8.52626	11.9217	7.62082
159	144	122		11.9971	10.8653	9.20535
116	120	110		8.75262	9.05444	8.2999
76	290	106		5.73448	21.8816	7.99809
154	108	133		11.6199	8.14899	10.0353
87	116	97		6.56447	8.75262	7.319
100	135	85		7.54537	10.1862	6.41356
115	122	41		8.67717	9.20535	3.0936
502	128	45		37.8777	9.65807	3.39541
93	87	83		7.01719	6.56447	6.26265
76	459	50		5.73448	34.6332	3.77268
124	97	54		9.35625	7.319	4.0745
121	120	52		9.12989	9.05444	3.92359
162	81	61		12.2235	6.11175	4.60267
68	90	62		5.13085	6.79083	4.67813
129	79	54		9.73352	5.96084	4.0745
101	117	54		7.62082	8.82808	4.0745
77	99	63		5.80993	7.46991	4.75358
137	104	49		10.3372	7.84718	3.69723
144	77	64		10.8653	5.80993	4.82903
144	107	44		10.8653	8.07354	3.31996
86	131	66		6.48901	9.88443	4.97994
162	85	76		12.2235	6.41356	5.73448
81	119	74		6.11175	8.97898	5.58357
98	85	48		7.39446	6.41356	3.62178
110	135	60		8.2999	10.1862	4.52722
120	157	56		9.05444	11.8462	4.2254
114	125	47		8.60172	9.43171	3.54632
183	90	73		13.808	6.79083	5.50812
101	94	53		7.62082	7.09264	3.99904
100	81	54		7.54537	6.11175	4.0745
113	123	116		8.52626	9.2808	8.75262
105	145	49		7.92263	10.9408	3.69723
90	91	56		6.79083	6.86628	4.2254
158	122	56		11.9217	9.20535	4.2254
92	65	53		6.94174	4.90449	3.99904
91	95	89		6.86628	7.1681	6.71537
67	134	73		5.05539	10.1108	5.50812
96	337	58		7.24355	25.4279	4.37631
95	152	125		7.1681	11.469	9.43171
98	82	64		7.39446	6.1872	4.82903
109	94	53		8.22445	7.09264	3.99904
84	96	86		6.33811	7.24355	6.48901
127	121	50		9.58261	9.12989	3.77268
110	107	89		8.2999	8.07354	6.71537
136	97	48		10.2617	7.319	3.62178
45	146	56		3.39541	11.0162	4.2254
57	164	51		4.30086	12.3744	3.84814
48	133	49		3.62178	10.0353	3.69723
53	63	52		3.99904	4.75358	3.92359
52	122	74		3.92359	9.20535	5.58357
55	90	44		4.14995	6.79083	3.31996
67	92	63		5.05539	6.94174	4.75358
98	133	56		7.39446	10.0353	4.2254
55	93	53		4.14995	7.01719	3.99904
69	99	77		5.2063	7.46991	5.80993
60	87	68		4.52722	6.56447	5.13085
77	144	65		5.80993	10.8653	4.90449
91	94	55		6.86628	7.09264	4.14995
61	107	60		4.60267	8.07354	4.52722
55	89	69		4.14995	6.71537	5.2063
84	177	61		6.33811	13.3553	4.60267
59	108	74		4.45177	8.14899	5.58357
66	121	52		4.97994	9.12989	3.92359
51	119	92		3.84814	8.97898	6.94174
74	169	66		5.58357	12.7517	4.97994
59	99	44		4.45177	7.46991	3.31996
44	134	51		3.31996	10.1108	3.84814
48	101	55		3.62178	7.62082	4.14995
47	144	103		3.54632	10.8653	7.77173
65	159	71		4.90449	11.9971	5.35721
64	120	67		4.82903	9.05444	5.05539
66	54	57		4.97994	4.0745	4.30086
68	42	108		5.13085	3.16905	8.14899
54	591	58		4.0745	44.5931	4.37631
49	90	54		3.69723	6.79083	4.0745
46	48	66		3.47087	3.62178	4.97994
45	72	945		3.39541	5.43266	71.3037
54	90	85		4.0745	6.79083	6.41356
60	65	41		4.52722	4.90449	3.0936
37	71	45		2.79179	5.35721	3.39541
52	39	83		3.92359	2.94269	6.26265
55	43	50		4.14995	3.24451	3.77268
87	51	54		6.56447	3.84814	4.0745
65	42	52		4.90449	3.16905	3.92359
66	69	61		4.97994	5.2063	4.60267
62	48	62		4.67813	3.62178	4.67813
55	88	54		4.14995	6.63992	4.0745
35	62	54		2.64088	4.67813	4.0745
46	32	63		3.47087	2.41452	4.75358
62	48	49		4.67813	3.62178	3.69723
51	47	64		3.84814	3.54632	4.82903
51	47	44		3.84814	3.54632	3.31996
70	46	66		5.28176	3.47087	4.97994
46	70	76		3.47087	5.28176	5.73448
41	51	74		3.0936	3.84814	5.58357
58	55	48		4.37631	4.14995	3.62178
53	69	60		3.99904	5.2063	4.52722
68	87	56		5.13085	6.56447	4.2254
56	55	47		4.2254	4.14995	3.54632
55	46	73		4.14995	3.47087	5.50812
47	58	53		3.54632	4.37631	3.99904
52	45	54		3.92359	3.39541	4.0745
69	45	116		5.2063	3.39541	8.75262
47	94	49		3.54632	7.09264	3.69723
51	50	56		3.84814	3.77268	4.2254
56	77	56		4.2254	5.80993	4.2254
83	65	53		6.26265	4.90449	3.99904
62	52	89		4.67813	3.92359	6.71537
64	52	73		4.82903	3.92359	5.50812
70	60	58		5.28176	4.52722	4.37631
57	75	125		4.30086	5.65902	9.43171
58	46	64		4.37631	3.47087	4.82903
48	51	53		3.62178	3.84814	3.99904
53	51	86		3.99904	3.84814	6.48901
52	53	50		3.92359	3.99904	3.77268
56	59	89		4.2254	4.45177	6.71537
56	59	48		4.2254	4.45177	3.62178
46	61	56		3.47087	4.60267	4.2254
55	71	51		4.14995	5.35721	3.84814
55	57	49		4.14995	4.30086	3.69723
50	47	52		3.77268	3.54632	3.92359
64	54	74		4.82903	4.0745	5.58357
50	70	44		3.77268	5.28176	3.31996
101	75	63		7.62082	5.65902	4.75358
49	62	56		3.69723	4.67813	4.2254
62	53	53		4.67813	3.99904	3.99904
59	737	77		4.45177	55.6093	5.80993
51	37	68		3.84814	2.79179	5.13085
87	64	65		6.56447	4.82903	4.90449
44	43	55		3.31996	3.24451	4.14995
63	46	60		4.75358	3.47087	4.52722
72	68	69		5.43266	5.13085	5.2063
57	83	61		4.30086	6.26265	4.60267
81	60	74		6.11175	4.52722	5.58357
62	53	52		4.67813	3.99904	3.92359
36	56	92		2.71633	4.2254	6.94174
45	40	66		3.39541	3.01815	4.97994
86	43	44		6.48901	3.24451	3.31996
50	63	51		3.77268	4.75358	3.84814
77	74	55		5.80993	5.58357	4.14995
45	51	103		3.39541	3.84814	7.77173
41	64	71		3.0936	4.82903	5.35721
69	52	67		5.2063	3.92359	5.05539
92	68	57		6.94174	5.13085	4.30086
70	51	108		5.28176	3.84814	8.14899
53	54	58		3.99904	4.0745	4.37631
56	81	54		4.2254	6.11175	4.0745
63	84	66		4.75358	6.33811	4.97994
50	140	945		3.77268	10.5635	71.3037
68	66	34		5.13085	4.97994	2.56542
34	76	69		2.56542	5.73448	5.2063
	49	43			3.69723	3.24451
	264	65			19.9198	4.90449
	38	49			2.86724	3.69723
	68	38			5.13085	2.86724
	47	33			3.54632	2.48997
	63	58			4.75358	4.37631
	70	51			5.28176	3.84814
	96	51			7.24355	3.84814
	56	44			4.2254	3.31996
	54	48			4.0745	3.62178
	55	59			4.14995	4.45177
	93	50			7.01719	3.77268
	79	63			5.96084	4.75358
	73	56			5.50812	4.2254
	77	67			5.80993	5.05539
	54	79			4.0745	5.96084
	62	58			4.67813	4.37631
	72	50			5.43266	3.77268
	57	42			4.30086	3.16905
	63	68			4.75358	5.13085
	51	35			3.84814	2.64088
	66	55			4.97994	4.14995
	44	46			3.31996	3.47087
	51	52			3.84814	3.92359
	80	48			6.03629	3.62178
	44	40			3.31996	3.01815
	59	74			4.45177	5.58357
	50	50			3.77268	3.77268
	55	55			4.14995	4.14995
	79	61			5.96084	4.60267
	62	43			4.67813	3.24451
	77	38			5.80993	2.86724
	119	404			8.97898	30.4833
	53	43			3.99904	3.24451
	496	65			37.425	4.90449
	51	89			3.84814	6.71537
	91	58			6.86628	4.37631
	69	67			5.2063	5.05539
	47	53			3.54632	3.99904
	47	94			3.54632	7.09264
	74	46			5.58357	3.47087
	75	62			5.65902	4.67813
	78	54			5.88538	4.0745
	64	59			4.82903	4.45177
	66	66			4.97994	4.97994
	66	54			4.97994	4.0745
	53	35			3.99904	2.64088
	53	56			3.99904	4.2254
	82	42			6.1872	3.16905
	89	60			6.71537	4.52722
	77	53			5.80993	3.99904
	109	31			8.22445	2.33906
	86	52			6.48901	3.92359
	54	51			4.0745	3.84814
	84	131			6.33811	9.88443
	58	68			4.37631	5.13085
	55	41			4.14995	3.0936
	72	58			5.43266	4.37631
	63	43			4.75358	3.24451
	46	38			3.47087	2.86724
	59	53			4.45177	3.99904
	55	36			4.14995	2.71633
	57	65			4.30086	4.90449
	67	47			5.05539	3.54632
	76	79			5.73448	5.96084
	51	42			3.84814	3.16905
	42	56			3.16905	4.2254
	47	62			3.54632	4.67813
	61	56			4.60267	4.2254
	53	51			3.99904	3.84814
	45	55			3.39541	4.14995
	69	63			5.2063	4.75358
	62	39			4.67813	2.94269
	66	38			4.97994	2.86724
	65	45			4.90449	3.39541
	54	51			4.0745	3.84814
	59	48			4.45177	3.62178
	45	47			3.39541	3.54632
	48	55			3.62178	4.14995
	55	65			4.14995	4.90449
	53	47			3.99904	3.54632
	90	45			6.79083	3.39541
	58	54			4.37631	4.0745
	65	46			4.90449	3.47087
	75	53			5.65902	3.99904
	66	50			4.97994	3.77268
	77	39			5.80993	2.94269
	46	67			3.47087	5.05539
	60	43			4.52722	3.24451
	37	38			2.79179	2.86724
	66	53			4.97994	3.99904
	88	48			6.63992	3.62178
	71	77			5.35721	5.80993
	75	59			5.65902	4.45177
	71	48			5.35721	3.62178
	69	42			5.2063	3.16905
	53	54			3.99904	4.0745
	63	52			4.75358	3.92359
	48	52			3.62178	3.92359
	52	45			3.92359	3.39541
	51	78			3.84814	5.88538
	65	57			4.90449	4.30086
	74	55			5.58357	4.14995
	80	64			6.03629	4.82903
	63	39			4.75358	2.94269
	83	46			6.26265	3.47087
	66	59			4.97994	4.45177
	61	77			4.60267	5.80993
	54	39			4.0745	2.94269
	53	53			3.99904	3.99904
	62	51			4.67813	3.84814
		41				3.0936
		73				5.50812
		73				5.50812
		53				3.99904
		59				4.45177
		65				4.90449
		50				3.77268
		141				10.639
		65				4.90449
		47				3.54632
		47				3.54632
		68				5.13085
		57				4.30086
		75				5.65902
		66				4.97994
		71				5.35721
		69				5.2063
		45				3.39541
		48				3.62178
		63				4.75358
		58				4.37631
		60				4.52722
		47				3.54632
		65				4.90449
		59				4.45177
		48				3.62178
		68				5.13085
107.007	118.027	92.5307		8.07408	8.90554	6.98178	Average
	105.529				7.96255		Overall Average
	7.96255						Normalised
