# Supplementary material for: Structural basis for Mis18 complex assembly and its implications for centromere maintenance
Source: EMBO Rep. 2024 Jul 1;25(8):13. doi: 10.1038/s44319-024-00183-w (PMC11315898; doi:10.1038/s44319-024-00183-w)
Supplement: Supplementary file 7 — Source data Fig. 5 [file 44319_2024_183_MOESM7_ESM.zip › Figure5/5C/Colocalisation BP1.xlsx]

## Sheet: Control siRNA WT
Original				Normalised
1	2	3		1	2	3	Replicates
4072	9511	238		138.337	323.115	8.08552
5546	896	157		188.413	30.4396	5.33373
12097	3198	461		410.969	108.645	15.6615
7184	593	226		244.06	20.1459	7.67785
6399	1220	615		217.392	41.4468	20.8933
3008	257	3879		102.19	8.731	131.78
5506	253	131		187.054	8.59511	4.45043
7477	2415	272		254.014	82.0443	9.2406
3827	3984	159		130.014	135.348	5.40167
7343	5985	170		249.462	203.327	5.77537
10854	5651	165		368.741	191.98	5.60551
4986	698	157		169.388	23.713	5.33373
6896	9909	169		234.276	336.636	5.7414
3830	11869	196		130.116	403.223	6.65866
5177	17645	3140		175.877	599.45	106.675
9229	10169	1480		313.535	345.469	50.2797
9942	8999	3642		337.757	305.721	123.729
8288	14544	193		281.566	494.1	6.55675
3300	8830	3229		112.11	299.98	109.698
10882	817	189		369.692	27.7558	6.42086
3298	8579	3261		112.042	291.452	110.785
6269	8276	253		212.975	281.159	8.59511
7945	12951	6944		269.914	439.981	235.907
2923	9889	158		99.3024	335.957	5.3677
15051	5099	5362		511.324	173.227	182.162
10575	716	3164		359.262	24.3245	107.49
6670	16307	2552		226.598	553.994	86.6985
11695	320	4458		397.312	10.8713	151.451
9261	8991	4839		314.622	305.449	164.394
7883	5215	9232		267.807	177.168	313.637
6479	7242	185		220.11	246.031	6.28496
2881	5747	176		97.8756	195.242	5.97921
6050	9208	2980		205.535	312.821	101.239
5286	7377	1710		179.58	250.617	58.0935
2327	8523	152		79.0547	289.55	5.16386
5794	8089	1154		196.838	274.806	39.2046
1459	5814	136		49.5663	197.518	4.6203
7850	10562	6176		266.686	358.82	209.816
12021	8669	6224		408.387	294.51	211.447
7243	8089	249		246.065	274.806	8.45922
7182	6718	153		243.992	228.229	5.19784
9284	7187	4908		315.403	244.162	166.738
8473	7884	260		287.851	267.841	8.83292
16272	13466	204		552.805	457.477	6.93045
2678	6867	752		90.9791	233.291	25.5475
16217	5769	223		550.937	195.989	7.57593
12979	15628	1500		440.933	530.927	50.9592
6901	921	201		234.446	31.2889	6.82853
11721	986	378		398.195	33.4972	12.8417
9648	6621	397		327.769	224.934	13.4872
15805	3114	1049		536.94	105.791	35.6374
12687	6657	677		431.013	226.157	22.9996
9106	3710	4264		309.356	126.039	144.86
10900	9111	1202		370.303	309.526	40.8353
9953	4508	195		338.131	153.149	6.62469
6604	6811	783		224.356	231.389	26.6007
8955	9241	569		304.226	313.942	19.3305
679	4178	10791		23.0675	141.938	366.6
1479	4869	11600		50.2457	165.413	394.084
1117	5493	13910		37.9476	186.612	472.561
223	6823	7859		7.57593	231.796	266.992
1074	8937	6344		36.4868	303.615	215.523
3343	3762	12557		113.571	127.806	426.596
327	10220	8284		11.1091	347.202	281.43
654	5845	6983		22.2182	198.571	237.232
693	4111	6076		23.5431	139.662	206.419
974	9757	10377		33.0895	331.472	352.536
1066	8241	10940		36.215	279.97	371.662
870	5240	12769		29.5563	178.017	433.798
941	2495	12660		31.9684	84.7621	430.095
2921	4818	5521		99.2345	163.681	187.564
664	6229	9263		22.5579	211.616	314.69
254	8813	11349		8.62909	299.402	385.557
472	1357	8362		16.0352	46.1011	284.08
1305	398	3560		44.3345	13.5212	120.943
1143	2153	10682		38.8309	73.1434	362.897
1053	221	10852		35.7733	7.50798	368.673
966	5330	6859		32.8177	181.075	233.019
3154	1814	9304		107.15	61.6266	316.083
1639	6158	13248		55.6814	209.204	450.071
1119	2163	7017		38.0155	73.4831	238.387
10709	667	526		363.814	22.6598	17.8697
12811	908	204		435.225	30.8473	6.93045
10763	2040	451		365.649	69.3045	15.3217
8551	8337	804		290.501	283.231	27.3141
195	698	1041		6.62469	23.713	35.3657
1507	1440	956		51.197	48.9208	32.478
8702	3054	713		295.631	103.753	24.2226
13713	1358	1786		465.869	46.135	60.6754
8097	1685	188		275.078	57.2441	6.38688
8709	1650	999		295.869	56.0551	33.9388
2942	2146	928		99.9479	72.9056	31.5267
7499	3635	984		254.762	123.491	33.4292
10741	981	365		364.902	33.3273	12.4001
6242	1659	553		212.058	56.3608	18.7869
10715	409	531		364.018	13.8949	18.0395
5225	752	253		177.508	25.5475	8.59511
7923	515	575		269.166	17.496	19.5343
13262	1934	542		450.547	65.7034	18.4132
5876	1235	2449		199.624	41.9564	83.1993
7285	1394	1049		247.492	47.3581	35.6374
13006	3819	719		441.85	129.742	24.4264
7975	2893	360		270.933	98.2832	12.2302
10166	1864	739		345.367	63.3253	25.1059
9389	1643	1827		318.97	55.8173	62.0683
2024	159	529		68.7609	5.40167	17.9716
11516	1692	1744		391.231	57.4819	59.2485
11623	1434	312		394.866	48.717	10.5995
4681	2107	448		159.027	71.5806	15.2198
2167	1108	924		73.619	37.6418	31.3908
9366	2936	770		318.189	99.7441	26.159
8788	1869	515		298.553	63.4951	17.496
5955	1173	1348		202.308	39.8501	45.7953
237	1259	917		8.05155	42.7717	31.153
748	2478	515		25.4116	84.1845	17.496
529	2966	632		17.9716	100.763	21.4708
1145	6649	1703		38.8988	225.885	57.8556
376	3396	434		12.7738	115.372	14.7442
2166	2411	1009		73.585	81.9084	34.2785
1091	1909	933		37.0643	64.854	31.6966
1561	1095	420		53.0315	37.2002	14.2686
2727	3032	688		92.6438	103.005	23.3733
284	6331	504		9.64827	215.082	17.1223
588	2188	805		19.976	74.3324	27.3481
2213	2041	679		75.1818	69.3384	23.0675
1472	1323	1169		50.0079	44.946	39.7142
445	2267	512		15.1179	77.0163	17.3941
2496	3889	241		84.7961	132.12	8.18744
2339	1491	312		79.4623	50.6534	10.5995
1709	4905	1146		58.0595	166.636	38.9328
568	2482	368		19.2965	84.3204	12.502
740	3615	180		25.1399	122.812	6.1151
3300	1539	924		112.11	52.2841	31.3908
447	2960	1420		15.1858	100.559	48.2413
2753	3614	529		93.5271	122.778	17.9716
1152	1364	1429		39.1366	46.3389	48.5471
221	6368	484		7.50798	216.339	16.4428
2162	5618	4975		73.4491	190.859	169.015
1038	5063	1415		35.2637	172.004	48.0715
2175	4717	3191		73.8908	160.25	108.407
1440	5836	2423		48.9208	198.265	82.316
3118	2820	1374		105.927	95.8032	46.6786
871	4044	4126		29.5903	137.386	140.172
1833	2976	1178		62.2721	101.103	40.0199
2267	930	664		77.0163	31.5947	22.5579
2365	2007	3971		80.3456	68.1834	134.906
897	5139	1782		30.4736	174.586	60.5395
260	2202	534		8.83292	74.8081	18.1415
2008	2669	2455		68.2173	90.6733	83.4032
1431	1953	2048		48.615	66.3488	69.5763
3613	3680	567		122.744	125.02	19.2626
1082	1308	1206		36.7585	44.4364	40.9712
1846	543	472		62.7137	18.4472	16.0352
1090	2063	775		37.0303	70.0858	26.3289
1264	1272	212		42.9416	43.2134	7.20223
643	4985	568		21.8445	169.354	19.2965
943	1796	2344		32.0363	61.0151	79.6322
1679	4807	721		57.0403	163.307	24.4944
3034	1561	1751		103.073	53.0315	59.4863
315	2809	117		10.7014	95.4295	3.97482
1742	472	982		59.1806	16.0352	33.3613
603	4075	387		20.4856	138.439	13.1475
408	2245	4331		13.8609	76.2689	147.136
194	5298	1094		6.59072	179.988	37.1662
1128	5571	327		38.3213	189.262	11.1091
2240	5409	1381		76.099	183.759	46.9164
809	2161	2766		27.484	73.4152	93.9687
1987	1235	1160		67.5039	41.9564	39.4084
1270	712	415		43.1454	24.1886	14.0987
2341	1843	564		79.5303	62.6118	19.1606
741	2351	653		25.1738	79.87	22.1842
2503	1833	280		85.0339	62.2721	9.51238
3213	5134	689		109.155	174.416	23.4072
853	2378	961		28.9788	80.7873	32.6478
1849	209	317		62.8157	7.10031	10.7694
2732	2081	340		92.8136	70.6974	11.5507
1446	3182	375		49.1246	108.101	12.7398
3811	604	400		129.47	20.5196	13.5891
1440	2395	308		48.9208	81.3648	10.4636
1499	3102	306		50.9252	105.384	10.3957
717	4563	3202		24.3585	155.018	108.781
2515	3400	1288		85.4415	115.507	43.7569
806	4235	488		27.3821	143.875	16.5787
2391	899	989		81.2289	30.5415	33.5991
2378	2416	2551		80.7873	82.0782	86.6646
1808	930	764		61.4228	31.5947	25.9552
1392	1680	3338		47.2901	57.0743	113.401
2494	2601	542		84.7281	88.3632	18.4132
3869	2385	800		131.441	81.0251	27.1782
593	531	360		20.1459	18.0395	12.2302
1657	4760	653		56.2929	161.71	22.1842
3420	3590	2492		116.187	121.962	84.6602
244	3093	3235		8.28936	105.078	109.902
3258	2315	3209		110.683	78.647	109.019
2997	776	481		101.816	26.3629	16.3409
2192	1536	159		74.4683	52.1822	5.40167
604	964	274		20.5196	32.7498	9.30854
3109	12956	411		105.621	440.151	13.9628
1511	1680	5400		51.3329	57.0743	183.453
1506	1297	3285		51.163	44.0627	111.601
3105	2655	5723		105.485	90.1977	194.426
1308	1524	538		44.4364	51.7745	18.2774
659	6900	638		22.3881	234.412	21.6746
4072	2180	2445		138.337	74.0607	83.0634
6024	8605	465		204.652	292.336	15.7973
393	2511	962		13.3513	85.3056	32.6818
3176	3370	6398		107.898	114.488	217.358
13104	2404	1751		445.179	81.6706	59.4863
14048	5866	3923		477.25	199.284	133.275
8300	6060	5495		281.974	205.875	186.68
4537	4228	1795		154.134	143.637	60.9811
15289	2616	4495		519.41	88.8728	152.708
3620	2168	2729		122.981	73.653	92.7117
12432	1609	7792		422.35	54.6622	264.716
346	2215	5107		11.7546	75.2497	173.499
11729	2359	3993		398.467	80.1418	135.653
16177	3039	3202		549.578	103.243	108.781
14792	7021	2402		502.525	238.523	81.6026
15829	722	3881		537.755	24.5283	131.848
18967	1609	4922		644.362	54.6622	167.214
13415	2217	4282		455.745	75.3177	145.471
19440	3845	3287		660.431	130.625	111.669
14520	2444	1187		493.285	83.0295	40.3257
15458	1145	1355		525.151	38.8988	46.0331
10033	175	3988		340.849	5.94524	135.483
16903	4322	1546		574.242	146.83	52.5219
6631	1811	327		225.273	61.5247	11.1091
13237	3388	5223		449.698	115.1	177.44
16173	3203	2466		549.442	108.815	83.7769
10638	4262	5779		361.402	144.792	196.329
8501	2106	792		288.803	71.5467	26.9064
15935	1827	2902		541.356	62.0683	98.589
10761	4128	2769		365.581	140.24	94.0706
3935	1739	3611		133.683	59.0787	122.676
13885	3408	2814		471.712	115.779	95.5994
13414	237	2333		455.711	8.05155	79.2585
15278	6041	4052		519.036	205.23	137.658
16854	2691	571		572.577	91.4207	19.3985
15894	4585	4640		539.963	155.765	157.634
12456	845	2071		423.165	28.707	70.3576
5238	5898	3777		177.949	200.371	128.315
7785	9802	5742		264.478	333.001	195.072
199	6147	3928		6.76058	208.831	133.445
21544	13468	3447		731.91	457.545	117.104
8624	6766	3116		292.981	229.86	105.859
716	8668	2429		24.3245	294.476	82.5199
7455	4768	3617		253.267	161.982	122.88
1301	9507	5704		44.1986	322.979	193.781
275	9214	4184		9.34251	313.025	142.142
1811	4534	6613		61.5247	154.033	224.662
1594	6875	5468		54.1526	233.563	185.763
1207	6148	3097		41.0051	208.865	105.214
279	6328	2888		9.47841	214.98	98.1134
2556	7097	2380		86.8344	241.105	80.8552
649	6359	2324		22.0483	216.033	78.9527
301	11044	4959		10.2258	375.195	168.471
411	2422	419		13.9628	82.2821	14.2346
2822	7106	690		95.8712	241.411	23.4412
298	3645	363		10.1239	123.831	12.3321
509	4210	1910		17.2921	143.025	64.888
535	4937	429		18.1754	167.724	14.5743
976	4453	157		33.1574	151.281	5.33373
424	8137	285		14.4045	276.437	9.68224
388	6172	192		13.1814	209.68	6.52277
438	5828	146		14.8801	197.993	4.96003
329	12236	645		11.177	415.691	21.9124
703	8193	206		23.8829	278.339	6.99839
740	7468	181		25.1399	253.709	6.14907
390	2507	2177		13.2494	85.1698	73.9587
929	5294	1533		31.5607	179.852	52.0803
473	1079	1226		16.0691	36.6566	41.6506
876	6940	711		29.7602	235.771	24.1546
229	186	1010		7.77977	6.31894	34.3125
689	11235	1860		23.4072	381.684	63.1894
688	3054	2023		23.3733	103.753	68.7269
365	8189	2272		12.4001	278.203	77.1862
771	196	1671		26.193	6.65866	56.7685
985	407	2182		33.4632	13.8269	74.1286
389	197	492		13.2154	6.69264	16.7146
336	8852	743		11.4149	300.727	25.2418
301	186	1788		10.2258	6.31894	60.7433
920	8290	1277		31.255	281.634	43.3832
325	4041	239		11.0412	137.284	8.11949
1529	826	1366		51.9444	28.0615	46.4068
206	3095	3036		6.99839	105.146	103.141
1186	2310	1306		40.2917	78.4771	44.3684
506	6328	932		17.1902	214.98	31.6626
905	4737	1497		30.7454	160.929	50.8572
735	1586	2751		24.97	53.8808	93.4591
251	1163	2978		8.52717	39.5103	101.171
424	1323	410		14.4045	44.946	13.9288
399	1735	805		13.5551	58.9428	27.3481
572	998	1324		19.4324	33.9048	44.98
209	794	2321		7.10031	26.9744	78.8508
353	1372	1338		11.9924	46.6107	45.4556
237	1945	313		8.05155	66.0771	10.6335
592	1089	331		20.1119	36.9964	11.245
826	2515	203		28.0615	85.4415	6.89647
1985	1976	1278		67.436	67.1302	43.4172
411	1217	1105		13.9628	41.3449	37.5399
314	738	1015		10.6675	25.0719	34.4824
187	853	284		6.35291	28.9788	9.64827
3075	458	1888		104.466	15.5595	64.1406
1046	958	337		35.5355	32.5459	11.4488
364	715	563		12.3661	24.2905	19.1267
1861	230	1463		63.2233	7.81374	49.7022
272	814	3481		9.2406	27.6538	118.259
1516	518	1487		51.5027	17.5979	50.5175
1176	2364	1384		39.952	80.3116	47.0183
252	3190	522		8.56114	108.373	17.7338
322	1015	504		10.9392	34.4824	17.1223
268	1973	1655		9.1047	67.0283	56.2249
822	548	1405		27.9256	18.6171	47.7318
305	2335	858		10.3617	79.3264	29.1486
306	625	1681		10.3957	21.233	57.1082
291	930	1305		9.88608	31.5947	44.3345
691	2040	896		23.4752	69.3045	30.4396
564	470	1168		19.1606	15.9672	39.6802
229	263	399		7.77977	8.93484	13.5551
712	2428	1648		24.1886	82.4859	55.9871
1201	715	1130		40.8013	24.2905	38.3892
1820	2507	820		61.8305	85.1698	27.8577
181	123	1614		6.14907	4.17865	54.8321
252	553	3273		8.56114	18.7869	111.193
1675	721	699		56.9044	24.4944	23.747
271	1564	472		9.20662	53.1334	16.0352
460	117	723		15.6275	3.97482	24.5623
308	2433	501		10.4636	82.6558	17.0204
2608	1745	359		88.601	59.2825	12.1962
354	1794	273		12.0264	60.9472	9.27457
1143	553	1460		38.8309	18.7869	49.6003
869	384	886		29.5223	13.0455	30.0999
499	645	192		16.9524	21.9124	6.52277
249	289	828		8.45922	9.81813	28.1295
274	1213	209		9.30854	41.209	7.10031
407	525	4174		13.8269	17.8357	141.802
792	929	2331		26.9064	31.5607	79.1905
485	721	3819		16.4768	24.4944	129.742
1208	1118	7261		41.0391	37.9816	246.676
1337	453	2906		45.4216	15.3897	98.7249
385	1046	2907		13.0795	35.5355	98.7589
1137	413	3206		38.627	14.0308	108.917
323	1107	8902		10.9732	37.6079	302.426
726	251	7860		24.6642	8.52717	267.026
479	641	5730		16.273	21.7766	194.664
990	504	4420		33.6331	17.1223	150.16
662	443	3175		22.49	15.0499	107.864
963	414	2606		32.7158	14.0647	88.5331
509	425	8321		17.2921	14.4384	282.687
833	2719	5625		28.2993	92.372	191.097
255	537	6907		8.66306	18.2434	234.65
425	879	10103		14.4384	29.8621	343.227
1435	572	543		48.7509	19.4324	18.4472
570	1109	3731		19.3645	37.6758	126.752
1716	781	7652		58.2973	26.5327	259.96
227	1136	6504		7.71182	38.5931	220.959
210	606	4362		7.13428	20.5875	148.189
456	182	3651		15.4916	6.18305	124.035
242	223	2693		8.22141	7.57593	91.4887
1298	1320	2149		44.0967	44.8441	73.0075
217	609	9074		7.37209	20.6894	308.269
843	289	10963		28.6391	9.81813	372.444
306	890	16836		10.3957	30.2358	571.966
985	2065	10440		33.4632	70.1538	354.676
367	384	4720		12.468	13.0455	160.352
218	1062	12475		7.40607	36.0791	423.81
564	230	6873		19.1606	7.81374	233.495
163	215	8715		5.53756	7.30415	296.073
416	1391	9953		14.1327	47.2561	338.131
406	1999	6180		13.7929	67.9116	209.952
136	1973	4482		4.6203	67.0283	152.266
201	186	9274		6.82853	6.31894	315.064
248	3008	12566		8.42525	102.19	426.902
327	1671	10900		11.1091	56.7685	370.303
195	514			6.62469	17.462
326	2700			11.0751	91.7265
334	1249			11.3469	42.432
463	521			15.7294	17.6998
231	496			7.84771	16.8505
191	190			6.4888	6.45483
216	171			7.33812	5.80935
152	219			5.16386	7.44004
226	265			7.67785	9.00279
250	315			8.49319	10.7014
187	282			6.35291	9.58032
157	217			5.33373	7.37209
448	423			15.2198	14.3705
217	234			7.37209	7.94963
250	656			8.49319	22.2861
210	589			7.13428	20.01
912	2062			30.9832	70.0519
252	1041			8.56114	35.3657
407	1409			13.8269	47.8676
191	723			6.4888	24.5623
177	454			6.01318	15.4236
159	1443			5.40167	49.0227
495	487			16.8165	16.5447
175	827			5.94524	28.0955
1552	195			52.7258	6.62469
205	626			6.96442	21.267
277	268			9.41046	9.1047
1689	205			57.38	6.96442
226	381			7.67785	12.9436
233	747			7.91566	25.3777
266	2416			9.03676	82.0782
272	547			9.2406	18.5831
214	1122			7.27017	38.1175
163	999			5.53756	33.9388
1669	882			56.7006	29.964
491	692			16.6806	23.5092
176	1030			5.97921	34.992
271	622			9.20662	21.1311
170	237			5.77537	8.05155
410	421			13.9288	14.3025
320	415			10.8713	14.0987
445	571			15.1179	19.3985
226	379			7.67785	12.8757
538	1093			18.2774	37.1322
648	839			22.0144	28.5032
585	605			19.8741	20.5535
441	599			14.982	20.3497
1030	2007			34.992	68.1834
642	624			21.8105	21.199
324	982			11.0072	33.3613
140	206			4.75619	6.99839
783	3519			26.6007	119.55
265	880			9.00279	29.896
259	1844			8.79895	62.6458
586	4370			19.908	148.461
951	774			32.3081	26.2949
503	2868			17.0883	97.4339
315	1782			10.7014	60.5395
659	3886			22.3881	132.018
381	5394			12.9436	183.249
422	2432			14.3365	82.6218
1878	5838			63.8009	198.333
592	1048			20.1119	35.6035
377	1322			12.8077	44.912
1478	1540			50.2118	52.3181
721	2046			24.4944	69.5083
336	2371			11.4149	80.5495
277	744			9.41046	25.2757
197	3523			6.69264	119.686
307	2314			10.4296	78.613
479	2710			16.273	92.0662
156	1683			5.29975	57.1762
128	4336			4.34852	147.306
369	1267			12.536	43.0435
235	421			7.9836	14.3025
247	2815			8.39128	95.6334
178	1891			6.04715	64.2425
236	2394			8.01758	81.3308
232	410			7.88168	13.9288
393	845			13.3513	28.707
220	902			7.47401	30.6434
299	3332			10.1579	113.197
246	1351			8.3573	45.8972
372	901			12.6379	30.6095
187	4177			6.35291	141.904
178	2952			6.04715	100.288
182	1524			6.18305	51.7745
189	3331			6.42086	113.163
232	3669			7.88168	124.646
199	1359			6.76058	46.169
426	1241			14.4724	42.1602
338	2050			11.4828	69.6442
437	1341			14.8461	45.5575
224	669			7.6099	22.7278
413	1710			14.0308	58.0935
137	194			4.65427	6.59072
210	174			7.13428	5.91126
757	281			25.7174	9.54635
951	193			32.3081	6.55675
260	1130			8.83292	38.3892
187	2673			6.35291	90.8092
	5233				177.78
	3023				102.7
	3452				117.274
	5511				187.224
	2529				85.9172
	2009				68.2513
	507				17.2242
	1639				55.6814
	2858				97.0942
	2512				85.3396
	3506				119.109
	315				10.7014
	1756				59.6562
	4408				149.752
	5635				191.437
	1853				62.9516
	4970				168.845
	2332				79.2245
	4838				164.36
	5025				170.713
	5743				195.106
	1744				59.2485
	913				31.0171
	5127				174.178
	5463				185.593
	1576				53.5411
	3235				109.902
	2935				99.7101
	2008				68.2173
	2962				100.627
	856				29.0807
	2477				84.1506
	3827				130.014
	5008				170.136
	3054				103.753
	2561				87.0043
	555				18.8549
	770				26.159
	873				29.6582
	1202				40.8353
	4511				153.251
	1608				54.6282
	3040				103.277
	3193				108.475
	2387				81.093
	4367				148.359
	1167				39.6462
	5935				201.628
	1552				52.7258
	1739				59.0787
	3534				120.06
	3456				117.41
	2742				93.1534
	304				10.3277
	1682				57.1422
	2548				86.5626
	1424				48.3772
	3294				111.906
	1086				36.8944
	968				32.8856
	2947				100.118
	3485				118.395
	1360				46.203
	2664				90.5035
	4077				138.507
	2637				89.5862
	2459				83.5391
	6362				216.135
	3801				129.131
	231				7.84771
	692				23.5092
	446				15.1519
	1617				54.934
	477				16.205
	232				7.88168
	255				8.66306
	223				7.57593
	582				19.7722
	252				8.56114
3136.78	2980.08	2643.96		106.565	101.242	89.8228	Average
	2943.53				100		Overall Average
	100						Normalised

## Sheet: Mis18a siRNA WT
Orginal				Normalised
1	2	3		1	2	3	Replicates
2823	5475	408		95.9052	186.001	13.8609
3185	6426	1443		108.203	218.309	49.0227
330	6969	1802		11.211	236.756	61.2189
2265	4092	505		76.9483	139.017	17.1563
464	6725	209		15.7634	228.467	7.10031
599	3442	973		20.3497	116.934	33.0555
3351	3620	126		113.843	122.981	4.28057
565	5161	372		19.1946	175.334	12.6379
4941	2282	501		167.859	77.5259	17.0204
299	250	344		10.1579	8.49319	11.6866
4937	5563	629		167.724	188.991	21.3689
1459	1060	338		49.5663	36.0111	11.4828
1800	143	645		61.151	4.85811	21.9124
2226	173	509		75.6234	5.87729	17.2921
2501	224	315		84.9659	7.6099	10.7014
572	168	1135		19.4324	5.70743	38.5591
4799	667	372		163.035	22.6598	12.6379
785	170	403		26.6686	5.77537	13.691
945	154	632		32.1043	5.23181	21.4708
143	9109	474		4.85811	309.458	16.1031
261	852	292		8.8669	28.9448	9.92005
3188	3335	355		108.305	113.299	12.0603
1409	1962	678		47.8676	66.6546	23.0335
202	1574	918		6.8625	53.4732	31.187
535	2007	202		18.1754	68.1834	6.8625
2166	3620	522		73.585	122.981	17.7338
416	2904	612		14.1327	98.6569	20.7913
444	1394	229		15.0839	47.3581	7.77977
778	3383	374		26.4308	114.93	12.7058
331	3796	1041		11.245	128.961	35.3657
223	5418	799		7.57593	184.065	27.1443
483	1104	391		16.4089	37.5059	13.2834
684	3155	610		23.2374	107.184	20.7234
227	6936	164		7.71182	235.635	5.57154
334	1812	629		11.3469	61.5587	21.3689
655	2397	312		22.2522	81.4328	10.5995
734	2747	419		24.936	93.3232	14.2346
1511	2816	514		51.3329	95.6673	17.462
556	2961	1855		18.8889	100.593	63.0195
575	2900	476		19.5343	98.5211	16.171
2601	540	326		88.3632	18.3453	11.0751
4745	1613	150		161.201	54.7981	5.09592
1697	450	136		57.6518	15.2878	4.6203
1872	803	206		63.597	27.2801	6.99839
5717	502	190		194.222	17.0543	6.45483
7510	563	246		255.136	19.1267	8.3573
4449	570	349		151.145	19.3645	11.8565
5487	533	184		186.409	18.1075	6.25099
6964	602	259		236.586	20.4516	8.79895
4671	1102	341		158.687	37.438	11.5847
3655	266	692		124.171	9.03676	23.5092
4791	5927	265		162.764	201.357	9.00279
4926	203	219		167.35	6.89647	7.44004
3548	1840	431		120.535	62.5099	14.6423
4098	569	245		139.22	19.3305	8.32333
694	1632	378		23.5771	55.4436	12.8417
350	622	261		11.8905	21.1311	8.8669
3036	3695	279		103.141	125.529	9.47841
3931	192	335		133.547	6.52277	11.3809
4124	400	514		140.104	13.5891	17.462
6724	253	244		228.433	8.59511	8.28936
4955	330	135		168.335	11.211	4.58633
295	7600	401		10.022	258.193	13.6231
6952	448	764		236.179	15.2198	25.9552
4571	2400	2015		155.29	81.5347	68.4551
3182	210	2014		108.101	7.13428	68.4212
8455	1666	1737		287.24	56.5986	59.0107
748	3101	1552		25.4116	105.35	52.7258
2978	3452	1481		101.171	117.274	50.3137
677	673	560		22.9996	22.8637	19.0248
7047	561	1180		239.406	19.0587	40.0879
7359	1906	733		250.006	64.7521	24.902
675	405	1201		22.9316	13.759	40.8013
1273	1171	627		43.2473	39.7821	21.3009
6775	818	688		230.166	27.7897	23.3733
674	421	719		22.8977	14.3025	24.4264
505	318	1311		17.1563	10.8033	44.5383
7126	314	2578		242.09	10.6675	87.5818
6585	3858	1885		223.711	131.067	64.0387
2503	221	1333		85.0339	7.50798	45.2857
1553	708	1860		52.7597	24.0527	63.1894
887	219	647		30.1339	7.44004	21.9804
5772	1998	195		196.091	67.8776	6.62469
3742	474	625		127.126	16.1031	21.233
2312	2250	205		78.5451	76.4388	6.96442
7925	217	665		269.234	7.37209	22.5919
4112	365	379		139.696	12.4001	12.8757
854	405	911		29.0128	13.759	30.9492
1926	782	450		65.4316	26.5667	15.2878
2248	2587	472		76.3708	87.8876	16.0352
242	931	406		8.22141	31.6287	13.7929
5502	468	1563		186.918	15.8993	53.0995
5101	1746	1729		173.295	59.3165	58.7389
1419	1017	398		48.2074	34.5503	13.5212
6197	306	1961		210.529	10.3957	66.6206
625	730	194		21.233	24.8001	6.59072
3353	505	893		113.911	17.1563	30.3377
4062	2309	231		137.997	78.4431	7.84771
3943	1782	246		133.955	60.5395	8.3573
5147	970	262		174.858	32.9536	8.90087
1312	314	358		44.5723	10.6675	12.1623
308	2199	293		10.4636	74.7061	9.95402
500	380	189		16.9864	12.9097	6.42086
1213	443	220		41.209	15.0499	7.47401
502	1013	379		17.0543	34.4144	12.8757
852	1035	190		28.9448	35.1618	6.45483
556	1076	200		18.8889	36.5547	6.79456
405	216	275		13.759	7.33812	9.34251
1473	1189	318		50.0419	40.3936	10.8033
1592	776	239		54.0847	26.3629	8.11949
2687	428	190		91.2849	14.5403	6.45483
763	303	310		25.9212	10.2938	10.5316
751	3747	263		25.5136	127.296	8.93484
356	236	155		12.0943	8.01758	5.26578
880	669	450		29.896	22.7278	15.2878
653	498	251		22.1842	16.9184	8.52717
1680	817	149		57.0743	27.7558	5.06194
902	1030	261		30.6434	34.992	8.8669
803	2073	130		27.2801	70.4256	4.41646
1110	588	327		37.7098	19.976	11.1091
610	864	165		20.7234	29.3525	5.60551
1208	426	182		41.0391	14.4724	6.18305
1382	282	164		46.9504	9.58032	5.57154
1931	547	186		65.6014	18.5831	6.31894
495	395	215		16.8165	13.4192	7.30415
3131	464	668		106.369	15.7634	22.6938
321	362	300		10.9053	12.2981	10.1918
1812	835	624		61.5587	28.3673	21.199
1594	1356	589		54.1526	46.0671	20.01
214	1444	736		7.27017	49.0567	25.004
738	2834	417		25.0719	96.2789	14.1666
3857	505	704		131.033	17.1563	23.9168
994	600	434		33.7689	20.3837	14.7442
537	2031	434		18.2434	68.9987	14.7442
591	1072	410		20.0779	36.4188	13.9288
248	1360	544		8.42525	46.203	18.4812
1705	290	319		57.9236	9.85211	10.8373
1175	271	250		39.918	9.20662	8.49319
264	114	255		8.96881	3.8729	8.66306
1746	420	697		59.3165	14.2686	23.679
2714	397	879		92.2021	13.4872	29.8621
154	1393	534		5.23181	47.3241	18.1415
211	929	1225		7.16826	31.5607	41.6167
2074	357	789		70.4595	12.1283	26.8045
602	1042	501		20.4516	35.3996	17.0204
1013	747	375		34.4144	25.3777	12.7398
1552	266	443		52.7258	9.03676	15.0499
536	366	502		18.2094	12.434	17.0543
647	298	235		21.9804	10.1239	7.9836
2212	190	1125		75.1478	6.45483	38.2194
546	1282	748		18.5491	43.5531	25.4116
2534	479	1460		86.087	16.273	49.6003
2188	1173	677		74.3324	39.8501	22.9996
1497	714	709		50.8572	24.2566	24.0867
567	2743	268		19.2626	93.1873	9.1047
1632	284	715		55.4436	9.64827	24.2905
985	390	3098		33.4632	13.2494	105.248
648	243	11479		22.0144	8.25539	389.974
1884	1119	6860		64.0047	38.0155	233.053
520	1475	3121		17.6658	50.1098	106.029
2651	224	8485		90.0618	7.6099	288.259
505	473	8072		17.1563	16.0691	274.228
884	548	4785		30.0319	18.6171	162.56
545	412	6191		18.5152	13.9968	210.325
2653	246	13540		90.1298	8.3573	459.991
1264	417	4439		42.9416	14.1666	150.805
520	334	329		17.6658	11.3469	11.177
175	335	15661		5.94524	11.3809	532.048
1559	998	4468		52.9636	33.9048	151.79
917	1152	2299		31.153	39.1366	78.1034
782	1027	17632		26.5667	34.89	599.008
2096	671	7546		71.2069	22.7957	256.359
1484	2263	3526		50.4156	76.8804	119.788
276	798	8686		9.37649	27.1103	295.088
187	339	6233		6.35291	11.5168	211.752
1161	376	18340		39.4424	12.7738	623.061
1017	718	9876		34.5503	24.3925	335.515
3217	745	9452		109.29	25.3097	321.111
1349	625	11054		45.8293	21.233	375.535
510	765	9356		17.3261	25.9892	317.849
732	177	11495		24.8681	6.01318	390.517
839	901	6892		28.5032	30.6095	234.14
2744	606	6335		93.2213	20.5875	215.218
1279	1658	6895		43.4512	56.3269	234.242
396	108	8132		13.4532	3.66906	276.267
1061	436	5452		36.0451	14.8121	185.22
158	115	7404		5.3677	3.90687	251.534
384	1940	14826		13.0455	65.9072	503.68
2393	503	10389		81.2969	17.0883	352.943
376	217	7579		12.7738	7.37209	257.48
1310	391	11071		44.5043	13.2834	376.113
745	232	7076		25.3097	7.88168	240.391
420	294	4445		14.2686	9.988	151.009
3936	124	9774		133.717	4.21262	332.05
1177	123	2252		39.986	4.17865	76.5067
329	217	772		11.177	7.37209	26.227
1992	257	3890		67.6738	8.731	132.154
708	1670	1917		24.0527	56.7345	65.1258
1879	171	2248		63.8349	5.80935	76.3708
491	891	2044		16.6806	30.2697	69.4404
1351	1015	1481		45.8972	34.4824	50.3137
1252	513	2859		42.5339	17.428	97.1282
1122	221	3083		38.1175	7.50798	104.738
828	1463	4832		28.1295	49.7022	164.156
4227	1150	2723		143.603	39.0687	92.5079
3557	733	2874		120.841	24.902	97.6378
4777	2530	2141		162.288	85.9511	72.7357
2283	697	575		77.5599	23.679	19.5343
311	225	155		10.5655	7.64388	5.26578
2978	185	803		101.171	6.28496	27.2801
3437	239	535		116.764	8.11949	18.1754
2061	492	205		70.0179	16.7146	6.96442
196	481	148		6.65866	16.3409	5.02797
183	938	823		6.21702	31.8665	27.9596
3584	1071	313		121.758	36.3848	10.6335
5667	330	339		192.524	11.211	11.5168
279	1477	205		9.47841	50.1778	6.96442
1692	3824	416		57.4819	129.912	14.1327
559	1409	221		18.9908	47.8676	7.50798
1754	4458	439		59.5883	151.451	14.914
294	245	158		9.988	8.32333	5.3677
1861	2039	116		63.2233	69.2705	3.94084
721	4655	307		24.4944	158.143	10.4296
508	2399	385		17.2582	81.5007	13.0795
1263	4188	1932		42.9076	142.278	65.6354
140	3159	2435		4.75619	107.32	82.7237
1025	4204	5159		34.8221	142.822	175.266
763	3106	249		25.9212	105.519	8.45922
443	354	4428		15.0499	12.0264	150.431
434	2207	2916		14.7442	74.9779	99.0646
339	3525	2910		11.5168	119.754	98.8608
446	7062	3890		15.1519	239.916	132.154
322	3188	2593		10.9392	108.305	88.0914
259	4588	3967		8.79895	155.867	134.77
482	3947	1475		16.3749	134.091	50.1098
1094	2372	2938		37.1662	80.5834	99.812
1107	1447	2388		37.6079	49.1586	81.127
2565	7769	722		87.1402	263.935	24.5283
555	3877	199		18.8549	131.712	6.76058
234	6002	4426		7.94963	203.905	150.364
139	3352	1046		4.72222	113.877	35.5355
243	3494	3845		8.25539	118.701	130.625
4132	1184	6012		140.376	40.2238	204.244
4838	8233	4711		164.36	279.698	160.046
3953	1823	255		134.294	61.9324	8.66306
2942	5079	2330		99.9479	172.548	79.1566
3098	8055	4179		105.248	273.651	141.972
4385	593	2508		148.971	20.1459	85.2037
4263	4224	3020		144.826	143.501	102.598
3095	6895	7578		105.146	234.242	257.446
3990	3128	2183		135.551	106.267	74.1626
5169	925	1744		175.605	31.4248	59.2485
298	7752	2012		10.1239	263.357	68.3532
	4318	3872			146.694	131.543
	6828	7166			231.966	243.449
	6094	3761			207.03	127.772
	5686	1926			193.169	65.4316
	7711	3554			261.964	120.739
	181	3914			6.14907	132.969
	4027	6329			136.808	215.014
	730	1888			24.8001	64.1406
	810	3546			27.518	120.467
	185	3253			6.28496	110.513
	6454	5180			219.26	175.979
	2543	4699			86.3928	159.638
	2741	3577			93.1194	121.521
	2938	3956			99.812	134.396
	2294	1892			77.9336	64.2765
	765	6146			25.9892	208.797
	3238	7326			110.004	248.885
	6394	261			217.222	8.8669
	3082	342			104.704	11.6187
	3283	306			111.533	10.3957
	324	156			11.0072	5.29975
	2499	597			84.898	20.2817
	2236	180			75.9631	6.1151
	7506	324			255	11.0072
	1557	317			52.8956	10.7694
	5348	174			181.686	5.91126
	3899	216			132.46	7.33812
	2856	536			97.0263	18.2094
	3013	225			102.36	7.64388
	192	163			6.52277	5.53756
	5846	416			198.605	14.1327
	1894	260			64.3444	8.83292
	3886	535			132.018	18.1754
	2513	855			85.3736	29.0467
	4121	305			140.002	10.3617
	4510	169			153.217	5.7414
	2854	1383			96.9583	46.9844
	281	301			9.54635	10.2258
	2895	854			98.3512	29.0128
	1077	286			36.5887	9.71621
	3161	311			107.388	10.5655
	4835	405			164.258	13.759
	4626	1207			157.158	41.0051
	553	334			18.7869	11.3469
		710				24.1207
		593				20.1459
		635				21.5727
		581				19.7382
		640				21.7426
		484				16.4428
		1163				39.5103
		129				4.38249
		1196				40.6314
1951.44	1884.36	2015.5		66.2958	64.0171	68.4722	Average
	1951.07				66.2832		Overall Average
	66.2832						Normalised

## Sheet: Mis18a siRNA E103R D104R T105A
Orginal				Normalised
1	2	3		1	2	3	Repliacates
1228	531	2741		41.7186	18.0395	93.1194
245	1653	1200		8.32333	56.157	40.7673
409	1611	3062		13.8949	54.7301	104.025
196	1739	1775		6.65866	59.0787	60.3017
1420	432	2764		48.2413	14.6762	93.9008
1485	3775	6482		50.4496	128.247	220.212
2295	4912	1500		77.9675	166.874	50.9592
3066	2187	2361		104.161	74.2985	80.2097
2761	1572	1152		93.7988	53.4052	39.1366
4375	1985	1750		148.631	67.436	59.4524
2372	3062	682		80.5834	104.025	23.1694
2708	1805	2870		91.9983	61.3209	97.5019
664	1060	1509		22.5579	36.0111	51.2649
1690	1295	208		57.414	43.9947	7.06634
1800	5954	2548		61.151	202.274	86.5626
1393	2874	1859		47.3241	97.6378	63.1554
1386	3999	1605		47.0863	135.857	54.5263
1411	3614	2832		47.9356	122.778	96.2109
1261	6318	600		42.8397	214.64	20.3837
2475	3220	1172		84.0826	109.392	39.8161
1917	2325	4985		65.1258	78.9867	169.354
1652	5455	1150		56.123	185.322	39.0687
1797	3919	340		61.0491	133.139	11.5507
1973	3096	1040		67.0283	105.18	35.3317
1609	3410	674		54.6622	115.847	22.8977
1479	2724	3614		50.2457	92.5418	122.778
2468	1796	1284		83.8448	61.0151	43.621
1238	5356	2038		42.0583	181.958	69.2365
1541	1973	614		52.3521	67.0283	20.8593
215	1256	1684		7.30415	42.6698	57.2102
1175	4794	4338		39.918	162.866	147.374
2200	1482	557		74.7401	50.3477	18.9228
304	2611	2433		10.3277	88.7029	82.6558
836	5346	366		28.4012	181.618	12.434
373	3206	1975		12.6718	108.917	67.0962
281	3294	2596		9.54635	111.906	88.1933
249	3169	1795		8.45922	107.66	60.9811
451	3828	10431		15.3217	130.048	354.37
342	4845	1984		11.6187	164.598	67.402
284	5172	1602		9.64827	175.707	54.4244
421	5459	2010		14.3025	185.457	68.2853
642	3007	2605		21.8105	102.156	88.4991
274	2052	4816		9.30854	69.7121	163.613
2001	1316	2155		67.9795	44.7082	73.2113
1493	5804	6768		50.7214	197.178	229.928
609	4241	429		20.6894	144.079	14.5743
420	4350	2679		14.2686	147.782	91.0131
863	3135	2562		29.3185	106.505	87.0383
1107	5521	7055		37.6079	187.564	239.678
214	1666	910		7.27017	56.5986	30.9152
197	2401	1766		6.69264	81.5686	59.9959
588	933	784		19.976	31.6966	26.6347
596	1917	910		20.2478	65.1258	30.9152
362	4523	1199		12.2981	153.659	40.7334
792	261	1847		26.9064	8.8669	62.7477
152	453	883		5.16386	15.3897	29.998
387	166	4039		13.1475	5.63948	137.216
171	331	5478		5.80935	11.245	186.103
878	383	1601		29.8281	13.0116	54.3904
493	271	1552		16.7486	9.20662	52.7258
1202	1179	477		40.8353	40.0539	16.205
174	904	1042		5.91126	30.7114	35.3996
379	812	760		12.8757	27.5859	25.8193
866	839	450		29.4204	28.5032	15.2878
370	2349	2864		12.5699	79.8021	97.298
377	320	1750		12.8077	10.8713	59.4524
635	718	2192		21.5727	24.3925	74.4683
713	1476	666		24.2226	50.1438	22.6259
621	745	485		21.0971	25.3097	16.4768
238	623	4121		8.08552	21.165	140.002
302	1240	1258		10.2598	42.1262	42.7378
528	289	896		17.9376	9.81813	30.4396
1249	1246	637		42.432	42.3301	21.6407
471	1071	1631		16.0012	36.3848	55.4096
278	546	876		9.44443	18.5491	29.7602
469	1592	4958		15.9332	54.0847	168.437
645	461	1225		21.9124	15.6615	41.6167
614	800	3701		20.8593	27.1782	125.733
241	607	859		8.18744	20.6215	29.1826
289	1643	1480		9.81813	55.8173	50.2797
269	484	819		9.13868	16.4428	27.8237
1206	450	3015		40.9712	15.2878	102.428
448	1613	2638		15.2198	54.7981	89.6202
536	1367	809		18.2094	46.4408	27.484
312	480	1279		10.5995	16.3069	43.4512
156	901	3996		5.29975	30.6095	135.755
166	270	2467		5.63948	9.17265	83.8108
196	893	789		6.65866	30.3377	26.8045
235	1283	1706		7.9836	43.5871	57.9576
948	485	1106		32.2062	16.4768	37.5739
1611	1281	865		54.7301	43.5191	29.3865
1567	415	6501		53.2353	14.0987	220.857
319	1804	1145		10.8373	61.2869	38.8988
1146	872	1850		38.9328	29.6243	62.8496
930	1605	391		31.5947	54.5263	13.2834
217	1172	1653		7.37209	39.8161	56.157
2147	607	1260		72.9396	20.6215	42.8057
2125	200	4265		72.1922	6.79456	144.894
1170	330	3692		39.7482	11.211	125.427
589	722	640		20.01	24.5283	21.7426
253	402	2148		8.59511	13.6571	72.9735
255	1102	234		8.66306	37.438	7.94963
1492	550	1275		50.6874	18.685	43.3153
619	1053	340		21.0292	35.7733	11.5507
2212	873	1490		75.1478	29.6582	50.6194
2215	380	597		75.2497	12.9097	20.2817
2643	788	304		89.7901	26.7705	10.3277
2182	316	336		74.1286	10.7354	11.4149
2272	651	1446		77.1862	22.1163	49.1246
3816	789	163		129.64	26.8045	5.53756
877	1991	672		29.7941	67.6398	22.8297
4096	321	270		139.153	10.9053	9.17265
3327	366	531		113.027	12.434	18.0395
1612	341	1421		54.7641	11.5847	48.2753
3596	201	3568		122.166	6.82853	121.215
1151	297	4215		39.1027	10.0899	143.195
1470	1425	1519		49.94	48.4112	51.6047
1032	158	1352		35.0599	5.3677	45.9312
1924	522	3819		65.3636	17.7338	129.742
1451	927	2735		49.2945	31.4928	92.9155
1267	193	4620		43.0435	6.55675	156.954
442	1236	2964		15.016	41.9904	100.695
288	3891	2120		9.78416	132.188	72.0223
638	2240	1878		21.6746	76.099	63.8009
3962	1050	2108		134.6	35.6714	71.6146
3352	232	2045		113.877	7.88168	69.4743
6060	381	3533		205.875	12.9436	120.026
3351	287	296		113.843	9.75019	10.0559
2010	549	3186		68.2853	18.6511	108.237
5916	177	1895		200.983	6.01318	64.3784
1735	149	2668		58.9428	5.06194	90.6394
8040	442	259		273.141	15.016	8.79895
8580	419	2272		291.486	14.2346	77.1862
2303	381	617		78.2393	12.9436	20.9612
2364	781	2507		80.3116	26.5327	85.1698
1264	281	6733		42.9416	9.54635	228.739
6554	194	9688		222.658	6.59072	329.128
3612	192	6238		122.71	6.52277	211.922
4216	363	800		143.229	12.3321	27.1782
2597	351	1395		88.2273	11.9244	47.392
2762	162	8417		93.8328	5.50359	285.949
2311	277	9065		78.5111	9.41046	307.963
1071	275	7427		36.3848	9.34251	252.316
1854	362	920		62.9855	12.2981	31.255
311	152	721		10.5655	5.16386	24.4944
1101	180	1871		37.404	6.1151	63.5631
3752	444	186		127.466	15.0839	6.31894
2280	253	1870		77.4579	8.59511	63.5291
3255	468	2870		110.581	15.8993	97.5019
2551	176	874		86.6646	5.97921	29.6922
726	281	5537		24.6642	9.54635	188.107
1830	235	4606		62.1702	7.9836	156.479
2815	241	1817		95.6334	8.18744	61.7285
361	219	1724		12.2642	7.44004	58.5691
422	3431	1600		14.3365	116.561	54.3564
197	1679	1302		6.69264	57.0403	44.2326
208	2822	1354		7.06634	95.8712	45.9991
279	3300	2874		9.47841	112.11	97.6378
190	4424	3964		6.45483	150.296	134.668
278	3748	3414		9.44443	127.33	115.983
829	3327	2326		28.1634	113.027	79.0207
163	3642	937		5.53756	123.729	31.8325
332	1340	5752		11.279	45.5235	195.411
176	1434	1892		5.97921	48.717	64.2765
318	1982	722		10.8033	67.334	24.5283
153	1195	370		5.19784	40.5975	12.5699
202	4346	1978		6.8625	147.646	67.1982
326	1112	3955		11.0751	37.7777	134.362
1794	1524	1678		60.9472	51.7745	57.0063
1076	1049	2372		36.5547	35.6374	80.5834
1303	2806	4353		44.2665	95.3276	147.884
350	1320	2017		11.8905	44.8441	68.5231
984	4429	2880		33.4292	150.465	97.8416
1093	2229	1013		37.1322	75.7253	34.4144
593	3296	294		20.1459	111.974	9.988
1272	2923	2937		43.2134	99.3024	99.7781
602	754	524		20.4516	25.6155	17.8017
174	1211	391		5.91126	41.141	13.2834
2215	1287	1109		75.2497	43.723	37.6758
2289	778	628		77.7637	26.4308	21.3349
2876	321	353		97.7057	10.9053	11.9924
2956	518	989		100.424	17.5979	33.5991
1675	311	880		56.9044	10.5655	29.896
5848	897	497		198.673	30.4736	16.8845
738	197	628		25.0719	6.69264	21.3349
3264	342	757		110.887	11.6187	25.7174
2123	628	706		72.1242	21.3349	23.9848
1412	358	202		47.9696	12.1623	6.8625
2407	1238	421		81.7725	42.0583	14.3025
423	1078	1386		14.3705	36.6227	47.0863
821	207	399		27.8917	7.03237	13.5551
1141	255	229		38.7629	8.66306	7.77977
3995	197	481		135.721	6.69264	16.3409
1746	550	408		59.3165	18.685	13.8609
5698	921	572		193.577	31.2889	19.4324
1624	528	298		55.1718	17.9376	10.1239
1208	224	254		41.0391	7.6099	8.62909
3076	401	412		104.5	13.6231	13.9968
776	730	243		26.3629	24.8001	8.25539
656	2049	955		22.2861	69.6102	32.444
375	916	251		12.7398	31.1191	8.52717
752	1105	1370		25.5475	37.5399	46.5427
539	1306	195		18.3113	44.3684	6.62469
407	784	530		13.8269	26.6347	18.0056
312	897	909		10.5995	30.4736	30.8813
431	1416	395		14.6423	48.1055	13.4192
2514	1282	395		85.4076	43.5531	13.4192
3002	1025	2653		101.986	34.8221	90.1298
2139	1916	165		72.6678	65.0918	5.60551
1742	752	549		59.1806	25.5475	18.6511
2291	1498	388		77.8316	50.8912	13.1814
1539	875	267		52.2841	29.7262	9.07073
347	814	319		11.7886	27.6538	10.8373
1771	1051	772		60.1658	35.7054	26.227
589	2673	1439		20.01	90.8092	48.8868
449	1186	365		15.2538	40.2917	12.4001
340	1097	1530		11.5507	37.2681	51.9784
1148	2384	1628		39.0007	80.9911	55.3077
671	3480	768		22.7957	118.225	26.0911
249	2204	1664		8.45922	74.876	56.5307
836	976	248		28.4012	33.1574	8.42525
287	554	2019		9.75019	18.8209	68.591
297	844	732		10.0899	28.673	24.8681
787	203	3092		26.7366	6.89647	105.044
205	1754	201		6.96442	59.5883	6.82853
1073	730	237		36.4528	24.8001	8.05155
1287	621	1654		43.723	21.0971	56.191
743	1684	225		25.2418	57.2102	7.64388
2011	668	8291		68.3193	22.6938	281.668
386	232	337		13.1135	7.88168	11.4488
290	263	264		9.85211	8.93484	8.96881
1571	904	814		53.3712	30.7114	27.6538
389	1279	2992		13.2154	43.4512	101.647
1587	1041	3244		53.9148	35.3657	110.208
1484	1564	3200		50.4156	53.1334	108.713
389	2186	5025		13.2154	74.2645	170.713
353	1304	1462		11.9924	44.3005	49.6682
1089	1416	1597		36.9964	48.1055	54.2545
725	684	200		24.6303	23.2374	6.79456
930	822	257		31.5947	27.9256	8.731
570	1234	2780		19.3645	41.9224	94.4443
308	606	389		10.4636	20.5875	13.2154
138	555	3412		4.68824	18.8549	115.915
134	1455	1907		4.55235	49.4304	64.7861
830	286	1122		28.1974	9.71621	38.1175
715	1056	1404		24.2905	35.8753	47.6978
530	2527	3320		18.0056	85.8492	112.79
390	382	2227		13.2494	12.9776	75.6574
599	544	192		20.3497	18.4812	6.52277
1519	1131	1306		51.6047	38.4232	44.3684
1788	374	969		60.7433	12.7058	32.9196
418	1125	2110		14.2006	38.2194	71.6826
240	1019	1839		8.15347	34.6183	62.4759
394	2264	1168		13.3853	76.9144	39.6802
1226	1400	2653		41.6506	47.5619	90.1298
451	1406	981		15.3217	47.7657	33.3273
1595	687	3255		54.1866	23.3393	110.581
438	1339	518		14.8801	45.4896	17.5979
817	773	1047		27.7558	26.261	35.5695
180	693	162		6.1151	23.5431	5.50359
610	684	939		20.7234	23.2374	31.9004
779	690	216		26.4648	23.4412	7.33812
646	905	4402		21.9464	30.7454	149.548
1929	413	1142		65.5335	14.0308	38.7969
307	1519	809		10.4296	51.6047	27.484
293	460	2098		9.95402	15.6275	71.2749
783	720	378		26.6007	24.4604	12.8417
1094	678	322		37.1662	23.0335	10.9392
869	940	2449		29.5223	31.9344	83.1993
800	450	714		27.1782	15.2878	24.2566
1143	2185	644		38.8309	74.2305	21.8785
599	2128	934		20.3497	72.2941	31.7306
1240	920	293		42.1262	31.255	9.95402
386	675	1529		13.1135	22.9316	51.9444
793	730	432		26.9404	24.8001	14.6762
3944	843	1495		133.989	28.6391	50.7893
4291	263	646		145.777	8.93484	21.9464
7181	294	590		243.959	9.988	20.0439
6029	259	428		204.822	8.79895	14.5403
6043	146	246		205.298	4.96003	8.3573
2032	682	162		69.0327	23.1694	5.50359
2822	238	2301		95.8712	8.08552	78.1714
4757	8510	1229		161.609	289.108	41.7525
2542	204	288		86.3588	6.93045	9.78416
4308	216	1273		146.355	7.33812	43.2473
5779	4938	1649		196.329	167.758	56.0211
3818	447	2541		129.708	15.1858	86.3248
7349	395	1241		249.666	13.4192	42.1602
3705	299	1751		125.869	10.1579	59.4863
4082	349	1417		138.677	11.8565	48.1394
5966	650	280		202.682	22.0823	9.51238
4324	7597	191		146.898	258.091	6.4888
181	422	356		6.14907	14.3365	12.0943
5594	3625	229		190.044	123.151	7.77977
4074	187	359		138.405	6.35291	12.1962
4965	3426	441		168.675	116.391	14.982
200	485	492		6.79456	16.4768	16.7146
6503	164	568		220.925	5.57154	19.2965
4696	367	161		159.536	12.468	5.46962
2619	2380	1106		88.9747	80.8552	37.5739
2593	201	270		88.0914	6.82853	9.17265
6771	198	252		230.03	6.72661	8.56114
2958	4028	153		100.491	136.842	5.19784
369	3871	174		12.536	131.509	5.91126
6175	6997	201		209.782	237.708	6.82853
3499	7392	223		118.871	251.127	7.57593
564	5761	177		19.1606	195.717	6.01318
285	1769	119		9.68224	60.0978	4.04276
1027	2193	146		34.89	74.5023	4.96003
3240	5270	367		110.072	179.037	12.468
6741	11690	145		229.011	397.142	4.92605
3886	3082	250		132.018	104.704	8.49319
4982	3982	200		169.252	135.28	6.79456
689	3727	144		23.4072	126.617	4.89208
283	4350	353		9.6143	147.782	11.9924
5180	3681	260		175.979	125.054	8.83292
192	3606	177		6.52277	122.506	6.01318
5911	4444	155		200.813	150.975	5.26578
1203	1767	231		40.8693	60.0299	7.84771
1441	351	1363		48.9548	11.9244	46.3049
199	124	1962		6.76058	4.21262	66.6546
536	163	952		18.2094	5.53756	32.3421
162	91	982		5.50359	3.09152	33.3613
227	148	961		7.71182	5.02797	32.6478
179	317	1348		6.08113	10.7694	45.7953
226	126	1884		7.67785	4.28057	64.0047
914	180	646		31.0511	6.1151	21.9464
980	294	600		33.2933	9.988	20.3837
367	243	1109		12.468	8.25539	37.6758
624	241	1547		21.199	8.18744	52.5559
457	265	807		15.5256	9.00279	27.416
205	221	1153		6.96442	7.50798	39.1706
1065	206	1134		36.181	6.99839	38.5251
710	797	1396		24.1207	27.0763	47.426
492	267	1021		16.7146	9.07073	34.6862
972	163	732		33.0215	5.53756	24.8681
351	160	881		11.9244	5.43564	29.93
800	526	1323		27.1782	17.8697	44.946
141	329	1633		4.79016	11.177	55.4775
1181	410	494		40.1219	13.9288	16.7826
268	312	1486		9.1047	10.5995	50.4835
149	441	928		5.06194	14.982	31.5267
2705	187	1491		91.8964	6.35291	50.6534
171	465	530		5.80935	15.7973	18.0056
522	256	525		17.7338	8.69703	17.8357
1646	163	1222		55.9192	5.53756	41.5147
597	511	1946		20.2817	17.3601	66.111
468	579	1259		15.8993	19.6702	42.7717
1139	646	997		38.695	21.9464	33.8709
2837	287	1665		96.3808	9.75019	56.5647
150	526	736		5.09592	17.8697	25.004
726	769	739		24.6642	26.1251	25.1059
1180	577	1725		40.0879	19.6023	58.603
510	903	1593		17.3261	30.6774	54.1186
708	202	1638		24.0527	6.8625	55.6474
4084	1221	1748		138.745	41.4808	59.3844
3293	975	1171		111.872	33.1235	39.7821
234	663	1108		7.94963	22.524	37.6418
807	961	1160		27.416	32.6478	39.4084
369	40	1848		12.536	1.35891	62.7817
298	124	1300		10.1239	4.21262	44.1646
164	188	534		5.57154	6.38688	18.1415
733	305	693		24.902	10.3617	23.5431
2227	391	569		75.6574	13.2834	19.3305
942	269	1566		32.0024	9.13868	53.2014
1152	269	1302		39.1366	9.13868	44.2326
286	267	2098		9.71621	9.07073	71.2749
801	299	2254		27.2122	10.1579	76.5746
1817	218	1330		61.7285	7.40607	45.1838
246	209	689		8.3573	7.10031	23.4072
639	433	110		21.7086	14.7102	3.73701
740	130	152		25.1399	4.41646	5.16386
2059	149	276		69.95	5.06194	9.37649
481	117	247		16.3409	3.97482	8.39128
2166	114	168		73.585	3.8729	5.70743
1450	119	230		49.2605	4.04276	7.81374
596	150	1726		20.2478	5.09592	58.637
1288	386	1710		43.7569	13.1135	58.0935
2338	210	864		79.4284	7.13428	29.3525
1530	176	2831		51.9784	5.97921	96.1769
2037	184	182		69.2026	6.25099	6.18305
3634	146	1325		123.457	4.96003	45.0139
209	116	131		7.10031	3.94084	4.45043
2716	142	174		92.2701	4.82413	5.91126
1984	128	280		67.402	4.34852	9.51238
2021	166	339		68.659	5.63948	11.5168
1787	128	146		60.7094	4.34852	4.96003
843	338	597		28.6391	11.4828	20.2817
5306	270	425		180.26	9.17265	14.4384
1392	137	775		47.2901	4.65427	26.3289
1430	258	518		48.5811	8.76498	17.5979
5303	280	388		180.158	9.51238	13.1814
1276	241	692		43.3493	8.18744	23.5092
1833	412	189		62.2721	13.9968	6.42086
1227	182	668		41.6846	6.18305	22.6938
369	264	701		12.536	8.96881	23.8149
5625	168	494		191.097	5.70743	16.7826
3077	145	711		104.534	4.92605	24.1546
1418	153	819		48.1734	5.19784	27.8237
1564	205	483		53.1334	6.96442	16.4089
4486	147	455		152.402	4.994	15.4576
4315	154	179		146.593	5.23181	6.08113
	123	454			4.17865	15.4236
	128	773			4.34852	26.261
	123	672			4.17865	22.8297
	138	614			4.68824	20.8593
	238	528			8.08552	17.9376
	194	922			6.59072	31.3229
	245	318			8.32333	10.8033
	199	403			6.76058	13.691
	204	719			6.93045	24.4264
	271	346			9.20662	11.7546
	410	248			13.9288	8.42525
	1530	688			51.9784	23.3733
	562	757			19.0927	25.7174
	1067	317			36.249	10.7694
	1957	993			66.4847	33.735
	1054	241			35.8073	8.18744
	1579	523			53.643	17.7678
	1773	639			60.2337	21.7086
	1128	202			38.3213	6.8625
	900	405			30.5755	13.759
	2045	507			69.4743	17.2242
	2857	611			97.0602	20.7574
	1579	1064			53.643	36.147
	1756	663			59.6562	22.524
	1054	714			35.8073	24.2566
	635	1098			21.5727	37.3021
	1645	408			55.8852	13.8609
	1777	1104			60.3696	37.5059
	1071	334			36.3848	11.3469
	1004	318			34.1087	10.8033
	1993	383			67.7077	13.0116
	643	233			21.8445	7.91566
	1461	436			49.6342	14.8121
	1131	323			38.4232	10.9732
	1170	349			39.7482	11.8565
	179	445			6.08113	15.1179
	324	486			11.0072	16.5108
	192	237			6.52277	8.05155
	709	406			24.0867	13.7929
	798	342			27.1103	11.6187
	331	404			11.245	13.725
	600	275			20.3837	9.34251
	784	686			26.6347	23.3053
	1015	760			34.4824	25.8193
	1337	300			45.4216	10.1918
	1882	322			63.9368	10.9392
	486	254			16.5108	8.62909
	847	206			28.7749	6.99839
	385	261			13.0795	8.8669
	251	202			8.52717	6.8625
	790	160			26.8385	5.43564
	1174	303			39.884	10.2938
	493	229			16.7486	7.77977
	2185	350			74.2305	11.8905
	226	227			7.67785	7.71182
	463	201			15.7294	6.82853
	255	473			8.66306	16.0691
	370	1608			12.5699	54.6282
	173	1807			5.87729	61.3888
	184	2061			6.25099	70.0179
	137	2695			4.65427	91.5566
	152	1367			5.16386	46.4408
	113	444			3.83892	15.0839
	171	924			5.80935	31.3908
	107	900			3.63509	30.5755
	952	438			32.3421	14.8801
	215	2064			7.30415	70.1198
	377	927			12.8077	31.4928
	192	896			6.52277	30.4396
	216	1578			7.33812	53.609
	153	893			5.19784	30.3377
	155	1216			5.26578	41.3109
	276	1099			9.37649	37.3361
	204	2163			6.93045	73.4831
	186	186			6.31894	6.31894
	230	1417			7.81374	48.1394
	241	261			8.18744	8.8669
	117	533			3.97482	18.1075
	131	715			4.45043	24.2905
	145	1943			4.92605	66.0091
	139	2587			4.72222	87.8876
	197	2363			6.69264	80.2777
	608	2051			20.6554	69.6782
	426	1464			14.4724	49.7361
	324	1553			11.0072	52.7597
	872	3426			29.6243	116.391
	352	861			11.9584	29.2506
	1011	1925			34.3465	65.3976
	795	855			27.0084	29.0467
	592	2261			20.1119	76.8125
	273	275			9.27457	9.34251
	350	299			11.8905	10.1579
	780	955			26.4988	32.444
	1087	776			36.9284	26.3629
	679	2114			23.0675	71.8185
	814	665			27.6538	22.5919
	242	2072			8.22141	70.3916
	403	1058			13.691	35.9432
	1479	716			50.2457	24.3245
	491	1280			16.6806	43.4852
	891	1207			30.2697	41.0051
	995	1577			33.8029	53.5751
	1123	1083			38.1514	36.7925
	825	394			28.0275	13.3853
	824	791			27.9936	26.8725
	312	1563			10.5995	53.0995
	453	2630			15.3897	89.3484
	1931	356			65.6014	12.0943
	1854	683			62.9855	23.2034
	1081	494			36.7246	16.7826
	2265	615			76.9483	20.8933
	1778	492			60.4036	16.7146
	3195	385			108.543	13.0795
	117	472			3.97482	16.0352
	162	1351			5.50359	45.8972
	95	1166			3.22741	39.6123
	256	688			8.69703	23.3733
	105	2021			3.56714	68.659
	149	530			5.06194	18.0056
	164	1552			5.57154	52.7258
	103	2683			3.4992	91.149
	116	2657			3.94084	90.2657
	206	1609			6.99839	54.6622
	144	2779			4.89208	94.4104
	206	1260			6.99839	42.8057
	266	1693			9.03676	57.5159
	161	1333			5.46962	45.2857
	182	2096			6.18305	71.2069
	124	2107			4.21262	71.5806
	128	1362			4.34852	46.2709
	247	1539			8.39128	52.2841
	199	390			6.76058	13.2494
	927	1060			31.4928	36.0111
	935	3117			31.7645	105.893
	1406	1966			47.7657	66.7905
	1405	2013			47.7318	68.3872
	981	1652			33.3273	56.123
	947	971			32.1722	32.9876
	1704	950			57.8896	32.2741
	758	592			25.7514	20.1119
	1916	1077			65.0918	36.5887
	2598				88.2613
	139				4.72222
	797				27.0763
	964				32.7498
	1178				40.0199
	412				13.9968
	2318				78.7489
	3760				127.738
	3451				117.24
	2091				71.0371
	1836				62.374
	3042				103.345
	1317				44.7421
	2909				98.8268
	2903				98.623
	1789				60.7773
	2114				71.8185
	3409				115.813
	819				27.8237
	153				5.19784
	366				12.434
	616				20.9272
	433				14.7102
1571.57	1193.08	1395.38		53.3906	40.5324	47.4049	Average
	1366.48				46.423		Overall Average
	46.423						Normalised
