# Supplementary material for: Structural basis for Mis18 complex assembly and its implications for centromere maintenance
Source: EMBO Rep. 2024 Jul 1;25(8):13. doi: 10.1038/s44319-024-00183-w (PMC11315898; doi:10.1038/s44319-024-00183-w)
Supplement: Supplementary file 7 — Source data Fig. 5 [file 44319_2024_183_MOESM7_ESM.zip › Figure5/5D/CENPA_SNAP.xlsx]

## Sheet: Control siRNA WT
Original				Normalised
1	2	3		1	2	3	Replicates
103	413	2455		5.87055	23.5392	139.924
136	364	101		7.75141	20.7464	5.75656
174	424	133		9.91724	24.1662	7.58042
124	276	136		7.06746	15.7308	7.75141
1389	712	92		79.167	40.5809	5.2436
143	261	105		8.15038	14.8759	5.98454
151	354	120		8.60634	20.1765	6.83948
950	440	138		54.1459	25.0781	7.8654
4026	891	102		229.464	50.7831	5.81356
119	122	2577		6.78248	6.95347	146.878
150	206	1271		8.54935	11.7411	72.4415
668	184	98		38.0731	10.4872	5.58557
177	392	1723		10.0882	22.3423	98.2035
1011	436	7531		57.6226	24.8501	429.234
272	483	1172		15.5028	27.5289	66.7989
1898	363	2393		108.178	20.6894	136.391
1593	396	94		90.7941	22.5703	5.35759
131	280	149		7.46643	15.9588	8.49235
1107	220	8840		63.0942	12.539	503.842
1937	337	101		110.401	19.2075	5.75656
258	210	115		14.7049	11.9691	6.5545
1375	1870	111		78.369	106.582	6.32652
157	1699	121		8.94832	96.8356	6.89647
198	1462	148		11.2851	83.3276	8.43536
200	1335	4404		11.3991	76.0892	251.009
145	2296	93		8.26437	130.862	5.3006
129	566	91		7.35244	32.2595	5.1866
208	1765	118		11.8551	100.597	6.72549
110	1562	155		6.26952	89.0272	8.83433
2218	1280	2498		126.416	72.9544	142.375
3731	1045	75		212.651	59.5605	4.27467
1752	724	1529		99.8564	41.2648	87.1463
491	2434	1574		27.9849	138.727	89.7111
129	1578	191		7.35244	89.9391	10.8862
147	2181	108		8.37836	124.308	6.15553
2333	620	103		132.971	35.3373	5.87055
108	1802	2668		6.15553	102.706	152.064
257	1046	3217		14.6479	59.6174	183.355
212	1666	2887		12.0831	94.9547	164.546
2586	879	114		147.391	50.0992	6.4975
1269	2029	92		72.3275	115.644	5.2436
203	615	123		11.5701	35.0523	7.01046
145	2968	130		8.26437	169.163	7.40943
172	1760	3326		9.80325	100.312	189.568
203	3283	2633		11.5701	187.117	150.07
202	1663	2683		11.5131	94.7838	152.919
151	2917	77		8.60634	166.256	4.38866
115	1361	710		6.5545	77.5711	40.4669
312	742	254		17.7826	42.2908	14.4769
235	1449	114		13.394	82.5867	6.4975
142	1223	134		8.09338	69.7057	7.63742
113	111	90		6.44051	6.32652	5.12961
126	182	137		7.18145	10.3732	7.8084
1073	135	199		61.1563	7.69441	11.3421
2121	820	102		120.888	46.7364	5.81356
460	158	352		26.218	9.00531	20.0625
741	140	374		42.2338	7.97939	21.3164
1229	698	163		70.0477	39.783	9.29029
128	123	119		7.29544	7.01046	6.78248
161	2559	183		9.1763	145.852	10.4302
1582	596	212		90.1671	33.9694	12.0831
231	786	151		13.166	44.7986	8.60634
873	2110	163		49.7572	120.261	9.29029
1655	161	249		94.3278	9.1763	14.1919
618	1991	169		35.2233	113.478	9.63226
138	115	272		7.8654	6.5545	15.5028
142	1009	260		8.09338	57.5086	14.8189
159	1068	147		9.06231	60.8714	8.37836
1274	138	333		72.6125	7.8654	18.9796
1706	1224	475		97.2346	69.7627	27.0729
1715	2926	144		97.7475	166.769	8.20737
112	121	754		6.38351	6.89647	42.9747
1113	2483	427		63.4362	141.52	24.3371
1411	1046	236		80.4209	59.6174	13.451
955	150	304		54.4308	8.54935	17.3267
142	158	300		8.09338	9.00531	17.0987
141	124	222		8.03639	7.06746	12.653
1917	1073	231		109.261	61.1563	13.166
635	1812	203		36.1922	103.276	11.5701
172	187	360		9.80325	10.6582	20.5184
113	164	235		6.44051	9.34729	13.394
398	2014	478		22.6843	114.789	27.2439
428	1917	304		24.3941	109.261	17.3267
191	179	154		10.8862	10.2022	8.77733
235	1667	431		13.394	95.0117	24.5651
547	130	144		31.1766	7.40943	8.20737
311	218	738		17.7256	12.4251	42.0628
922	172	144		52.55	9.80325	8.20737
348	1359	421		19.8345	77.4571	23.9952
130	2089	747		7.40943	119.064	42.5757
347	127	752		19.7775	7.23845	42.8607
297	144	855		16.9277	8.20737	48.7313
366	134	105		20.8604	7.63742	5.98454
462	3835	176		26.332	218.578	10.0312
606	1132	997		34.5394	64.5191	56.8247
336	828	581		19.1505	47.1924	33.1145
484	171	1593		27.5859	9.74626	90.7941
315	1994	1063		17.9536	113.649	60.5864
460	1205	1210		26.218	68.6798	68.9647
364	3236	1062		20.7464	184.438	60.5294
206	11997	5849		11.7411	683.777	333.368
447	10319	9647		25.4771	588.138	549.837
673	942	8369		38.3581	53.6899	476.997
603	13557	5003		34.3684	772.69	285.149
256	11928	2726		14.5909	679.844	155.37
372	14555	10589		21.2024	829.572	603.527
412	6237	9428		23.4822	355.482	537.355
501	17541	12768		28.5548	999.761	727.72
223	11474	11183		12.71	653.968	637.382
140	14152	14968		7.97939	806.602	853.111
101	16859	5478		5.75656	960.89	312.222
1419	13865	615		80.8768	790.245	35.0523
757	19213	6737		43.1457	1095.06	383.98
578	8779	14310		32.9435	500.365	815.608
811	246	11298		46.2235	14.0209	643.937
925	226	15111		52.721	12.881	861.261
1354	1320	6634		77.1721	75.2343	378.109
973	680	11168		55.4568	38.757	636.527
1346	991	13577		76.7161	56.4827	773.83
751	399	1809		42.8037	22.7413	103.105
857	808	14629		48.8453	46.0525	833.789
782	711	6053		44.5706	40.5239	344.995
1166	2481	10395		66.4569	141.406	592.47
701	2092	5494		39.9539	119.235	313.134
371	165	17055		21.1454	9.40428	972.061
1293	200	14463		73.6954	11.3991	824.328
610	2755	4063		34.7673	157.023	231.573
814	319	3906		46.3945	18.1816	222.625
1200	688	4313		68.3948	39.213	245.822
767	998	2681		43.7157	56.8817	152.805
1799	1221	4063		102.535	69.5917	231.573
517	670	2642		29.4667	38.1871	150.582
668	568	6065		38.0731	32.3735	345.679
676	151	2745		38.5291	8.60634	156.453
650	1054	7408		37.0472	60.0734	422.224
435	1345	3097		24.7931	76.6591	176.516
1223	816	1426		69.7057	46.5084	81.2758
1131	931	3427		64.4621	53.0629	195.324
580	725	4577		33.0575	41.3218	260.869
1127	3052	4561		64.2341	173.951	259.957
1144	966	3788		65.203	55.0578	215.9
492	2064	4983		28.0419	117.639	284.009
2181	162	5482		124.308	9.23329	312.45
1844	1806	6185		105.1	102.934	352.518
619	1356	5118		35.2803	77.2861	291.704
1376	734	4678		78.426	41.8348	266.626
1795	1114	5342		102.307	63.4932	304.471
1015	740	5358		57.8506	42.1768	305.383
1102	507	3076		62.8092	28.8968	175.319
1042	517	3020		59.3895	29.4667	172.127
651	409	4483		37.1042	23.3112	255.511
1132	666	4088		64.5191	37.9591	232.998
1068	358	2385		60.8714	20.4044	135.935
1171	435	766		66.7419	24.7931	43.6587
2149	403	807		122.484	22.9692	45.9955
1735	312	701		98.8874	17.7826	39.9539
868	364	426		49.4722	20.7464	24.2801
1651	538	396		94.0998	30.6637	22.5703
152	264	423		8.66334	15.0469	24.1092
1440	272	294		82.0737	15.5028	16.7567
131	280	536		7.46643	15.9588	30.5497
2277	249	1297		129.779	14.1919	73.9234
2153	325	503		122.712	18.5236	28.6688
773	198	923		44.0576	11.2851	52.607
1776	318	1203		101.224	18.1246	68.5658
1019	507	522		58.0786	28.8968	29.7517
1202	634	360		68.5088	36.1352	20.5184
539	697	265		30.7207	39.726	15.1038
156	1067	739		8.89132	60.8144	42.1198
1059	419	307		60.3584	23.8812	17.4977
1206	745	195		68.7368	42.4618	11.1142
3986	348	675		227.185	19.8345	38.4721
102	745	368		5.81356	42.4618	20.9744
5302	1169	586		302.191	66.6279	33.3994
4155	872	560		236.817	49.7002	31.9176
5636	574	176		321.227	32.7155	10.0312
2242	821	405		127.784	46.7934	23.0832
3485	906	374		198.63	51.6381	21.3164
4158	409	705		236.988	23.3112	40.1819
3145	399	458		179.251	22.7413	26.104
3537	834	755		201.594	47.5344	43.0317
2302	1001	638		131.204	57.0526	36.3632
2920	1106	400		166.427	63.0372	22.7983
4205	4488	870		239.667	255.796	49.5862
3365	2716	337		191.79	154.8	19.2075
269	3180	595		15.3318	181.246	33.9124
4496	2267	215		256.252	129.209	12.2541
4420	2087	354		251.921	118.95	20.1765
8762	4274	352		499.396	243.599	20.0625
114	2271	957		6.4975	129.437	54.5448
4598	4256	696		262.066	242.573	39.669
147	6432	480		8.37836	366.596	27.3579
392	2774	346		22.3423	158.106	19.7205
315	3998	461		17.9536	227.869	26.275
550	4178	801		31.3476	238.128	45.6535
225	3149	903		12.824	179.479	51.4671
618	4855	819		35.2233	276.714	46.6794
964	4155	483		54.9438	236.817	27.5289
582	3929	873		33.1715	223.936	49.7572
91	6212	100		5.1866	354.057	5.69956
314	4184	180		17.8966	238.47	10.2592
887	4241	129		50.5551	241.719	7.35244
205	1955	168		11.6841	111.426	9.57527
193	3479	132		11.0002	198.288	7.52343
3012	4848	124		171.671	276.315	7.06746
174	1363	149		9.91724	77.6851	8.49235
202	3682	255		11.5131	209.858	14.5339
103	6068	144		5.87055	345.85	8.20737
111	7798	162		6.32652	444.452	9.23329
125	4419	265		7.12446	251.864	15.1038
236	6108	228		13.451	348.129	12.995
106	2693	130		6.04154	153.489	7.40943
251	2613	189		14.3059	148.93	10.7722
230	584	243		13.109	33.2855	13.8499
138	452	191		7.8654	25.762	10.8862
6416	1141	140		365.684	65.032	7.97939
5347	926	122		304.756	52.778	6.95347
3345	5657	244		190.65	322.424	13.9069
4156	511	133		236.874	29.1248	7.58042
3194	5401	201		182.044	307.833	11.4561
3394	3287	112		193.443	187.345	6.38351
5151	1823	106		293.585	103.903	6.04154
147	4051	156		8.37836	230.889	8.89132
3664	4255	194		208.832	242.516	11.0572
3858	3388	189		219.889	193.101	10.7722
6732	3147	116		383.695	179.365	6.6115
3590	3538	974		204.614	201.651	55.5138
2958	3155	1078		168.593	179.821	61.4413
4322	210	1384		246.335	11.9691	78.882
6000	319	310		341.974	18.1816	17.6687
4184	147	1071		238.47	8.37836	61.0423
4532	5775	1454		258.304	329.15	82.8717
7153	2006	662		407.69	114.333	37.7311
7237	7894	695		412.477	449.924	39.612
4365	144	423		248.786	8.20737	24.1092
5296	379	568		301.849	21.6014	32.3735
5271	4256	515		300.424	242.573	29.3528
9340	220	773		532.339	12.539	44.0576
2457	305	1153		140.038	17.3837	65.716
8498	159	1202		484.349	9.06231	68.5088
5604	2111	2650		319.404	120.318	151.038
9578	923	603		545.904	52.607	34.3684
8262	619	203		470.898	35.2803	11.5701
5554	675	502		316.554	38.4721	28.6118
3342	180	140		190.479	10.2592	7.97939
6526	1479	174		371.954	84.2966	9.91724
3761	794	1168		214.361	45.2545	66.5709
3763	162	877		214.475	9.23329	49.9852
6627	189	976		377.71	10.7722	55.6278
3797	170	689		216.412	9.68926	39.27
	176	1433			10.0312	81.6748
	577	646			32.8865	36.8192
	190	87			10.8292	4.95862
	1163	1119			66.2859	63.7781
	129	538			7.35244	30.6637
	1172	1644			66.7989	93.7008
	186	1539			10.6012	87.7163
	200	1159			11.3991	66.058
	108	547			6.15553	31.1766
	1844	139			105.1	7.92239
	705	160			40.1819	9.1193
	192	144			10.9432	8.20737
	1719	129			97.9755	7.35244
	123	273			7.01046	15.5598
	174	1346			9.91724	76.7161
	149	271			8.49235	15.4458
	168	245			9.57527	13.9639
	99	986			5.64257	56.1977
	149	820			8.49235	46.7364
	528	569			30.0937	32.4305
	107	1523			6.09853	86.8044
	274	177			15.6168	10.0882
	466	215			26.56	12.2541
	470	199			26.788	11.3421
	205	475			11.6841	27.0729
	193	153			11.0002	8.72033
	3012	1516			171.671	86.4054
	174	235			9.91724	13.394
	202	178			11.5131	10.1452
	103	3976			5.87055	226.615
	111	180			6.32652	10.2592
	125	6388			7.12446	364.088
	236	141			13.451	8.03639
	106	303			6.04154	17.2697
	251	157			14.3059	8.94832
	230	135			13.109	7.69441
	138	139			7.8654	7.92239
	6416	94			365.684	5.35759
	5347	161			304.756	9.1763
	3345	110			190.65	6.26952
	4156	171			236.874	9.74626
	3194	109			182.044	6.21253
	8762	164			499.396	9.34729
	114	119			6.4975	6.78248
	4598	151			262.066	8.60634
	147				8.37836
	369				21.0314
	2895				165.002
	3072				175.091
	138				7.8654
	137				7.8084
	146				8.32136
	103				5.87055
	3029				172.64
	2878				164.033
	128				7.29544
	119				6.78248
1570.32	1897.37	1761.96		89.5012	108.142	100.424	Average
	1754.52				100		Overall Average
	100						Normalised

## Sheet: Mis18a siRNA WT
Orginal				Normalised
1	2	3		1	2	3	Replicates
157	964	391		8.94832	54.9438	22.2853
186	287	816		10.6012	16.3578	46.5084
228	415	2957		12.995	23.6532	168.536
159	538	3094		9.06231	30.6637	176.345
266	121	302		15.1608	6.89647	17.2127
164	616	262		9.34729	35.1093	14.9329
127	119	579		7.23845	6.78248	33.0005
126	176	1065		7.18145	10.0312	60.7004
240	185	525		13.679	10.5442	29.9227
196	155	163		11.1711	8.83433	9.29029
172	192	1114		9.80325	10.9432	63.4932
229	102	924		13.052	5.81356	52.664
119	295	972		6.78248	16.8137	55.3998
252	201	1345		14.3629	11.4561	76.6591
271	270	1045		15.4458	15.3888	59.5605
617	127	1321		35.1663	7.23845	75.2912
139	410	254		7.92239	23.3682	14.4769
310	100	7875		17.6687	5.69956	448.841
363	340	4080		20.6894	19.3785	232.542
213	311	3505		12.1401	17.7256	199.77
148	99	5411		8.43536	5.64257	308.403
197	201	3959		11.2281	11.4561	225.646
320	352	2951		18.2386	20.0625	168.194
119	157	6629		6.78248	8.94832	377.824
164	90	4866		9.34729	5.12961	277.341
129	3719	5021		7.35244	211.967	286.175
91	3281	7683		5.1866	187.003	437.898
219	4140	146		12.482	235.962	8.32136
227	6040	1242		12.938	344.254	70.7886
133	209	240		7.58042	11.9121	13.679
198	3063	155		11.2851	174.578	8.83433
131	5073	467		7.46643	289.139	26.617
209	4000	1102		11.9121	227.983	62.8092
1009	3553	195		57.5086	202.506	11.1142
5495	2918	430		313.191	166.313	24.5081
10498	3131	124		598.34	178.453	7.06746
186	4905	603		10.6012	279.564	34.3684
286	690	327		16.3008	39.327	18.6376
1074	3756	119		61.2133	214.076	6.78248
155	3350	77		8.83433	190.935	4.38866
361	3234	205		20.5754	184.324	11.6841
199	5258	435		11.3421	299.683	24.7931
788	4805	202		44.9126	273.864	11.5131
949	1575	403		54.0889	89.7681	22.9692
1021	7136	1065		58.1926	406.721	60.7004
145	3655	74		8.26437	208.319	4.21768
1636	4047	293		93.2449	230.661	16.6997
3520	3827	986		200.625	218.122	56.1977
4665	2067	1119		265.885	117.81	63.7781
2008	8450	91		114.447	481.613	5.1866
1928	3095	574		109.888	176.402	32.7155
2758	5777	197		157.194	329.264	11.2281
838	5296	765		47.7624	301.849	43.6017
348	4813	317		19.8345	274.32	18.0676
2482	2263	542		141.463	128.981	30.8916
4482	5270	183		255.454	300.367	10.4302
294	4819	510		16.7567	274.662	29.0678
3683	4073	714		209.915	232.143	40.6949
5356	2581	1141		305.269	147.106	65.032
4154	6421	479		236.76	365.969	27.3009
3470	2424	711		197.775	138.157	40.5239
237	4235	956		13.508	241.377	54.4878
724	1494	196		41.2648	85.1515	11.1711
1517	1013	630		86.4624	57.7366	35.9073
2398	1402	421		136.676	79.9079	23.9952
3168	2033	1405		180.562	115.872	80.0789
5001	781	454		285.035	44.5136	25.876
6996	2788	444		398.742	158.904	25.3061
4785	1299	1048		272.724	74.0373	59.7314
2844	1469	490		162.096	83.7266	27.9279
6780	2387	729		386.43	136.049	41.5498
2901	2166	1547		165.344	123.453	88.1723
3839	1404	283		218.806	80.0219	16.1298
4446	514	123		253.403	29.2958	7.01046
1313	2477	1029		74.8353	141.178	58.6485
5305	1318	431		302.362	75.1203	24.5651
4031	1554	1433		229.749	88.5712	81.6748
2103	2248	591		119.862	128.126	33.6844
5706	1554	842		325.217	88.5712	47.9903
2640	2941	259		150.469	167.624	14.7619
3851	963	953		219.49	54.8868	54.3169
3980	1591	911		226.843	90.6801	51.923
4845	372	238		276.144	21.2024	13.565
2859	1520	795		162.951	86.6334	45.3115
4385	1632	859		249.926	93.0169	48.9593
5489	1288	144		312.849	73.4104	8.20737
2810	1171	156		160.158	66.7419	8.89132
1736	1479	243		98.9444	84.2966	13.8499
3543	583	228		201.936	33.2285	12.995
4060	2754	311		231.402	156.966	17.7256
4261	1975	710		242.858	112.566	40.4669
919	2825	69		52.379	161.013	3.9327
497	610	60		28.3268	34.7673	3.41974
278	1758	1314		15.8448	100.198	74.8923
652	909	54		37.1612	51.809	3.07776
449	2255	1634		25.591	128.525	93.1309
430	3348	1745		24.5081	190.821	99.4574
313	2102	372		17.8396	119.805	21.2024
592	942	379		33.7414	53.6899	21.6014
426	1330	526		24.2801	75.8042	29.9797
849	870	258		48.3893	49.5862	14.7049
4931	1003	205		281.046	57.1666	11.6841
890	404	732		50.7261	23.0262	41.7208
886	1599	409		50.4981	91.136	23.3112
4272	1411	776		243.485	80.4209	44.2286
283	901	654		16.1298	51.3531	37.2752
1220	1519	656		69.5347	86.5764	37.3891
1926	2253	55		109.774	128.411	3.13476
174	2078	55		9.91724	118.437	3.13476
1502	1752	815		85.6075	99.8564	46.4515
108	1959	65		6.15553	111.654	3.70472
105	2929	421		5.98454	166.94	23.9952
129	5184	145		7.35244	295.465	8.26437
2196	4363	87		125.162	248.672	4.95862
246	2692	906		14.0209	153.432	51.6381
128	1196	1149		7.29544	68.1668	65.488
165	3041	74		9.40428	173.324	4.21768
316	3559	1724		18.0106	202.848	98.2605
1727	3903	985		98.4315	222.454	56.1407
1817	660	58		103.561	37.6171	3.30575
110	467	102		6.26952	26.617	5.81356
1814	4449	93		103.39	253.574	5.3006
1680	2634	51		95.7527	150.127	2.90678
2444	2879	95		139.297	164.09	5.41459
1277	296	123		72.7834	16.8707	7.01046
4060	2212	58		231.402	126.074	3.30575
2468	1387	81		140.665	79.053	4.61665
1102	2360	60		62.8092	134.51	3.41974
1191	2964	92		67.8818	168.935	5.2436
2834	4061	78		161.526	231.459	4.44566
3412	1811	81		194.469	103.219	4.61665
2052	1589	617		116.955	90.5661	35.1663
1576	636	112		89.8251	36.2492	6.38351
123	3670	97		7.01046	209.174	5.52858
263	1995	625		14.9899	113.706	35.6223
251	4049	662		14.3059	230.775	37.7311
282	118	994		16.0728	6.72549	56.6537
3367	110	451		191.904	6.26952	25.705
1611	148	1334		91.82	8.43536	76.0322
1405	238	387		80.0789	13.565	22.0573
4495	191	92		256.195	10.8862	5.2436
3841	119	227		218.92	6.78248	12.938
4718	115	1328		268.905	6.5545	75.6902
421	274	1230		23.9952	15.6168	70.1046
1742	169	70		99.2864	9.63226	3.9897
1734	165	66		98.8305	9.40428	3.76171
195	128	95		11.1142	7.29544	5.41459
3762	205	70		214.418	11.6841	3.9897
4106	183	151		234.024	10.4302	8.60634
1402	253	80		79.9079	14.4199	4.55965
1408	269	92		80.2499	15.3318	5.2436
584	638	147		33.2855	36.3632	8.37836
909	5154	174		51.809	293.756	9.91724
124	1702	143		7.06746	97.0066	8.15038
1148	1719	95		65.431	97.9755	5.41459
731	2227	113		41.6638	126.929	6.44051
1302	1167	238		74.2083	66.5139	13.565
2230	2327	83		127.1	132.629	4.73064
1281	2154	119		73.0114	122.769	6.78248
1492	3751	146		85.0375	213.791	8.32136
2184	1795	69		124.478	102.307	3.9327
707	3469	68		40.2959	197.718	3.8757
1927	1183	95		109.831	67.4259	5.41459
1890	1163	208		107.722	66.2859	11.8551
1025	1310	216		58.4205	74.6643	12.3111
482	1033	110		27.4719	58.8765	6.26952
809	1181	102		46.1095	67.3119	5.81356
2443	1659	134		139.24	94.5558	7.63742
1468	2604	101		83.6696	148.417	5.75656
1847	1221	87		105.271	69.5917	4.95862
2497	955	1736		142.318	54.4308	98.9444
1224	2553	62		69.7627	145.51	3.53373
3657	2725	1158		208.433	155.313	66.001
117	1662	101		6.66849	94.7268	5.75656
3032	3903	178		172.811	222.454	10.1452
3683	1825	289		209.915	104.017	16.4717
2034	438	50		115.929	24.9641	2.84978
1676	1330	62		95.5247	75.8042	3.53373
3142	224	113		179.08	12.767	6.44051
1556	786	55		88.6852	44.7986	3.13476
4583	937	52		261.211	53.4049	2.96377
1467	1285	454		83.6126	73.2394	25.876
1345	471	693		76.6591	26.8449	39.498
2824	549	663		160.956	31.2906	37.7881
4752	1165	911		270.843	66.3999	51.923
903	822	103		51.4671	46.8504	5.87055
5822	593	109		331.829	33.7984	6.21253
2493	1951	68		142.09	111.199	3.8757
615	546	1247		35.0523	31.1196	71.0736
4354	1360	567		248.159	77.5141	32.3165
2338	699	697		133.256	39.84	39.726
1241	620	84		70.7316	35.3373	4.78763
457	1511	1120		26.047	86.1204	63.8351
2116	150	579		120.603	8.54935	33.0005
227	363	924		12.938	20.6894	52.664
536	176	553		30.5497	10.0312	31.5186
522	139	814		29.7517	7.92239	46.3945
3070	1760	966		174.977	100.312	55.0578
1491	2611	670		84.9805	148.816	38.1871
767	1667	63		43.7157	95.0117	3.59073
632	2113	96		36.0212	120.432	5.47158
1349	968	918		76.8871	55.1718	52.322
1870	760	56		106.582	43.3167	3.19176
426	490	1807		24.2801	27.9279	102.991
134	2149	138		7.63742	122.484	7.8654
953	1121	133		54.3169	63.8921	7.58042
756	1701	861		43.0887	96.9496	49.0733
177	766	523		10.0882	43.6587	29.8087
156	1813	1387		8.89132	103.333	79.053
220	2049	1403		12.539	116.784	79.9649
177	991	495		10.0882	56.4827	28.2128
399	1640	1072		22.7413	93.4729	61.0993
258	180	805		14.7049	10.2592	45.8815
122	1039	1387		6.95347	59.2185	79.053
173	602	1546		9.86025	34.3114	88.1153
1410	223	93		80.3639	12.71	5.3006
591	284	555		33.6844	16.1868	31.6326
180	1486	333		10.2592	84.6955	18.9796
2679	2688	1960		152.691	153.204	111.711
341	212	140		19.4355	12.0831	7.97939
139	1418	233		7.92239	80.8198	13.28
1758	1077	805		100.198	61.3843	45.8815
699	1596	1191		39.84	90.9651	67.8818
74	4120	1133		4.21768	234.822	64.5761
577	1318	401		32.8865	75.1203	22.8553
84	1388	229		4.78763	79.11	13.052
466	884	345		26.56	50.3842	19.6635
1165	1176	430		66.3999	67.0269	24.5081
1194	174	181		68.0528	9.91724	10.3162
83	2721	117		4.73064	155.085	6.66849
154	4225	157		8.77733	240.807	8.94832
1206	3231	212		68.7368	184.153	12.0831
1128	7556	129		64.2911	430.659	7.35244
48	5220	160		2.73579	297.517	9.1193
76	2934	98		4.33167	167.225	5.58557
93	3763	173		5.3006	214.475	9.86025
1138	1794	136		64.861	102.25	7.75141
1151	7275	145		65.602	414.643	8.26437
245	6785	439		13.9639	386.715	25.0211
345	109	1382		19.6635	6.21253	78.768
46	11664	153		2.6218	664.797	8.72033
881	6723	300		50.2132	383.182	17.0987
84	8749	604		4.78763	498.655	34.4254
906	6647	315		51.6381	378.85	17.9536
73	10619	1446		4.16068	605.237	82.4157
917	7942	689		52.265	452.659	39.27
85	1109	195		4.84463	63.2082	11.1142
85	7116	202		4.84463	405.581	11.5131
565	9761	819		32.2025	556.335	46.6794
692	279	11511		39.441	15.9018	656.077
1212	206	11466		69.0787	11.7411	653.512
100	126	8328		5.69956	7.18145	474.66
60	353	7437		3.41974	20.1195	423.877
169	589	9872		9.63226	33.5704	562.661
176	147	9790		10.0312	8.37836	557.987
654	478	10523		37.2752	27.2439	599.765
266	784	1431		15.1608	44.6846	81.5608
897	496	5811		51.1251	28.2698	331.202
308	401	10994		17.5547	22.8553	626.61
185	494	11452		10.5442	28.1558	652.714
205	249	168		11.6841	14.1919	9.57527
489	179	132		27.8709	10.2022	7.52343
201	1583	175		11.4561	90.2241	9.97424
627	220	5840		35.7363	12.539	332.855
604	463	235		34.4254	26.389	13.394
514	374	133		29.2958	21.3164	7.58042
310	422	255		17.6687	24.0522	14.5339
546	472	137		31.1196	26.9019	7.8084
372	972	439		21.2024	55.3998	25.0211
609	415	4921		34.7103	23.6532	280.476
68	179	6554		3.8757	10.2022	373.549
142	366	5785		8.09338	20.8604	329.72
342	657	2393		19.4925	37.4461	136.391
699	573	1112		39.84	32.6585	63.3792
314	759	5958		17.8966	43.2597	339.58
177	339	2460		10.0882	19.3215	140.209
369	173	3612		21.0314	9.86025	205.868
491	708	5481		27.9849	40.3529	312.393
1263	255	4037		71.9855	14.5339	230.091
1196	163	8310		68.1668	9.29029	473.634
1247	100	4711		71.0736	5.69956	268.506
48	927	2036		2.73579	52.835	116.043
625	1189	3229		35.6223	67.7678	184.039
986	189	2386		56.1977	10.7722	135.992
136	1434	7605		7.75141	81.7318	433.452
1485	892	2075		84.6385	50.8401	118.266
	804	82			45.8245	4.67364
	579	354			33.0005	20.1765
	577	488			32.8865	27.8139
	359	298			20.4614	16.9847
	302	141			17.2127	8.03639
	239	306			13.622	17.4407
	630	600			35.9073	34.1974
	465	274			26.503	15.6168
	142	563			8.09338	32.0885
	114	250			6.4975	14.2489
	186	200			10.6012	11.3991
	595	357			33.9124	20.3474
	319	465			18.1816	26.503
	888	438			50.6121	24.9641
	2243	192			127.841	10.9432
	1575	525			89.7681	29.9227
	2884	632			164.375	36.0212
	929				52.949
	451				25.705
	734				41.8348
	1229				70.0477
1416.46	1823.75	1192.58		80.7321	103.946	67.9719	Average
	1480.3				84.3709		Overall Average
	84.3709						Normalised

## Sheet: Mis18a siRNA E103R D104R T105A
Orginal				Normalised
1	2	3		1	2	3	Replicates
120	75	121		6.83948	4.27467	6.89647
181	112	117		10.3162	6.38351	6.66849
106	98	88		6.04154	5.58557	5.01562
163	110	137		9.29029	6.26952	7.8084
88	108	103		5.01562	6.15553	5.87055
111	101	98		6.32652	5.75656	5.58557
78	213	95		4.44566	12.1401	5.41459
66	91	145		3.76171	5.1866	8.26437
87	360	106		4.95862	20.5184	6.04154
116	197	77		6.6115	11.2281	4.38866
86	351	110		4.90163	20.0055	6.26952
132	159	94		7.52343	9.06231	5.35759
78	512	76		4.44566	29.1818	4.33167
118	925	104		6.72549	52.721	5.92755
81	295	119		4.61665	16.8137	6.78248
83	1144	120		4.73064	65.203	6.83948
101	995	102		5.75656	56.7107	5.81356
85	784	141		4.84463	44.6846	8.03639
100	606	308		5.69956	34.5394	17.5547
97	202	365		5.52858	11.5131	20.8034
200	570	92		11.3991	32.4875	5.2436
87	330	321		4.95862	18.8086	18.2956
159	1069	325		9.06231	60.9283	18.5236
165	414	115		9.40428	23.5962	6.5545
122	176	142		6.95347	10.0312	8.09338
258	136	613		14.7049	7.75141	34.9383
89	164	213		5.07261	9.34729	12.1401
101	96	119		5.75656	5.47158	6.78248
185	176	200		10.5442	10.0312	11.3991
94	101	412		5.35759	5.75656	23.4822
81	164	472		4.61665	9.34729	26.9019
166	91	117		9.46128	5.1866	6.66849
116	78	81		6.6115	4.44566	4.61665
93	110	144		5.3006	6.26952	8.20737
60	72	103		3.41974	4.10369	5.87055
165	200	122		9.40428	11.3991	6.95347
133	106	150		7.58042	6.04154	8.54935
112	64	150		6.38351	3.64772	8.54935
101	61	172		5.75656	3.47673	9.80325
115	82	110		6.5545	4.67364	6.26952
87	80	359		4.95862	4.55965	20.4614
65	107	125		3.70472	6.09853	7.12446
124	104	213		7.06746	5.92755	12.1401
150	173	335		8.54935	9.86025	19.0935
107	115	191		6.09853	6.5545	10.8862
112	177	257		6.38351	10.0882	14.6479
267	109	89		15.2178	6.21253	5.07261
99	102	110		5.64257	5.81356	6.26952
185	110	126		10.5442	6.26952	7.18145
310	132	106		17.6687	7.52343	6.04154
588	105	89		33.5134	5.98454	5.07261
566	107	184		32.2595	6.09853	10.4872
217	93	118		12.3681	5.3006	6.72549
377	178	90		21.4874	10.1452	5.12961
195	128	108		11.1142	7.29544	6.15553
409	112	154		23.3112	6.38351	8.77733
241	118	132		13.736	6.72549	7.52343
266	191	125		15.1608	10.8862	7.12446
459	118	115		26.161	6.72549	6.5545
138	172	104		7.8654	9.80325	5.92755
125	105	151		7.12446	5.98454	8.60634
77	118	109		4.38866	6.72549	6.21253
93	76	132		5.3006	4.33167	7.52343
88	117	150		5.01562	6.66849	8.54935
137	108	109		7.8084	6.15553	6.21253
118	77	117		6.72549	4.38866	6.66849
167	93	103		9.51827	5.3006	5.87055
70	106	168		3.9897	6.04154	9.57527
104	189	97		5.92755	10.7722	5.52858
76	51	106		4.33167	2.90678	6.04154
97	81	159		5.52858	4.61665	9.06231
127	107	91		7.23845	6.09853	5.1866
58	80	121		3.30575	4.55965	6.89647
74	73	130		4.21768	4.16068	7.40943
94	77	123		5.35759	4.38866	7.01046
81	61	106		4.61665	3.47673	6.04154
133	112	106		7.58042	6.38351	6.04154
78	50	143		4.44566	2.84978	8.15038
102	85	100		5.81356	4.84463	5.69956
139	100	78		7.92239	5.69956	4.44566
101	101	153		5.75656	5.75656	8.72033
65	106	138		3.70472	6.04154	7.8654
87	79	135		4.95862	4.50266	7.69441
71	76	121		4.04669	4.33167	6.89647
65	99	125		3.70472	5.64257	7.12446
168	101	158		9.57527	5.75656	9.00531
195	85	107		11.1142	4.84463	6.09853
152	264	112		8.66334	15.0469	6.38351
92	91	136		5.2436	5.1866	7.75141
135	100	103		7.69441	5.69956	5.87055
77	84	107		4.38866	4.78763	6.09853
96	143	99		5.47158	8.15038	5.64257
98	93	84		5.58557	5.3006	4.78763
138	68	135		7.8654	3.8757	7.69441
99	97	129		5.64257	5.52858	7.35244
96	94	148		5.47158	5.35759	8.43536
143	90	144		8.15038	5.12961	8.20737
142	95	136		8.09338	5.41459	7.75141
84	141	96		4.78763	8.03639	5.47158
92	239	166		5.2436	13.622	9.46128
203	128	133		11.5701	7.29544	7.58042
96	134	114		5.47158	7.63742	6.4975
111	73	133		6.32652	4.16068	7.58042
78	161	168		4.44566	9.1763	9.57527
82	132	129		4.67364	7.52343	7.35244
154	184	110		8.77733	10.4872	6.26952
127	92	147		7.23845	5.2436	8.37836
180	119	227		10.2592	6.78248	12.938
149	384	119		8.49235	21.8863	6.78248
75	201	161		4.27467	11.4561	9.1763
75	180	105		4.27467	10.2592	5.98454
135	88	179		7.69441	5.01562	10.2022
113	89	113		6.44051	5.07261	6.44051
112	152	108		6.38351	8.66334	6.15553
94	169	120		5.35759	9.63226	6.83948
93	301	114		5.3006	17.1557	6.4975
67	191	125		3.81871	10.8862	7.12446
121	180	122		6.89647	10.2592	6.95347
65	163	114		3.70472	9.29029	6.4975
178	101	221		10.1452	5.75656	12.596
88	125	127		5.01562	7.12446	7.23845
112	93	149		6.38351	5.3006	8.49235
328	300	96		18.6946	17.0987	5.47158
161	116	211		9.1763	6.6115	12.0261
662	567	150		37.7311	32.3165	8.54935
150	155	183		8.54935	8.83433	10.4302
89	103	66		5.07261	5.87055	3.76171
199	91	182		11.3421	5.1866	10.3732
283	66	110		16.1298	3.76171	6.26952
126	66	104		7.18145	3.76171	5.92755
128	89	120		7.29544	5.07261	6.83948
157	91	132		8.94832	5.1866	7.52343
159	85	99		9.06231	4.84463	5.64257
169	110	120		9.63226	6.26952	6.83948
130	122	121		7.40943	6.95347	6.89647
225	85	102		12.824	4.84463	5.81356
105	107	109		5.98454	6.09853	6.21253
88	108	80		5.01562	6.15553	4.55965
114	140	122		6.4975	7.97939	6.95347
74	99	142		4.21768	5.64257	8.09338
49	111	125		2.79279	6.32652	7.12446
201	127	112		11.4561	7.23845	6.38351
185	134	102		10.5442	7.63742	5.81356
83	130	131		4.73064	7.40943	7.46643
96	106	105		5.47158	6.04154	5.98454
69	121	139		3.9327	6.89647	7.92239
81	101	183		4.61665	5.75656	10.4302
80	107	96		4.55965	6.09853	5.47158
95	163	150		5.41459	9.29029	8.54935
89	114	134		5.07261	6.4975	7.63742
72	101	107		4.10369	5.75656	6.09853
94	135	88		5.35759	7.69441	5.01562
227	452	139		12.938	25.762	7.92239
104	542	115		5.92755	30.8916	6.5545
73	179	249		4.16068	10.2022	14.1919
134	448	119		7.63742	25.534	6.78248
106	691	100		6.04154	39.384	5.69956
57	118	115		3.24875	6.72549	6.5545
89	378	105		5.07261	21.5444	5.98454
80	389	123		4.55965	22.1713	7.01046
159	219	139		9.06231	12.482	7.92239
104	166	93		5.92755	9.46128	5.3006
101	478	99		5.75656	27.2439	5.64257
93	313	95		5.3006	17.8396	5.41459
186	177	114		10.6012	10.0882	6.4975
153	814	116		8.72033	46.3945	6.6115
83	327	149		4.73064	18.6376	8.49235
89	188	116		5.07261	10.7152	6.6115
106	307	137		6.04154	17.4977	7.8084
159	205	171		9.06231	11.6841	9.74626
101	258	100		5.75656	14.7049	5.69956
77	133	137		4.38866	7.58042	7.8084
108	142	107		6.15553	8.09338	6.09853
79	151	155		4.50266	8.60634	8.83433
177	144	126		10.0882	8.20737	7.18145
109	101	163		6.21253	5.75656	9.29029
130	179	199		7.40943	10.2022	11.3421
173	113	81		9.86025	6.44051	4.61665
103	190	136		5.87055	10.8292	7.75141
132	137	114		7.52343	7.8084	6.4975
87	133	113		4.95862	7.58042	6.44051
80	112	126		4.55965	6.38351	7.18145
134	191	123		7.63742	10.8862	7.01046
66	111	117		3.76171	6.32652	6.66849
136	170	125		7.75141	9.68926	7.12446
104	115	136		5.92755	6.5545	7.75141
110	151	121		6.26952	8.60634	6.89647
110	105	156		6.26952	5.98454	8.89132
83	157	131		4.73064	8.94832	7.46643
112	163	141		6.38351	9.29029	8.03639
214	164	115		12.1971	9.34729	6.5545
92	145	143		5.2436	8.26437	8.15038
124	141	152		7.06746	8.03639	8.66334
70	134	129		3.9897	7.63742	7.35244
80	149	131		4.55965	8.49235	7.46643
175	202	110		9.97424	11.5131	6.26952
120	112	142		6.83948	6.38351	8.09338
98	169	139		5.58557	9.63226	7.92239
84	147	117		4.78763	8.37836	6.66849
193	197	135		11.0002	11.2281	7.69441
87	163	142		4.95862	9.29029	8.09338
80	110	144		4.55965	6.26952	8.20737
79	236	154		4.50266	13.451	8.77733
75	648	175		4.27467	36.9332	9.97424
111	136	100		6.32652	7.75141	5.69956
118	103	153		6.72549	5.87055	8.72033
93	639	138		5.3006	36.4202	7.8654
83	366	160		4.73064	20.8604	9.1193
86	291	115		4.90163	16.5857	6.5545
118	420	100		6.72549	23.9382	5.69956
280	121	137		15.9588	6.89647	7.8084
162	210	129		9.23329	11.9691	7.35244
97	166	97		5.52858	9.46128	5.52858
192	509	127		10.9432	29.0108	7.23845
182	142	121		10.3732	8.09338	6.89647
92	88	102		5.2436	5.01562	5.81356
343	418	102		19.5495	23.8242	5.81356
119	161	200		6.78248	9.1763	11.3991
127	487	137		7.23845	27.7569	7.8084
292	863	131		16.6427	49.1872	7.46643
139	285	112		7.92239	16.2438	6.38351
150	150	142		8.54935	8.54935	8.09338
94	607	139		5.35759	34.5964	7.92239
314	164	159		17.8966	9.34729	9.06231
316	432	121		18.0106	24.6221	6.89647
171	131	156		9.74626	7.46643	8.89132
174	430	112		9.91724	24.5081	6.38351
93	143	105		5.3006	8.15038	5.98454
248	151	102		14.1349	8.60634	5.81356
158	513	117		9.00531	29.2388	6.66849
147	692	120		8.37836	39.441	6.83948
110	163	132		6.26952	9.29029	7.52343
157	154	117		8.94832	8.77733	6.66849
125	107	165		7.12446	6.09853	9.40428
129	204	179		7.35244	11.6271	10.2022
132	103	132		7.52343	5.87055	7.52343
123	168	121		7.01046	9.57527	6.89647
181	94	149		10.3162	5.35759	8.49235
184	148	156		10.4872	8.43536	8.89132
252	126	150		14.3629	7.18145	8.54935
97	185	118		5.52858	10.5442	6.72549
280	168	154		15.9588	9.57527	8.77733
171	119	176		9.74626	6.78248	10.0312
212	150	215		12.0831	8.54935	12.2541
901	101	115		51.3531	5.75656	6.5545
145	115	173		8.26437	6.5545	9.86025
103	174	113		5.87055	9.91724	6.44051
169	134	124		9.63226	7.63742	7.06746
167	122	162		9.51827	6.95347	9.23329
62	103	130		3.53373	5.87055	7.40943
87	103	132		4.95862	5.87055	7.52343
164	146	132		9.34729	8.32136	7.52343
76	98	145		4.33167	5.58557	8.26437
91	147	166		5.1866	8.37836	9.46128
126	106	108		7.18145	6.04154	6.15553
210	185	101		11.9691	10.5442	5.75656
104	208	155		5.92755	11.8551	8.83433
133	102	179		7.58042	5.81356	10.2022
138	132	119		7.8654	7.52343	6.78248
78	143	148		4.44566	8.15038	8.43536
117	146	120		6.66849	8.32136	6.83948
189	99	208		10.7722	5.64257	11.8551
112	161	177		6.38351	9.1763	10.0882
124	111	155		7.06746	6.32652	8.83433
58	144	124		3.30575	8.20737	7.06746
148	179	113		8.43536	10.2022	6.44051
122	114	195		6.95347	6.4975	11.1142
158	117	281		9.00531	6.66849	16.0158
140	161	204		7.97939	9.1763	11.6271
132	157	131		7.52343	8.94832	7.46643
79	118	95		4.50266	6.72549	5.41459
48	203	130		2.73579	11.5701	7.40943
53	157	111		3.02077	8.94832	6.32652
107	127	153		6.09853	7.23845	8.72033
69	161	250		3.9327	9.1763	14.2489
77	157	179		4.38866	8.94832	10.2022
92	136	186		5.2436	7.75141	10.6012
106	121	143		6.04154	6.89647	8.15038
68	192	139		3.8757	10.9432	7.92239
69	132	133		3.9327	7.52343	7.58042
171	157	332		9.74626	8.94832	18.9226
75	122	152		4.27467	6.95347	8.66334
80	124	119		4.55965	7.06746	6.78248
51	139	140		2.90678	7.92239	7.97939
118	116	156		6.72549	6.6115	8.89132
97	147	140		5.52858	8.37836	7.97939
90	136	127		5.12961	7.75141	7.23845
102	141	222		5.81356	8.03639	12.653
79	159	141		4.50266	9.06231	8.03639
70	146	93		3.9897	8.32136	5.3006
415	142	129		23.6532	8.09338	7.35244
79	95	98		4.50266	5.41459	5.58557
92	180	136		5.2436	10.2592	7.75141
82	243	193		4.67364	13.8499	11.0002
98	93	135		5.58557	5.3006	7.69441
90	148	109		5.12961	8.43536	6.21253
87	137	137		4.95862	7.8084	7.8084
56	127	196		3.19176	7.23845	11.1711
67	103	124		3.81871	5.87055	7.06746
79	91	197		4.50266	5.1866	11.2281
204	252	142		11.6271	14.3629	8.09338
54	136	176		3.07776	7.75141	10.0312
75	188	139		4.27467	10.7152	7.92239
86	130	140		4.90163	7.40943	7.97939
77	118	135		4.38866	6.72549	7.69441
92	158	152		5.2436	9.00531	8.66334
59	135	169		3.36274	7.69441	9.63226
71	135	142		4.04669	7.69441	8.09338
50	155	179		2.84978	8.83433	10.2022
105	152	164		5.98454	8.66334	9.34729
117	171	272		6.66849	9.74626	15.5028
122	132	123		6.95347	7.52343	7.01046
157	187	117		8.94832	10.6582	6.66849
103	123	184		5.87055	7.01046	10.4872
132	129	124		7.52343	7.35244	7.06746
221	205	137		12.596	11.6841	7.8084
101	162	101		5.75656	9.23329	5.75656
192	135	184		10.9432	7.69441	10.4872
150	107	108		8.54935	6.09853	6.15553
114	124	135		6.4975	7.06746	7.69441
83	73	139		4.73064	4.16068	7.92239
128	158	100		7.29544	9.00531	5.69956
161	109	128		9.1763	6.21253	7.29544
118	100	156		6.72549	5.69956	8.89132
143	150	159		8.15038	8.54935	9.06231
111	152	118		6.32652	8.66334	6.72549
108	136	151		6.15553	7.75141	8.60634
110	196	150		6.26952	11.1711	8.54935
133	112	232		7.58042	6.38351	13.223
94	99	151		5.35759	5.64257	8.60634
133	118	138		7.58042	6.72549	7.8654
76	119	160		4.33167	6.78248	9.1193
141	139	165		8.03639	7.92239	9.40428
124	77	157		7.06746	4.38866	8.94832
133	170	150		7.58042	9.68926	8.54935
97	156	125		5.52858	8.89132	7.12446
262	88	128		14.9329	5.01562	7.29544
114	145	110		6.4975	8.26437	6.26952
117	106	157		6.66849	6.04154	8.94832
105	92	239		5.98454	5.2436	13.622
151	187	123		8.60634	10.6582	7.01046
97	136	155		5.52858	7.75141	8.83433
177	143	147		10.0882	8.15038	8.37836
105	142	108		5.98454	8.09338	6.15553
271	118	124		15.4458	6.72549	7.06746
122	211	127		6.95347	12.0261	7.23845
114	335	134		6.4975	19.0935	7.63742
100	167	102		5.69956	9.51827	5.81356
163	237	203		9.29029	13.508	11.5701
115	217	169		6.5545	12.3681	9.63226
116	179	144		6.6115	10.2022	8.20737
97	179	247		5.52858	10.2022	14.0779
123	201	150		7.01046	11.4561	8.54935
188	516	143		10.7152	29.4098	8.15038
113	147	170		6.44051	8.37836	9.68926
118	152	191		6.72549	8.66334	10.8862
131	352	186		7.46643	20.0625	10.6012
170	146	148		9.68926	8.32136	8.43536
158	271	173		9.00531	15.4458	9.86025
110	179	98		6.26952	10.2022	5.58557
118	198	135		6.72549	11.2851	7.69441
142	176	118		8.09338	10.0312	6.72549
127	159	115		7.23845	9.06231	6.5545
91	105	189		5.1866	5.98454	10.7722
115	305	152		6.5545	17.3837	8.66334
188	134	264		10.7152	7.63742	15.0469
115	116	127		6.5545	6.6115	7.23845
135	172	147		7.69441	9.80325	8.37836
132	168	160		7.52343	9.57527	9.1193
80	150	161		4.55965	8.54935	9.1763
122	190	162		6.95347	10.8292	9.23329
92	157	107		5.2436	8.94832	6.09853
94	97	113		5.35759	5.52858	6.44051
147	154	117		8.37836	8.77733	6.66849
102	92	184		5.81356	5.2436	10.4872
122	67	117		6.95347	3.81871	6.66849
148	91	144		8.43536	5.1866	8.20737
103	87	212		5.87055	4.95862	12.0831
81	129	242		4.61665	7.35244	13.7929
144	80	130		8.20737	4.55965	7.40943
145	97	135		8.26437	5.52858	7.69441
149	116	136		8.49235	6.6115	7.75141
109	137	142		6.21253	7.8084	8.09338
117	60	174		6.66849	3.41974	9.91724
79	117	122		4.50266	6.66849	6.95347
93	106	215		5.3006	6.04154	12.2541
111	168	186		6.32652	9.57527	10.6012
101	127	125		5.75656	7.23845	7.12446
184		138		10.4872		7.8654
189		131		10.7722		7.46643
103		130		5.87055		7.40943
121		134		6.89647		7.63742
112		221		6.38351		12.596
100		137		5.69956		7.8084
115		122		6.5545		6.95347
209		117		11.9121		6.66849
104		119		5.92755		6.78248
112		110		6.38351		6.26952
117		124		6.66849		7.06746
142		179		8.09338		10.2022
118		150		6.72549		8.54935
101		147		5.75656		8.37836
80		126		4.55965		7.18145
130		107		7.40943		6.09853
113		77		6.44051		4.38866
81		144		4.61665		8.20737
209		149		11.9121		8.49235
102		152		5.81356		8.66334
86		159		4.90163		9.06231
109		95		6.21253		5.41459
145		123		8.26437		7.01046
105		135		5.98454		7.69441
109		96		6.21253		5.47158
124		116		7.06746		6.6115
120		143		6.83948		8.15038
92		179		5.2436		10.2022
119		229		6.78248		13.052
99		111		5.64257		6.32652
71		145		4.04669		8.26437
113		116		6.44051		6.6115
88		126		5.01562		7.18145
108		190		6.15553		10.8292
85		99		4.84463		5.64257
145		122		8.26437		6.95347
122		114		6.95347		6.4975
290		146		16.5287		8.32136
97		145		5.52858		8.26437
101		128		5.75656		7.29544
104		140		5.92755		7.97939
90		115		5.12961		6.5545
89		190		5.07261		10.8292
252		206		14.3629		11.7411
108		128		6.15553		7.29544
110		197		6.26952		11.2281
87		139		4.95862		7.92239
83		136		4.73064		7.75141
116		123		6.6115		7.01046
121		132		6.89647		7.52343
131		146		7.46643		8.32136
189		112		10.7722		6.38351
111		167		6.32652		9.51827
170		139		9.68926		7.92239
114		122		6.4975		6.95347
105		81		5.98454		4.61665
132		168		7.52343		9.57527
119		124		6.78248		7.06746
106		155		6.04154		8.83433
175		107		9.97424		6.09853
110		125		6.26952		7.12446
157		166		8.94832		9.46128
97		232		5.52858		13.223
70		161		3.9897		9.1763
95		131		5.41459		7.46643
134		178		7.63742		10.1452
142		100		8.09338		5.69956
93		134		5.3006		7.63742
71		183		4.04669		10.4302
99		129		5.64257		7.35244
65		104		3.70472		5.92755
76		93		4.33167		5.3006
106		205		6.04154		11.6841
120		199		6.83948		11.3421
156		92		8.89132		5.2436
90		236		5.12961		13.451
115		142		6.5545		8.09338
91		120		5.1866		6.83948
101		101		5.75656		5.75656
99		189		5.64257		10.7722
88		132		5.01562		7.52343
126		151		7.18145		8.60634
71		133		4.04669		7.58042
73		178		4.16068		10.1452
123		163		7.01046		9.29029
107		119		6.09853		6.78248
113		130		6.44051		7.40943
88		149		5.01562		8.49235
81		262		4.61665		14.9329
99		124		5.64257		7.06746
70		165		3.9897		9.40428
67		115		3.81871		6.5545
128		218		7.29544		12.4251
118		144		6.72549		8.20737
77		127		4.38866		7.23845
139		153		7.92239		8.72033
137		147		7.8084		8.37836
114		97		6.4975		5.52858
82		104		4.67364		5.92755
176		92		10.0312		5.2436
89		181		5.07261		10.3162
		125				7.12446
		125				7.12446
		129				7.35244
		128				7.29544
		120				6.83948
		174				9.91724
		159				9.06231
		199				11.3421
		131				7.46643
		113				6.44051
		141				8.03639
		137				7.8084
		172				9.80325
		103				5.87055
		135				7.69441
		162				9.23329
		124				7.06746
		127				7.23845
		126				7.18145
		130				7.40943
		138				7.8654
		202				11.5131
		90				5.12961
		123				7.01046
		160				9.1193
		112				6.38351
		98				5.58557
		188				10.7152
		109				6.21253
		180				10.2592
		158				9.00531
		128				7.29544
		132				7.52343
		154				8.77733
		192				10.9432
		126				7.18145
		166				9.46128
		213				12.1401
		141				8.03639
		110				6.26952
		134				7.63742
		136				7.75141
		103				5.87055
		201				11.4561
		166				9.46128
		120				6.83948
		109				6.21253
		225				12.824
		205				11.6841
		219				12.482
		200				11.3991
		251				14.3059
		209				11.9121
		189				10.7722
		129				7.35244
		228				12.995
		215				12.2541
		102				5.81356
		173				9.86025
		189				10.7722
		222				12.653
		108				6.15553
		179				10.2022
		238				13.565
128.446	179.791	144.759		7.32085	10.2473	8.25066	Average
	148.686				8.47446		Overall Average
	8.47446						Normalised
