# Supplementary material for: Structural basis for Mis18 complex assembly and its implications for centromere maintenance
Source: EMBO Rep. 2024 Jul 1;25(8):13. doi: 10.1038/s44319-024-00183-w (PMC11315898; doi:10.1038/s44319-024-00183-w)
Supplement: Supplementary file 7 — Source data Fig. 5 [file 44319_2024_183_MOESM7_ESM.zip › Figure5/5B/Tethering.xlsx]

## Sheet: WT
1	2	3	Replicates
0.777737	4.3276	1.63363
0.783771	14.6762	14.9814
3.39359	14.2616	4.9367
11.3123	1.61485	17.1439
1.86136	3.79577	10.8674
1.13135	8.63497	11.182
1.50565	2.23952	3.15007
1.43792	3.81384	1.39734
3.19714	6.67286	8.46896
10.185	9.43651	0.747357
1.46334	7.39623	12.2987
10.1598	3.39185	3.20256
1.20891	10.9019	5.08879
1.9557	5.50305	1.40242
2.66705	4.46734	11.8198
3.53604	6.74227	7.22141	Average
	5.83324		Overall Average

## Sheet: E103R D104R T105A
1	2	3	Replicates
1.00183	1.09902	0.993602
1.79774	1.03466	0.809543
2.14021	1.83759	1.66567
1.32948	1.58172	1.50033
3.70403	2.14951	1.0542
0.99	1.34225	0.716895
1.39435	0.692581	0.828221
3.56162	1.46944	0.963299
2.68606	2.36614	0.927373
1.71271	1.39324	0.979952
2.47836	1.55047	1.1302
2.26924	1.53362	1.08448
1.13089	0.956073	0.594128
1.02498	1.00357	3.48334
1.06788	1.05511	0.936524
		0.988757
1.88596	1.40433	1.16603	Average
	1.4785		Overall Average
